# Supplementary material for: Transcriptome Analysis of Testicular Aging in Mice
Source: Cells. 2021 Oct 26;10(11):2895. doi: 10.3390/cells10112895 (PMC8616291; doi:10.3390/cells10112895)
Supplement: Supplementary file 1 [file cells-10-02895-s001.zip › Supplementary Table S1.xlsx]

## Sheet: mRNAs
Transcript_ID	Gene_ID	Gene_Symbol	Description	Transcript_Locus	Trancript_Length	Class_Code	Read_Count_3M_1	Read_Count_3M_2	Read_Count_3M_3	Read_Count_6M_1	Read_Count_6M_2	Read_Count_6M_3	Read_Count_12M_1	Read_Count_12M_2	Read_Count_12M_3	Read_Count_18M_1	Read_Count_18M_2	Read_Count_18M_3	FPKM_3M_1	FPKM_3M_2	FPKM_3M_3	FPKM_6M_1	FPKM_6M_2	FPKM_6M_3	FPKM_12M_1	FPKM_12M_2	FPKM_12M_3	FPKM_18M_1	FPKM_18M_2	FPKM_18M_3	avg_Read_Count_3M	avg_Read_Count_6M	avg_Read_Count_12M	avg_Read_Count_18M	avg_FPKM_3M	avg_FPKM_6M	avg_FPKM_12M	avg_FPKM_18M
NM_001331043	11308	Abi1	Mus musculus abl-interactor 1 (Abi1), transcript variant 6	chr2:22940074-23040241	3417	=	126	136	244	140	134	348	205	218	261	165	267	286	0.653562	0.653793	1.15392	0.749727	0.724757	1.69811	0.946052	1.09397	1.14254	0.796622	1.38207	1.0875	168.667	207.333	228	239.333	0.820426	1.05753	1.06086	1.08873
NM_080633	11429	Aco2	aconitase 2, mitochondrial	chr15:81872463-81915137	2768	=	8408	9343	9891	8008	8352	8940	9460	9108	8958	8896	8131	10837	54.2389	55.7112	57.8557	53.1331	55.8696	53.9589	53.9616	56.6297	48.5771	53.2749	52.0639	50.8764	9214	8433.33	9175.33	9288	55.9353	54.3206	53.0561	52.0718
NM_007387	11432	Acp2	acid phosphatase 2, lysosomal	chr2:91202912-91214098	4653	=	1287	1427	1262	1181	1310	1165	1311	1295	1347	1228	1112	1519	4.93661	5.06044	4.38833	4.66149	5.2117	4.18208	4.44857	4.78648	4.3452	4.37251	4.2358	4.24137	1325.33	1218.67	1317.67	1286.33	4.79513	4.68509	4.52675	4.28323
NM_007393	11461	Actb	actin, beta	chr5:142903115-142906754	1920	=	15268	13699	16358	14413	15634	19085	19516	17869	21774	21990	19522	26457	141.988	117.762	137.944	137.881	150.767	166.075	160.488	160.175	170.227	189.855	180.21	179.075	15108.3	16377.3	19719.7	22656.3	132.565	151.575	163.63	183.047
NM_009611	11470	Actl7a	actin-like 7a	chr4:56743422-56744925	1504	=	809	849	8748	1461	1277	2335	640	1680	1073	1474	199	1954	9.60363	9.31452	94.1676	17.8387	15.7215	25.936	6.70886	19.2222	10.7047	16.2417	2.34047	16.884	3468.67	1691	1131	1209	37.6952	19.8321	12.2119	11.822
NM_001110205	11477	Acvr1	activin A receptor, type 1, transcript variant 3	chr2:58446438-58566828	2776	=	154	222	205	0	119	0	0	5	4	0	0	2	0.985256	1.31854	1.19089	0	0.792844	0	0	0.025176	0.016353	0	0	0.008302	193.667	39.6667	3	0.666667	1.1649	0.264281	0.013843	0.00276733
NM_007409	11522	Adh1	alcohol dehydrogenase 1 (class I)	chr3:138277645-138290691	1334	=	183	344	151	170	172	285	206	262	178	234	159	233	2.44744	4.25228	1.83253	2.33937	2.37629	3.56887	2.4296	3.38011	1.99516	2.9063	2.10744	2.26206	226	209	215.333	208.667	2.84408	2.76151	2.60162	2.42527
NM_019467	11629	Aif1	allograft inflammatory factor 1	chr17:35170992-35176001	875	=	13150	12427	12243	11915	12063	12220	13846	12189	17763	13203	13545	19017	268.351	234.414	226.535	250.107	255.261	233.321	249.847	239.745	304.725	250.123	274.366	282.45	12606.7	12066	14599.3	15255	243.1	246.23	264.772	268.98
NM_009647	11639	Ak4	adenylate kinase 4, transcript variant 4	chr4:101419703-101467771	4894	=	113	398	386	140	323	269	374	149	189	180	136	311	0.410014	1.34146	1.27472	0.523784	1.21948	0.916125	1.20465	0.522828	0.578797	0.606432	0.491636	0.825373	299	244	237.333	209	1.00873	0.886464	0.768758	0.641147
NM_009650	11642	Akap3	A kinase (PRKA) anchor protein 3	chr6:126853098-126874308	3153	=	30793	32476	19888	56120	30468	60185	63927	58402	66688	62139	58925	80660	174.385	170.011	102.13	326.923	178.927	318.919	320.134	318.786	317.49	326.698	331.24	332.461	27719	48924.3	63005.7	67241.3	148.842	274.923	318.803	330.133
NM_007433	11650	Alppl2	alkaline phosphatase, placental-like 2	chr1:87086691-87089928	2112	=	225	167	246	199	204	200	230	182	280	290	209	345	1.89712	1.3035	1.88206	1.72714	1.78128	1.57808	1.71791	1.47619	1.98409	2.27529	1.75048	2.11946	212.667	201	230.667	281.333	1.69423	1.6955	1.72606	2.04841
NM_001331107	11651	Akt1	Mus musculus thymoma viral proto-oncogene 1 (Akt1), transcript variant 3	chr12:112653821-112674884	2576	=	172	179	252	7	207	10	103	12	12	7	79	10	1.18651	1.14691	1.57984	0.04603	1.48261	0.059842	0.625838	0.074416	0.069432	0.040464	0.541276	0.048506	201	74.6667	42.3333	32	1.30442	0.529494	0.256562	0.210082
NM_009671	11736	Ankfy1	ankyrin repeat and FYVE domain containing 1	chr11:72690002-72772146	8034	=	1451	1805	1532	1407	1495	1550	1656	1473	1538	1448	1316	1765	3.22282	3.70639	3.0856	3.21588	3.44374	3.22184	3.25397	3.15364	2.87348	2.98771	2.90237	2.85479	1596	1484	1555.67	1509.67	3.33827	3.29382	3.0937	2.91495
NM_013471	11746	Anxa4	annexin A4	chr6:86736840-86793584	2003	=	222	148	140	165	110	192	149	142	214	122	155	69	1.97242	1.21623	1.13069	1.51298	1.00949	1.59681	1.17276	1.21595	1.60022	1.00199	1.36363	0.443521	170	155.667	168.333	115.333	1.43978	1.37309	1.32965	0.936381
NM_007457	11769	Ap1s1	adaptor protein complex AP-1, sigma 1	chr5:137034994-137046060	1277	=	811	867	868	718	755	965	978	820	959	948	792	1175	11.3325	11.2034	11.0002	10.3205	10.9463	12.6164	12.0815	11.048	11.2639	12.3049	10.9836	11.9549	848.667	812.667	919	971.667	11.1787	11.2944	11.4645	11.7478
NM_007460	11776	Ap3d1	adaptor-related protein complex 3, delta 1 subunit	chr10:80706978-80742211	4730	=	15459	17639	18075	15565	15232	16983	17253	17155	15761	16575	14694	19121	58.3564	61.552	61.87	60.4401	59.6261	59.9869	57.5905	62.418	50.0155	58.0893	55.059	52.535	17057.7	15926.7	16723	16796.7	60.5928	60.0177	56.6746	55.2278
NM_007465	11797	Birc2	baculoviral IAP repeat-containing 2, transcript variant 1	chr9:7818226-7837057	3332	=	3710	4082	4864	3178	3750	3404	3823	3008	4254	3572	1917	4443	19.8816	20.2214	23.6343	17.5183	20.8391	17.0664	18.1128	15.5371	19.1646	17.7676	10.1961	17.3266	4218.67	3444	3695	3310.67	21.2458	18.4746	17.6048	15.0968
NM_009699	11827	Aqp2	aquaporin 2	chr15:99579056-99584545	1416	=	226	319	161	109	121	210	39	68	98	56	42	76	2.83978	3.70757	1.83622	1.40788	1.57527	2.47591	0.432565	0.814595	1.0349	0.654319	0.517667	0.696891	235.333	146.667	68.3333	58	2.79453	1.81969	0.760687	0.622959
NM_007473	11832	Aqp7	aquaporin 7	chr4:41033074-41048136	2524	=	4490	4145	4240	4311	3809	4877	4553	4460	5729	4906	4405	6381	31.7629	27.1004	27.1984	31.3707	27.9393	32.2803	28.4803	30.4093	34.0717	32.2213	30.9283	32.8538	4291.67	4332.33	4914	5230.67	28.6872	30.5301	30.9871	32.0012
NM_007479	11843	Arf4	ADP-ribosylation factor 4	chr14:26638197-26657258	2042	=	7567	7857	8146	7355	7295	8711	8802	7969	9932	8543	8014	11512	66.162	63.506	64.5836	66.1549	66.1442	71.2688	68.0592	67.1605	73.0087	69.3529	69.5582	73.2639	7856.67	7787	8901	9356.33	64.7505	67.856	69.4095	70.725
NM_009708	11858	Rnd2	Rho family GTPase 2	chr11:101468338-101471306	684	=	241	242	207	153	165	274	193	184	150	162	88	215	6.28139	5.8361	4.88082	4.10259	4.45609	6.67276	4.44754	4.62662	3.28789	3.91999	2.26195	4.06708	230	197.333	175.667	155	5.6661	5.07715	4.12068	3.41634
NM_007487	11861	Arl4a	ADP-ribosylation factor-like 4A, transcript variant 1	chr12:40033291-40037376	3657	=	565	14	10	76	842	18	98	8	1542	1263	821	12	2.75795	0.061332	0.041053	0.376733	4.25889	0.079356	0.419619	0.03701	6.32931	5.72351	3.97457	0.04252	196.333	312	549.333	698.667	0.953446	1.57166	2.26198	3.24686
NM_001291354	11875	Art5	ADP-ribosyltransferase 5, transcript variant 2	chr7:102096879-102100229	1662	=	335	362	322	295	288	365	288	275	345	277	265	394	3.59479	3.58872	3.13428	3.25878	3.20088	3.66585	2.73404	2.8431	3.10765	2.76073	2.81966	3.08079	339.667	316	302.667	312	3.43927	3.37517	2.89493	2.88706
NR_111935	11875	Art5	ADP-ribosyltransferase 5, transcript variant 3	chr7:102096879-102100229	1381	=	355	243	297	239	306	244	280	289	272	225	219	340	4.58651	2.90274	3.47348	3.17869	4.09187	2.95158	3.20067	3.59597	2.94645	2.689	2.80799	3.19085	298.333	263	280.333	261.333	3.65424	3.40738	3.2477	2.89595
NM_001284192	11876	Artn	artemin, transcript variant 2	chr4:117926160-117929763	2327	=	134	144	199	1	179	259	104	238	52	83	193	1	1.02482	1.01887	1.37939	0.000657	1.4195	1.85421	0.703288	1.75755	0.331408	0.589871	1.46729	0.001027	159	146.333	131.333	92.3333	1.14103	1.09145	0.93075	0.686063
NM_009721	11931	Atp1b1	ATPase, Na+/K+ transporting, beta 1 polypeptide	chr1:164437099-164458355	2590	=	1293	1669	1507	1514	1338	1799	1810	1592	1807	1745	1567	2178	8.91261	10.6322	9.415	10.7351	9.5637	11.6029	11.0323	10.5764	10.4727	11.1682	10.7206	10.928	1489.67	1550.33	1736.33	1830	9.65327	10.6339	10.6938	10.9389
NM_007502	11933	Atp1b3	ATPase, Na+/K+ transporting, beta 3 polypeptide	chr9:96332675-96364299	1831	=	23860	24526	25153	22426	22660	26435	28428	25006	30327	26222	25682	36161	232.679	221.095	222.425	224.968	229.149	241.214	245.143	235.048	248.625	237.401	248.604	256.661	24513	23840.3	27920.3	29355	225.4	231.777	242.939	247.555
NM_052823	11936	Fxyd2	FXYD domain-containing ion transport regulator 2, transcript variant b	chr9:45403138-45410278	632	=	33	42	33	58	33	43	54	28	73	58	33	78	0.905635	1.08177	0.82038	1.65678	0.939353	1.12999	1.32539	0.753347	1.72975	1.51539	0.92129	1.58581	36	44.6667	51.6667	56.3333	0.935929	1.24204	1.2695	1.34083
NM_009722	11938	Atp2a2	ATPase, Ca++ transporting, cardiac muscle, slow twitch 2, transcript variant 2	chr5:122453513-122502225	4315	=	239	254	297	141	201	242	248	73	260	212	173	0	0.986547	0.968209	1.11267	0.599319	0.860843	0.934909	0.906728	0.288637	0.903117	0.813448	0.706876	0	263.333	194.667	193.667	128.333	1.02247	0.798357	0.699494	0.506775
NM_007511	11979	Atp7b	ATPase, Cu++ transporting, beta polypeptide	chr8:21994348-22060074	4711	=	434	504	481	395	459	374	405	459	443	377	314	518	1.6437	1.76377	1.65038	1.53641	1.80334	1.32401	1.35523	1.67427	1.40963	1.32576	1.1792	1.42871	473	409.333	435.667	403	1.68595	1.55459	1.47971	1.31122
NM_007516	11991	Hnrnpd	heterogeneous nuclear ribonucleoprotein D, transcript variant 3	chr5:99955935-99978938	6664	=	246	654	304	402	287	354	330	369	448	346	335	449	0.656885	1.61784	0.737981	1.10729	0.797182	0.885825	0.780006	0.952519	1.00875	0.859445	0.890191	0.874501	401.333	347.667	382.333	376.667	1.00424	0.9301	0.913758	0.874712
NM_001077267	11991	Hnrnpd	heterogeneous nuclear ribonucleoprotein D, transcript variant 4	chr5:99955935-99978938	6607	=	242	434	341	258	312	486	404	383	558	517	405	523	0.652826	1.08331	0.834429	0.715317	0.874031	1.22681	0.965102	0.995104	1.26695	1.29628	1.08623	1.02711	339	352	448.333	481.667	0.856854	0.938721	1.07572	1.13654
NM_001285453	12015	Bad	BCL2-associated agonist of cell death, transcript variant 2	chr19:6942562-6951905	941	=	602	682	620	669	693	514	515	816	934	810	702	1011	11.4148	11.9478	10.6552	13.0526	13.631	9.12365	8.64022	14.9234	14.8965	14.256	13.2044	13.953	634.667	625.333	755	841	11.3393	11.9358	12.82	13.8045
NM_007528	12029	Bcl6b	B cell CLL/lymphoma 6, member B	chr11:70224127-70229798	3426	=	207	258	187	212	185	247	264	211	298	279	238	305	1.07545	1.23992	0.87928	1.13236	0.995736	1.2012	1.21463	1.05919	1.30258	1.3474	1.23028	1.15453	217.333	214.667	257.667	274	1.06488	1.10976	1.19214	1.24407
NM_007531	12034	Phb2	prohibitin 2	chr6:124712289-124716945	1360	=	2359	2348	2180	2010	2036	2336	2458	2073	2607	2328	1750	2937	30.9691	28.4853	25.943	27.1339	27.7179	28.6911	28.5355	26.2285	28.7734	28.3751	22.801	28.0568	2295.67	2127.33	2379.33	2338.33	28.4658	27.8477	27.8458	26.411
NM_009740	12042	Bcl10	B cell leukemia/lymphoma 10	chr3:145924262-145934364	1957	=	399	470	400	408	353	436	431	393	510	402	381	566	3.63474	3.96124	3.30453	3.82613	3.33968	3.71876	3.47279	3.45093	3.90855	3.39809	3.44817	3.75507	423	399	444.667	449.667	3.63351	3.62819	3.61075	3.53378
NM_007551	12145	Cxcr5	.	chr9:44511787-44526421	2615	=	139	172	208	150	151	199	240	216	204	214	211	261	0.943743	1.0798	1.28396	1.0509	1.06346	1.26961	1.44346	1.41569	1.17074	1.35064	1.42632	1.29692	173	166.667	220	228.667	1.1025	1.12799	1.3433	1.35796
NM_001008238	12175	Bnip2	BCL2/adenovirus E1B interacting protein 2, transcript variant alpha	chr9:69989466-70011659	5770	=	1653	1651	1744	1475	1619	1483	1789	1566	1702	1651	1267	2021	5.11393	4.72162	4.89306	4.69292	5.19531	4.29333	4.89454	4.67032	4.4265	4.74061	3.88959	4.55048	1682.67	1525.67	1685.67	1646.33	4.90954	4.72718	4.66379	4.39356
NM_001159319	12295	Cacnb1	calcium channel, voltage-dependent, beta 1 subunit, transcript variant 3	chr11:98004925-98022627	1738	=	237	333	412	259	198	391	335	159	429	321	306	281	2.43318	3.15743	3.83643	2.7273	2.1028	3.75508	3.04331	1.56716	3.69792	3.05965	3.11475	2.09767	327.333	282.667	307.667	302.667	3.14235	2.86173	2.76946	2.75735
NM_009787	12304	Pdia4	protein disulfide isomerase associated 4	chr6:47796141-47813512	2481	=	2069	2406	2223	2003	2010	2285	2328	1920	2262	2124	1955	2535	14.8879	16.0057	14.5022	14.8262	14.999	15.3868	14.8122	13.3189	13.6809	14.19	13.9617	13.2787	2232.67	2099.33	2170	2204.67	15.1319	15.0707	13.9373	13.8101
NM_009791	12316	Aspm	asp (abnormal spindle)-like, microcephaly associated (Drosophila)	chr1:139454773-139494088	9866	=	1225	1447	1584	1321	1308	1248	1500	1469	1355	1252	1205	1661	2.2169	2.41949	2.59872	2.45921	2.45413	2.11189	2.39914	2.56204	2.06023	2.102	2.16321	2.18685	1418.67	1292.33	1441.33	1372.67	2.4117	2.34174	2.34047	2.15069
NM_007603	12338	Capn6	calpain 6	chrX:143802237-143827412	3553	=	720	785	784	651	647	823	741	734	764	715	591	839	3.61587	3.6458	3.57026	3.36316	3.3715	3.86702	3.28941	3.55245	3.22553	3.33476	2.94325	3.06847	763	707	746.333	715	3.61065	3.53389	3.3558	3.11549
NM_009818	12385	Ctnna1	catenin (cadherin associated protein), alpha 1	chr18:35118912-35254775	3676	=	719	1609	1637	1097	747	2373	1521	1395	1776	1693	1384	2059	3.48801	7.22073	7.20875	5.47676	3.76105	10.7836	6.52988	6.52674	7.25054	7.63318	6.67035	7.27857	1321.67	1405.67	1564	1712	5.9725	6.6738	6.76905	7.19403
NM_001111027	12395	Runx1t1	runt-related transcription factor 1; translocated to, 1 (cyclin D-related), transcript variant 1	chr4:13751297-13895055	7517	=	936	1047	1050	857	901	884	1037	918	849	837	790	1050	2.22256	2.29694	2.26078	2.09285	2.21866	1.96412	2.17777	2.10179	1.69367	1.8448	1.86095	1.81527	1011	880.667	934.667	892.333	2.2601	2.09188	1.99108	1.84034
NM_001111044	12406	Serpinh1	serine (or cysteine) peptidase inhibitor, clade H, member 1, transcript variant 3	chr7:99345375-99353239	2229	=	228	395	289	296	288	170	262	96	44	59	157	69	1.82194	2.92096	2.09751	2.43743	2.38687	1.26695	1.85447	0.740216	0.292387	0.434433	1.24552	0.401216	304	251.333	134	95	2.28014	2.03041	0.962359	0.693722
NM_009832	12454	Ccnk	cyclin K	chr12:108179738-108203359	2632	=	20482	21214	23987	19205	20075	21558	22537	22233	21626	20336	19982	27066	138.955	133.038	147.561	134.024	141.229	136.845	135.2	145.377	123.333	128.082	134.558	133.641	21894.3	20279.3	22132	22461.3	139.851	137.366	134.637	132.094
NM_009834	12457	Noct	nocturnin	chr3:51224447-51251654	3069	=	544	745	578	585	572	650	702	580	785	618	578	976	3.16342	4.00579	3.04775	3.49961	3.44643	3.53495	3.61043	3.24707	3.83514	3.33416	3.33354	4.13001	622.333	602.333	689	724	3.40566	3.49366	3.56421	3.59924
NM_001111049	12476	Cd151	CD151 antigen, transcript variant 2	chr7:141467362-141471481	1786	=	1713	1581	1852	1197	1703	1658	1550	1290	1056	1237	891	1400	17.1206	14.6036	16.7871	12.3089	17.6483	15.507	13.6993	12.4262	8.87363	11.4785	8.83505	10.1855	1715.33	1519.33	1298.67	1176	16.1704	15.1547	11.6664	10.1664
NM_001304721	12495	Entpd1	ectonucleoside triphosphate diphosphohydrolase 1, transcript variant 1	chr19:40612366-40741602	4248	=	1182	1405	1454	1160	1173	1235	1192	1261	1312	1210	1168	1477	4.9667	5.45766	5.54154	5.01565	5.10962	4.85659	4.42897	5.10711	4.63494	4.71955	4.87224	4.51861	1347	1189.33	1255	1285	5.32196	4.99395	4.72367	4.70347
NM_172117	12497	Entpd6	ectonucleoside triphosphate diphosphohydrolase 6	chr2:150749081-150771674	2500	=	4174	4887	5134	3513	4340	4140	4084	4053	4649	4210	3645	5313	29.8092	32.2649	33.2491	25.8085	32.1378	27.6617	25.7927	27.8999	27.9128	27.9135	25.8396	27.6159	4731.67	3997.67	4262	4389.33	31.7744	28.536	27.2018	27.123
NM_007647	12499	Entpd5	ectonucleoside triphosphate diphosphohydrolase 5, transcript variant 1	chr12:84373876-84409029	4898	=	533	48	48	315	801	73	1088	642	85	815	887	151	1.94044	0.158576	0.156167	1.17798	3.02748	0.247081	3.50446	2.25344	0.257579	2.75567	3.20786	0.398328	209.667	396.333	605	617.667	0.751729	1.48418	2.00516	2.12062
NM_001042580	12512	Cd63	CD63 antigen, transcript variant 1	chr10:128908919-128912818	940	=	772	887	959	746	893	814	951	801	940	788	763	1129	14.6506	15.5657	16.5125	14.5698	17.5841	14.4556	15.9591	14.6583	15.0008	13.8912	14.3705	15.5968	872.667	817.667	897.333	893.333	15.5763	15.5365	15.2061	14.6195
NM_016742	12539	Cdc37	cell division cycle 37	chr9:21138541-21149906	2456	=	2812	3399	3381	2580	2828	3167	3149	3032	3213	3135	2761	3742	20.4445	22.8416	22.2891	19.2945	21.3144	21.5412	20.2389	21.2421	19.6372	21.1569	19.9249	19.7961	3197.33	2858.33	3131.33	3212.67	21.8584	20.7167	20.3727	20.2926
NM_009868	12562	Cdh5	cadherin 5	chr8:104101625-104144502	3986	=	287	367	288	322	275	287	337	262	246	309	209	317	1.28565	1.51684	1.16694	1.48144	1.27338	1.20199	1.33438	1.12755	0.926153	1.28475	0.92596	1.03168	314	294.667	281.667	278.333	1.32315	1.31894	1.12936	1.0808
NM_007668	12568	Cdk5	cyclin-dependent kinase 5	chr5:24418242-24423530	2058	=	353	341	435	241	320	416	314	327	374	296	290	334	3.05507	2.7297	3.4146	2.1499	2.87584	3.373	2.4051	2.73163	2.72338	2.3828	2.49525	2.10767	376.333	325.667	338.333	306.667	3.06645	2.79958	2.62004	2.32857
NM_009873	12571	Cdk6	cyclin-dependent kinase 6	chr5:3343893-3531005	11522	=	945	1025	899	796	874	840	976	816	941	817	715	981	1.46327	1.46723	1.262	1.26848	1.40321	1.21674	1.33738	1.21825	1.22531	1.17409	1.0996	1.10623	956.333	836.667	911	837.667	1.3975	1.29614	1.26031	1.12664
NM_009884	12611	Cebpg	CCAAT/enhancer binding protein (C/EBP), gamma	chr7:35046422-35056566	4702	=	1025	3951	3354	3159	1693	3406	3083	3392	2957	2694	3071	4607	3.88976	13.8693	11.5487	12.3383	6.66488	12.1012	10.3528	12.415	9.4383	9.49689	11.5739	12.7309	2776.67	2752.67	3144	3457.33	9.76923	10.3681	10.7354	11.2672
NM_013490	12660	Chka	choline kinase alpha, transcript variant 1	chr19:3851773-3894369	2573	=	1203	547	474	396	303	1644	401	1381	1711	1272	1315	1683	8.34782	3.50572	2.97738	2.82678	2.1804	10.6731	2.45578	9.23489	9.98014	8.19093	9.05763	8.49757	741.333	781	1164.33	1423.33	4.94364	5.22678	7.2236	8.58205
NM_007699	12672	Chrm4	cholinergic receptor, muscarinic 4	chr2:91922189-91929829	2768	=	833	888	850	847	784	970	1014	954	1186	997	968	1304	5.37139	5.29169	4.96781	5.61537	5.24174	5.84902	5.7826	5.92887	6.42891	5.96725	6.19466	6.11795	857	867	1051.33	1089.67	5.2103	5.56871	6.0468	6.09328
NM_021273	12709	Ckb	creatine kinase, brain	chr12:111669355-111672338	1478	=	214	263	282	155	238	290	196	216	255	213	161	237	2.58148	2.93638	3.08236	1.92245	2.9728	3.27381	2.08479	2.50776	2.58054	2.38566	1.92046	2.07836	253	227.667	222.333	203.667	2.86674	2.72302	2.39103	2.12816
NM_173873	12725	Clcn3	chloride channel, voltage-sensitive 3, transcript variant b	chr8:60910389-60983311	5705	=	798	1277	922	118	716	1145	143	1112	135	147	512	66	2.49753	3.69399	2.61497	0.378532	2.32082	3.35206	0.394199	3.35456	0.353627	0.425948	1.58871	0.149314	999	659.667	463.333	241.667	2.9355	2.01713	1.36746	0.721323
NM_009902	12739	Cldn3	claudin 3	chr5:134986214-134987476	1263	=	2671	2793	3176	2508	2803	3131	3370	3098	4273	3146	3314	4688	37.7612	36.4946	40.7083	36.4669	41.0887	41.4121	42.13	42.214	50.7803	41.2903	46.5044	48.2315	2880	2814	3580.33	3716	38.3214	39.6559	45.0414	45.3421
NM_001109746	12785	Cnbp	cellular nucleic acid binding protein, transcript variant 3	chr6:87842615-87851106	2154	=	71	77	136	95	120	139	148	98	268	250	181	166	0.58333	0.583047	1.01725	0.807258	1.0236	1.07337	1.08373	0.776865	1.86508	1.92138	1.48381	0.997373	94.6667	118	171.333	199	0.727876	0.968075	1.24189	1.46752
NM_009919	12793	Cnih1	cornichon family AMPA receptor auxiliary protein 1	chr14:46775568-46788357	1483	=	458	441	474	411	391	491	429	426	430	416	288	430	5.50987	4.89796	5.1704	5.08903	4.88095	5.52588	4.56696	4.93437	4.34755	4.64899	3.43085	3.76234	457.667	431	428.333	378	5.19274	5.16529	4.61629	3.94739
NM_009930	12825	Col3a1	collagen, type III, alpha 1	chr1:45311538-45349706	5564	=	436	736	445	389	397	463	348	309	278	320	242	293	1.39718	2.18211	1.29357	1.28414	1.32078	1.38814	0.986775	0.954017	0.748711	0.950918	0.768178	0.682821	539	416.333	311.667	285	1.62429	1.33102	0.896501	0.800639
NM_009932	12827	Col4a2	collagen, type IV, alpha 2	chr8:11312805-11449287	6450	=	570	468	345	229	220	268	134	174	172	268	88	113	1.57721	1.19756	0.86373	0.651513	0.630165	0.693346	0.326625	0.463173	0.398913	0.688155	0.239336	0.226612	461	239	160	156.333	1.21283	0.658341	0.396237	0.384701
NM_009933	12833	Col6a1	collagen, type VI, alpha 1	chr10:76708792-76726044	3976	=	476	654	487	357	404	460	357	362	430	446	325	369	2.13524	2.71192	1.98027	1.64495	1.88034	1.93203	1.41559	1.56332	1.62313	1.8565	1.44465	1.20462	539	407	383	380	2.27581	1.81911	1.53401	1.50192
NM_007742	12842	Col1a1	collagen, type I, alpha 1	chr11:94936224-94953042	5930	=	344	650	397	280	370	371	258	252	254	275	183	296	1.03513	1.80912	1.08174	0.86537	1.15254	1.04488	0.686401	0.729563	0.641851	0.766148	0.545111	0.647006	463.667	340.333	254.667	251.333	1.30866	1.02093	0.685938	0.652755
NM_007743	12843	Col1a2	collagen, type I, alpha 2	chr6:4505618-4541543	5222	=	766	1164	816	601	688	655	490	460	526	516	340	472	2.61787	3.67882	2.52707	2.11313	2.43924	2.09365	1.48158	1.51523	1.51101	1.63514	1.15091	1.17291	915.333	648	492	442.667	2.94125	2.21534	1.50261	1.31965
NM_001017429	12856	Cox17	cytochrome c oxidase assembly protein 17	chr16:38346999-38352763	436	=	850	922	1058	920	895	982	1051	871	1272	994	966	1403	34.7847	34.8868	39.2849	38.7541	37.9976	37.6249	38.0448	34.3498	43.7686	37.7861	39.2538	41.7989	943.333	932.333	1064.67	1121	36.3188	38.1256	38.7211	39.6129
NM_007754	12874	Cpd	carboxypeptidase D	chr11:76777208-76847008	9152	=	2716	3109	3114	2746	2684	2952	3126	2893	2862	2831	2596	3202	5.29753	5.60583	5.50837	5.51061	5.4288	5.38896	5.39254	5.43968	4.69296	5.12709	5.0269	4.54628	2979.67	2794	2960.33	2876.33	5.47058	5.44279	5.17506	4.90009
NM_009949	12896	Cpt2	carnitine palmitoyltransferase 2	chr4:107903982-107923589	2350	=	2820	3155	3322	2715	2619	3027	3023	2827	3048	2871	2525	3615	21.4244	22.1572	22.8878	21.2204	20.631	21.5182	20.308	20.7042	19.4674	20.2513	19.0415	19.9892	3099	2787	2966	3003.67	22.1564	21.1232	20.1599	19.7607
NM_001330138	12905	Cradd	Mus musculus CASP2 and RIPK1 domain containing adaptor with death domain (Cradd), transcript variant 1	chr10:95174740-95323709	1784	=	127	116	172	99	96	156	114	157	99	77	67	168	1.26125	1.06596	1.56034	1.01328	0.989398	1.46015	1.00085	1.50517	0.828365	0.710195	0.661677	1.21951	138.333	117	123.333	104	1.29585	1.15428	1.11146	0.863795
NM_007760	12908	Crat	carnitine acetyltransferase	chr2:30400476-30415748	4393	=	38537	44376	45411	36952	38272	39420	42644	42928	42203	33337	36491	50527	156.642	166.736	167.373	154.5	161.313	149.921	153.272	168.182	144.206	125.798	147.226	149.476	42774.7	38214.7	42591.7	40118.3	163.584	155.245	155.22	140.833
NM_001110853	12916	Crem	cAMP responsive element modulator, transcript variant 9	chr18:3266354-3299556	2253	=	3393	3452	3702	3126	3308	3736	4018	3602	4298	3894	3392	5203	26.8902	25.2854	26.6005	25.4833	27.1861	27.7042	28.1532	27.5124	28.634	28.6464	26.6823	30.0077	3515.67	3390	3972.67	4163	26.2587	26.7912	28.0999	28.4455
NM_007764	12929	Crkl	v-crk avian sarcoma virus CT10 oncogene homolog-like, transcript variant 1	chr16:17451985-17487440	5050	=	906	1110	1145	1000	946	835	1103	1061	849	943	853	1155	3.2033	3.62741	3.6706	3.63568	3.46709	2.76006	3.44825	3.61369	2.52255	3.09289	2.99131	2.97166	1053.67	927	1004.33	983.667	3.50044	3.28761	3.19483	3.01862
NM_009974	13000	Csnk2a2	casein kinase 2, alpha prime polypeptide	chr8:95446096-95488820	3766	=	307	435	377	329	379	441	126	668	513	458	492	421	1.45094	1.9041	1.6173	1.60239	1.85994	1.95361	0.526166	3.0493	2.04433	2.013	2.31337	1.45005	373	383	435.667	457	1.65745	1.80531	1.87326	1.92547
NM_009981	13026	Pcyt1a	phosphate cytidylyltransferase 1, choline, alpha isoform, transcript variant 2	chr16:32430921-32475065	4787	=	1079	1191	1414	1086	908	1268	1323	868	1231	1190	889	1131	4.02434	4.10475	4.78241	4.16528	3.50918	4.42444	4.36218	3.11742	3.85791	4.11978	3.28936	3.06935	1228	1087.33	1140.67	1070	4.30383	4.03297	3.77917	3.49283
NM_001163160	13026	Pcyt1a	phosphate cytidylyltransferase 1, choline, alpha isoform, transcript variant 3	chr16:32431230-32475065	4885	=	4837	5147	4566	4699	4413	4990	4933	5019	5833	5140	5181	6889	17.6792	17.3908	15.1314	17.6679	16.7246	17.0656	15.9429	17.6795	17.9238	17.4399	18.7974	18.3272	4850	4700.67	5261.67	5736.67	16.7338	17.1527	17.1821	18.1882
NM_198683	13046	Celf1	CUGBP, Elav-like family member 1, transcript variant 2	chr2:90940397-91019497	4685	=	610	750	417	691	286	667	508	667	558	567	551	580	2.32365	2.63953	1.44	2.70908	1.12688	2.37682	1.71139	2.44992	1.78669	2.00352	2.08294	1.60721	592.333	548	577.667	566	2.13439	2.07093	1.98267	1.89789
NM_019779	13070	Cyp11a1	cytochrome P450, family 11, subfamily a, polypeptide 1	chr9:58014952-58027031	1847	=	3163	4676	3430	3043	3256	1643	1867	1825	1999	1859	1053	1170	30.5754	41.7854	30.0652	30.2598	32.6326	14.858	15.9562	16.9988	16.2403	16.6796	10.0957	8.23069	3756.33	2647.33	1897	1360.67	34.142	25.9168	16.3984	11.6687
NM_007809	13074	Cyp17a1	cytochrome P450, family 17, subfamily a, polypeptide 1	chr19:46667165-46673000	1841	=	7372	10699	7269	6153	6534	7655	4962	4173	5013	3606	2706	3736	71.4991	95.919	63.9253	61.3863	65.713	69.4656	42.5525	39.007	40.868	32.4629	26.0438	26.3682	8446.67	6780.67	4716	3349.33	77.1145	65.5216	40.8092	28.2916
NM_020010	13121	Cyp51	cytochrome P450, family 51	chr5:4080674-4104697	4353	=	5693	5828	5316	5671	4990	5957	6521	5557	6548	5952	5889	7895	23.3528	22.0978	19.7714	23.9265	21.2244	22.8629	23.6506	21.9682	22.5785	22.6645	23.9768	23.5702	5612.33	5539.33	6208.67	6578.67	21.7407	22.6712	22.7324	23.4038
NM_007827	13137	Cd55b	CD55 molecule, decay accelerating factor for complement B, transcript variant 1	chr1:130388528-130423043	1368	=	6673	7109	7387	6863	6806	7159	8043	6673	8744	7621	7213	10342	87.1019	85.7667	87.4256	92.1422	92.1196	87.4319	92.8243	83.9445	95.9414	92.3386	93.4466	98.2482	7056.33	6942.67	7820	8392	86.7647	90.5646	90.9034	94.6778
NM_001276493	13138	Dag1	dystroglycan 1, transcript variant 7	chr9:108204861-108263815	5539	=	465	113	168	297	338	428	598	497	61	80	708	616	1.49704	0.334011	0.490658	0.984628	1.1288	1.29017	1.70437	1.54187	0.162605	0.237976	2.2627	1.44391	248.667	354.333	385.333	468	0.773905	1.13453	1.13628	1.31486
NM_001276463	13196	Asap1	ArfGAP with SH3 domain, ankyrin repeat and PH domain1, transcript variant 4	chr15:64086840-64312673	6145	=	5284	6069	6499	5260	5295	5607	6358	6053	5390	5576	5064	6153	15.3543	16.3011	17.1234	15.7225	15.955	15.2448	16.3349	16.9509	13.166	15.0413	14.6047	13.0112	5950.67	5387.33	5933.67	5597.67	16.2596	15.6408	15.4839	14.2191
NM_001276462	13196	Asap1	ArfGAP with SH3 domain, ankyrin repeat and PH domain1, transcript variant 3	chr15:64086840-64312673	6181	=	6470	7577	7707	6413	6822	7241	7673	7482	5924	6607	6524	8045	18.6886	20.2323	20.1869	19.0558	20.4351	19.5726	19.5988	20.8322	14.3866	17.7189	18.7077	16.9142	7251.33	6825.33	7026.33	7058.67	19.7026	19.6878	18.2726	17.7803
NM_013811	13417	Dnah8	dynein, axonemal, heavy chain 8	chr17:30626936-30875264	14583	=	48653	63385	53754	51197	52999	49863	47820	55927	43018	39521	26793	40239	59.5736	71.7434	59.6825	64.4838	67.293	57.1272	51.7762	66.0043	44.2795	44.925	32.5643	35.8593	55264	51353	48921.7	35517.7	63.6665	62.968	54.02	37.7829
NM_030238	13424	Dync1h1	dynein cytoplasmic 1 heavy chain 1	chr12:110601395-110666944	14398	=	29487	42996	39586	33198	33509	34495	32634	46814	31367	42397	26747	43413	36.5693	49.2904	44.5169	42.3507	43.093	40.0285	35.7882	55.9593	32.7016	48.8129	32.9262	39.1853	37356.3	33734	36938.3	37519	43.4589	41.8241	41.483	40.3081
NM_010079	13510	Dsg1a	desmoglein 1 alpha	chr18:20310873-20343353	5627	=	2905	2480	3401	3244	2850	3568	3811	3268	3775	3742	3170	4249	9.21807	7.27376	9.78368	10.588	9.37564	10.5936	10.6912	9.99476	10.068	11.0233	9.98207	9.81239	2928.67	3220.67	3618	3720.33	8.7585	10.1858	10.2513	10.2726
NM_010085	13525	Adam26a	a disintegrin and metallopeptidase domain 26A (testase 3)	chr8:43568276-43576707	2491	=	2066	1722	2096	2673	2516	2351	2814	2833	2997	3118	2734	3440	14.8079	11.4053	13.6178	19.7034	18.7021	15.766	17.8364	19.5671	18.0546	20.7452	19.4491	17.9466	1961.33	2513.33	2881.33	3097.33	13.277	18.0572	18.486	19.3803
NM_001347176	13544	Dvl3	Mus musculus dishevelled segment polarity protein 3 (Dvl3), transcript variant 2	chr16:20516986-20534013	4064	=	404	363	362	345	447	395	553	492	371	403	483	705	1.77406	1.47137	1.44175	1.55692	2.03249	1.62225	2.14836	2.07959	1.3701	1.64059	2.10282	2.25407	376.333	395.667	472	530.333	1.56239	1.73722	1.86602	1.99916
NM_007889	13544	Dvl3	dishevelled segment polarity protein 3	chr16:20517064-20532187	2953	=	233	376	317	367	77	403	251	99	368	377	80	42	1.40288	2.09821	1.73279	2.28261	0.479977	2.27887	1.33995	0.573891	1.86576	2.11172	0.476088	0.184514	308.667	282.333	239.333	166.333	1.74463	1.68048	1.25987	0.924107
NM_007890	13548	Dyrk1a	dual-specificity tyrosine-(Y)-phosphorylation regulated kinase 1a, transcript variant 1	chr16:94570206-94695519	6015	=	449	477	912	554	526	398	539	807	268	255	304	43	1.33154	1.30877	2.45352	1.68873	1.61726	1.10352	1.41296	2.30648	0.668615	0.701969	0.894648	0.092524	612.667	492.667	538	200.667	1.69794	1.46984	1.46268	0.563047
NM_007899	13601	Ecm1	.	chr3:95734148-95739569	1899	=	464	669	324	379	248	481	296	374	400	417	150	375	4.35563	5.81089	2.76055	3.6651	2.41655	4.22359	2.45698	3.38712	3.15712	3.63441	1.39692	2.56634	485.667	369.333	356.667	314	4.30902	3.43508	3.00041	2.53256
NM_007907	13629	Eef2	eukaryotic translation elongation factor 2	chr10:81176631-81182509	3100	=	108977	118272	126043	104784	106571	113691	115542	117989	107902	113888	99206	134424	627.716	629.743	658.325	620.857	636.551	612.743	588.501	655.059	522.486	609.009	567.213	563.538	117764	108349	113811	115839	638.595	623.384	588.682	579.92
NM_010114	13646	Klk1b22	kallikrein 1-related peptidase b22	chr7:44112673-44116922	855	=	213	153	301	59	99	78	11	14	29	7	14	0	4.4355	2.95363	5.68253	1.24814	2.12449	1.50902	0.184674	0.281815	0.508794	0.120458	0.290223	0	222.333	78.6667	18	7	4.35722	1.62722	0.325094	0.136894
NM_010116	13648	Klk1b9	kallikrein 1-related peptidase b9	chr7:43976061-43980376	870	=	232	195	229	235	197	188	213	188	315	271	221	310	4.7602	3.68656	4.26046	4.95336	4.18549	3.59694	3.8609	3.71201	5.43213	5.15861	4.48748	4.6283	218.667	206.667	238.667	267.333	4.23574	4.24526	4.33501	4.75813
NM_010119	13660	Ehd1	EH-domain containing 1	chr19:6276896-6300096	3182	=	23053	24810	26219	22565	22471	24260	25703	24806	24914	24729	22455	29922	129.363	128.696	133.414	130.249	130.756	127.379	127.541	134.169	117.529	128.83	125.078	122.206	24694	23098.7	25141	25702	130.491	129.461	126.413	125.371
NM_013507	13690	Eif4g2	eukaryotic translation initiation factor 4, gamma 2, transcript variant 1	chr7:111067985-111083030	7760	=	2286	4024	3849	2087	2201	3614	3240	1579	257	2823	353	187	5.25932	8.55802	8.03031	4.93826	5.24979	7.78026	6.59113	3.50046	0.496295	6.0296	0.804454	0.313079	3386.33	2634	1692	1121	7.28255	5.98943	3.5293	2.38238
NM_001040131	13690	Eif4g2	eukaryotic translation initiation factor 4, gamma 2, transcript variant 2	chr7:111067985-111083030	7646	=	5792	7855	8679	5335	6428	8547	5958	7574	595	7435	1209	396	13.5264	16.9553	18.378	12.8158	15.5648	18.6744	12.3021	17.0465	1.16712	16.1196	2.80228	0.671414	7442	6770	4709	3013.33	16.2866	15.685	10.1719	6.5311
NM_007925	13717	Eln	elastin	chr5:134702595-134747323	3851	=	222	347	279	173	203	253	158	174	172	158	114	207	1.02861	1.48415	1.1723	0.822219	0.972783	1.09615	0.644594	0.774351	0.667794	0.679813	0.521016	0.696261	282.667	209.667	168	159.667	1.22835	0.963716	0.69558	0.632363
NM_001276285	13808	Eno3	enolase 3, beta muscle, transcript variant 3	chr11:70657176-70662513	1492	=	224	125	165	129	250	111	70	259	237	148	351	84	2.67697	1.37943	1.78802	1.58115	3.09803	1.2393	0.73412	2.97686	2.38003	1.63424	4.16057	0.723287	171.333	163.333	188.667	194.333	1.94814	1.97283	2.03034	2.1727
NM_013515	13830	Stom	stomatin	chr2:35313990-35337009	2816	=	1910	2261	2088	1870	1503	2016	2168	1469	2392	1891	1878	2294	12.1098	13.2508	12.0042	12.1941	9.87756	11.9564	12.1542	8.97599	12.7468	11.1299	11.8172	10.5842	2086.33	1796.33	2009.67	2021	12.4549	11.3427	11.2923	11.1771
NM_010145	13849	Ephx1	epoxide hydrolase 1, microsomal, transcript variant 1	chr1:180989556-181017569	1739	=	3269	3457	3305	2696	3055	3151	1740	1948	2084	2000	1410	1413	33.5636	32.8128	30.7677	28.4741	32.5218	30.2659	15.7934	19.274	17.9855	19.0585	14.3627	10.5542	3343.67	2967.33	1924	1607.67	32.3814	30.4206	17.6843	14.6585
NM_007941	13852	Stx2	syntaxin 2, transcript variant 1	chr5:128984558-129008572	2936	=	2163	938	1046	1010	945	518	1118	662	459	438	503	671	13.1503	5.26926	5.76387	6.31285	5.95868	2.94301	6.01214	3.87546	2.34488	2.46849	3.03498	2.97005	1382.33	824.333	746.333	537.333	8.06115	5.07151	4.07749	2.82451
NM_133658	13872	Ercc3	excision repair cross-complementing rodent repair deficiency, complementation group 3	chr18:32240331-32270147	2673	=	2688	3032	3243	2593	2730	2774	3045	2955	2979	2965	2674	3496	17.9527	18.7179	19.6391	17.8147	18.9081	17.3352	17.9839	19.0224	16.7237	18.3841	17.7301	16.9974	2987.67	2699	2993	3045	18.7699	18.0193	17.91	17.7039
NM_001080387	14105	Srsf10	serine/arginine-rich splicing factor 10, transcript variant 2	chr4:135856071-135865818	2737	=	1342	1695	1166	1279	1087	1368	1505	943	1657	1069	1224	1717	8.75195	10.2197	6.89775	8.58124	7.35316	8.35047	8.67782	5.92436	9.08703	6.47081	7.92376	8.15016	1401	1244.67	1368.33	1336.67	8.62314	8.09496	7.89641	7.51491
NM_001160239	14109	Fau	Finkel-Biskis-Reilly murine sarcoma virus (FBR-MuSV) ubiquitously expressed (fox derived), transcript variant 2	chr19:6057888-6059524	571	=	370	392	464	343	357	492	447	402	605	470	494	582	11.5633	11.3106	13.1373	11.0218	11.5619	14.393	12.3373	12.0958	15.8786	13.6366	15.3221	13.2263	408.667	397.333	484.667	515.333	12.0038	12.3256	13.4372	14.0617
NM_010191	14137	Fdft1	farnesyl diphosphate farnesyl transferase 1	chr14:63145151-63179578	3697	=	22498	23310	25236	21851	21643	24034	25803	23853	25792	24068	23160	31701	108.661	104.073	110.524	108.562	108.397	108.612	110.199	111.042	104.722	107.918	111.033	111.438	23681.3	22509.3	25149.3	26309.7	107.753	108.524	108.654	110.13
NM_007996	14148	Fdx1	ferredoxin 1, transcript variant 1	chr9:51943025-51963602	1212	=	551	589	481	436	452	524	519	493	555	505	436	619	8.10541	8.00918	6.41505	6.6006	6.90454	7.21195	6.75816	6.99855	6.86556	6.89353	6.369	6.6296	540.333	470.667	522.333	520	7.50988	6.9057	6.87409	6.63071
NM_008013	14190	Fgl2	fibrinogen-like protein 2	chr5:21372673-21378386	3769	=	764	944	781	658	815	749	615	658	662	729	477	619	3.61697	4.13241	3.35302	3.20362	4.00035	3.32	2.57491	3.00425	2.63586	3.20418	2.2388	2.13392	829.667	740.667	645	608.333	3.7008	3.50799	2.73834	2.52563
NM_001301412	14211	Smc2	structural maintenance of chromosomes 2, transcript variant 1	chr4:52439221-52488365	5531	=	1400	1212	1302	1090	1162	1215	126	1150	1573	955	470	1612	4.51786	3.61528	3.80997	3.61721	3.88759	3.66974	0.358375	3.57673	4.26739	2.85997	1.50514	3.78569	1304.67	1155.67	949.667	1012.33	3.98104	3.72485	2.73417	2.71693
NM_008020	14227	Fkbp2	FK506 binding protein 2, transcript variant 1	chr19:6977739-6980440	644	=	76	200	105	113	106	162	181	47	292	210	138	196	2.08284	5.10379	2.61512	3.19976	3.04395	4.19726	4.41449	1.24645	6.79847	5.38675	3.77155	3.9371	127	127	173.333	181.333	3.26725	3.48032	4.15313	4.36513
NM_010221	14230	Fkbp10	FK506 binding protein 10, transcript variant 1	chr11:100415694-100424840	2603	=	261	341	333	280	155	403	267	268	301	233	235	312	1.78742	2.16015	2.06582	1.97038	1.09956	2.58563	1.61798	1.77182	1.73264	1.47779	1.59347	1.55339	311.667	279.333	278.667	260	2.00447	1.88519	1.70748	1.54155
NM_010230	14260	Fmn1	formin 1, transcript variant 1	chr2:113327736-113716767	11925	=	1548	1508	1191	1187	517	1519	1619	1546	285	352	1328	472	2.3167	2.08642	1.61644	1.82821	0.802076	2.12768	2.14274	2.2299	0.358381	0.488466	1.97334	0.513847	1415.67	1074.33	1150	717.333	2.00652	1.58599	1.57701	0.991885
NM_008035	14276	Folr2	folate receptor 2 (fetal), transcript variant 2	chr7:101839988-101845331	1081	=	84	60	66	40	63	55	44	59	74	27	6	65	1.375	0.903792	0.983361	0.678095	1.07116	0.849011	0.632939	0.931279	1.02113	0.399719	0.095707	0.776138	70	52.6667	59	32.6667	1.08739	0.866088	0.861781	0.423855
NM_019681	14299	Ncs1	neuronal calcium sensor 1	chr2:31245923-31295471	4035	=	890	1221	1105	1004	900	1009	948	940	1035	1008	867	1112	3.9354	4.991	4.43338	4.56805	4.12903	4.17689	3.70776	4.00676	3.84928	4.1383	3.80717	3.58148	1072	971	974.333	995.667	4.45326	4.29133	3.8546	3.84232
NM_013522	14300	Frg1	FSHD region gene 1	chr8:41397454-41417118	1088	=	1676	1724	1791	1501	1546	1726	1860	1591	1641	1638	1525	2090	27.4906	26.1542	26.6524	25.3293	26.3097	26.4899	26.9893	25.164	22.6267	24.9534	24.8377	24.9535	1730.33	1591	1697.33	1751	26.7658	26.043	24.9267	24.9149
NM_001113188	14359	Fxr1	fragile X mental retardation gene 1, autosomal homolog, transcript variant 1	chr3:34020079-34069344	2325	=	3785	3825	1653	3582	2674	664	2647	3827	819	1494	672	4520	29.0639	27.154	11.5081	28.2927	21.2929	4.77126	17.9732	28.3227	5.28153	10.6452	5.12097	25.2603	3087.67	2306.67	2431	2228.67	22.5753	18.1189	17.1925	13.6755
NM_001113189	14359	Fxr1	fragile X mental retardation gene 1, autosomal homolog, transcript variant 2	chr3:34020079-34069344	2157	=	3881	4199	8031	9037	1667	1180	1722	9921	1233	2403	988	4691	32.1204	32.1254	60.2782	76.9471	14.3045	9.13803	12.6042	79.1595	8.57581	18.4624	8.11674	28.2609	5370.33	3961.33	4292	2694	41.508	33.4632	33.4465	18.28
NM_008054	14360	Fyn	Fyn proto-oncogene, transcript variant 2	chr10:39369799-39565374	3520	=	175	1084	169	171	657	204	286	150	157	230	201	156	0.88276	5.07852	0.772975	0.888986	3.45336	0.96475	1.28023	0.732559	0.66881	1.07948	1.00899	0.573308	476	344	197.667	195.667	2.24475	1.76903	0.893867	0.887262
NM_015736	14425	Galnt3	UDP-N-acetyl-alpha-D-galactosamine:polypeptide N-acetylgalactosaminyltransferase 3	chr2:66082766-66124793	3684	=	9477	10776	11436	9534	9518	10399	11190	10697	10267	10184	9895	13038	45.9309	48.2785	50.2608	47.5325	47.8358	47.1574	47.9581	49.973	41.832	45.8222	47.6048	45.9937	10563	9817	10718	11039	48.1567	47.5086	46.5877	46.4736
NM_008084	14433	Gapdh	glyceraldehyde-3-phosphate dehydrogenase, transcript variant 2	chr6:125161852-125165773	1422	=	1492	1267	1564	1055	1319	202	1228	233	1383	1384	210	264	18.7345	14.6993	17.8054	13.6197	17.1696	2.36185	13.6336	2.81089	14.5991	16.1315	2.61388	2.41057	1441	858.667	948	619.333	17.0797	11.0504	10.3478	7.05197
NM_010256	14450	Gart	phosphoribosylglycinamide formyltransferase	chr16:91621397-91646972	3327	=	229	1595	1874	1520	1564	171	1612	193	434	180	0	2083	1.22886	7.90974	9.11646	8.38812	8.7034	0.857463	7.64712	0.993465	1.95659	0.895637	0	8.13408	1232.67	1085	746.333	754.333	6.08502	5.983	3.53239	3.00991
NM_020004	14534	Kat2a	K(lysine) acetyltransferase 2A, transcript variant 1	chr11:100704746-100712467	3048	=	153	183	245	161	276	302	232	214	563	184	652	750	0.891223	0.987318	1.29714	0.968192	1.67553	1.65443	1.20113	1.20694	2.76924	0.997759	3.7861	3.19665	193.667	246.333	336.333	528.667	1.05856	1.43272	1.72577	2.66017
NM_001038010	14534	Kat2a	K(lysine) acetyltransferase 2A, transcript variant 2	chr11:100704746-100712467	3045	=	125	114	100	138	205	271	111	207	1160	118	847	1312	0.731439	0.614274	0.528436	0.826741	1.2425	1.48419	0.572787	1.16808	5.71661	0.637998	4.92441	5.59752	113	204.667	492.667	759	0.624716	1.18447	2.48582	3.71997
NM_010270	14548	Mrps33	mitochondrial ribosomal protein S33, transcript variant 1	chr6:39801807-39810936	1052	=	300	348	340	306	314	365	368	326	420	397	323	417	5.08375	5.45602	5.22742	5.32913	5.51525	5.79297	5.51852	5.3191	5.98462	6.24992	5.43957	5.15	329.333	328.333	371.333	379	5.25573	5.54578	5.60741	5.61316
NM_001010930	14548	Mrps33	mitochondrial ribosomal protein S33, transcript variant 2	chr6:39801807-39810936	936	=	46	45	53	57	42	50	50	56	79	59	65	66	0.87037	0.776808	0.90875	1.10191	0.828201	0.888352	0.836768	1.02708	1.25577	1.04298	1.21982	0.902504	48	49.6667	61.6667	63.3333	0.851976	0.939486	1.03987	1.0551
NM_001077364	14605	Tsc22d3	TSC22 domain family, member 3, transcript variant 1	chrX:140539529-140600522	2148	=	421	553	466	371	415	527	524	383	489	454	421	530	3.49874	4.24559	3.50654	3.17028	3.57628	4.09209	3.85129	3.06593	3.41044	3.50221	3.46603	3.20598	480	437.667	465.333	468.333	3.75029	3.61288	3.44255	3.39141
NM_008132	14659	Glrp1	glutamine repeat protein 1	chr1:88499871-88510066	1957	=	79	80	101	66	108	92	140	133	100	161	112	109	0.720355	0.669736	0.830628	0.614288	1.02033	0.782547	1.1239	1.16307	0.764141	1.36037	1.00672	0.718855	86.6667	88.6667	124.333	127.333	0.74024	0.80572	1.01704	1.02865
NM_010302	14673	Gna12	guanine nucleotide binding protein, alpha 12	chr5:140759944-140830431	1880	=	1213	1489	1655	1271	1221	1268	1388	1308	981	1285	1040	1428	11.519	13.0682	14.247	12.4118	12.0231	11.2669	11.6529	11.97	7.82539	11.3256	9.80482	9.86461	1452.33	1253.33	1225.67	1251	12.9447	11.9006	10.4828	10.3317
NM_001160016	14688	Gnb1	guanine nucleotide binding protein (G protein), beta 1, transcript variant 2	chr4:155491361-155559269	3140	=	2175	2381	2359	1183	2031	2996	2555	2343	1437	2335	1114	3120	12.3652	12.5159	12.1604	6.91847	11.9764	15.9376	12.844	12.8388	6.8667	12.3259	6.28652	12.9116	2305	2070	2111.67	2189.67	12.3472	11.6108	10.8499	10.508
NM_001290823	14705	Bscl2	Berardinelli-Seip congenital lipodystrophy 2 (seipin), transcript variant 3	chr19:8840503-8848683	1421	=	555	471	486	354	380	595	388	356	530	143	151	394	6.96524	5.46531	5.53383	4.56461	4.94086	6.98917	4.30349	4.30675	5.59418	1.65888	1.88295	3.59875	504	443	424.667	229.333	5.98812	5.49821	4.73481	2.38019
NM_010341	14767	Nmur1	neuromedin U receptor 1, transcript variant 2	chr1:86386325-86388141	1218	=	195	255	190	262	208	262	263	230	348	282	314	343	2.8485	3.45554	2.51591	3.94407	3.16039	3.58313	3.40802	3.24282	4.28006	3.83736	4.56226	3.65052	213.333	244	280.333	313	2.93998	3.56253	3.64363	4.01671
NM_008161	14778	Gpx3	glutathione peroxidase 3	chr11:54902854-54910387	1522	=	317	555	267	274	263	396	256	236	257	286	176	134	3.71607	6.01233	2.83336	3.30443	3.19699	4.34447	2.65478	2.66825	2.52493	3.11438	2.04003	1.14073	379.667	311	249.667	198.667	4.18725	3.6153	2.61599	2.09838
NM_013535	14790	Grcc10	gene rich cluster, C10 gene	chr6:124739184-124741079	567	=	1811	1775	2283	1726	1658	2187	2191	1908	2238	2209	1820	2643	57.0083	51.6694	65.171	55.8834	54.1169	64.4364	60.994	57.905	59.2317	64.5591	56.8849	60.5625	1956.33	1857	2112.33	2224	57.9496	58.1456	59.3769	60.6688
NM_013536	14791	Emg1	EMG1 N1-specific pseudouridine methyltransferase	chr6:124704370-124712178	1045	=	478	958	617	845	846	567	909	843	1003	1022	847	1179	8.16508	15.1264	9.55039	14.8448	14.9897	9.04968	13.7277	13.8695	14.4003	16.1972	14.3652	14.655	684.333	752.667	918.333	1016	10.9473	12.9614	13.9992	15.0725
NM_022310	14828	Hspa5	heat shock protein 5, transcript variant 2	chr2:34772090-34776529	2616	=	3289	10779	2611	2627	8428	2984	9040	2769	4114	2696	2734	3296	22.4483	68.0102	16.1604	18.4405	59.6481	19.0541	54.5581	18.2115	23.6065	17.0795	18.5191	16.3736	5559.67	4679.67	5307.67	2908.67	35.5396	32.3809	32.1253	17.3241
NM_010352	14840	Gsg1	germ cell-specific gene 1, transcript variant 3	chr6:135237330-135254336	1435	=	68150	72188	76869	66349	69593	77851	82996	71264	91577	79908	76337	107056	848.014	830.342	867.321	849.261	897.976	906.412	913.214	854.711	957.944	923.098	942.872	969.542	72402.3	71264.3	81945.7	87767	848.559	884.549	908.623	945.171
NM_008179	14853	Gspt2	G1 to S phase transition 2	chrX:94636069-94638561	2493	=	269	340	310	277	218	363	282	282	286	300	222	340	1.92078	2.24709	2.0126	2.03478	1.61851	2.43167	1.78569	1.94147	1.72168	1.99388	1.577	1.76751	306.333	286	283.333	287.333	2.06015	2.02832	1.81628	1.77947
NM_008185	14871	Gstt1	glutathione S-transferase, theta 1	chr10:75783813-75798584	1037	=	96	92	121	100	91	156	137	116	217	175	161	188	1.64657	1.45366	1.88911	1.76424	1.61975	2.51165	2.08147	1.9106	3.13341	2.7823	2.73776	2.35161	103	115.667	156.667	174.667	1.66311	1.96521	2.37516	2.62389
NM_010363	14874	Gstz1	glutathione transferase zeta 1 (maleylacetoacetate isomerase), transcript variant 1	chr12:87147707-87164723	1667	=	258	481	645	398	403	328	633	220	354	360	193	519	2.75711	4.75502	6.26363	4.38132	4.47282	3.284	5.99326	2.27102	3.18056	3.57177	2.04499	4.04397	461.333	376.333	402.333	357.333	4.59192	4.04605	3.81494	3.22024
NM_001159553	14950	H13	histocompatibility 13, transcript variant 4	chr2:152669461-152685146	4499	=	422	510	362	433	290	315	247	305	199	120	137	215	1.67378	1.86983	1.30189	1.76448	1.19207	1.16658	0.863871	1.16561	0.662176	0.440306	0.536494	0.620556	431.333	346	250.333	157.333	1.61517	1.37438	0.89722	0.532452
NM_008211	15081	H3f3b	H3 histone, family 3B	chr11:116021961-116024504	1993	=	19427	19691	9211	17980	16477	22259	23267	17919	24460	18576	20738	28875	174.052	163.078	74.8306	165.699	153.076	186.598	184.33	154.736	184.221	154.509	184.428	188.285	16109.7	18905.3	21882	22729.7	137.32	168.458	174.429	175.741
NM_016763	15108	Hsd17b10	hydroxysteroid (17-beta) dehydrogenase 10	chrX:152001896-152004442	911	=	267	337	308	321	234	284	305	243	266	283	220	283	5.22837	6.08985	5.45693	6.45894	4.75272	5.20364	5.27567	4.57847	4.3776	5.14533	4.27048	4.02673	304	279.667	271.333	262	5.59172	5.47177	4.74392	4.48085
NM_010404	15114	Hap1	huntingtin-associated protein 1, transcript variant 1	chr11:100347327-100356141	3706	=	296	359	1645	1360	585	589	692	775	1548	449	717	2148	1.42547	1.59834	7.18588	6.73663	2.92122	2.65316	2.94625	3.59644	6.26654	2.0046	3.42468	7.53248	766.667	844.667	1005	1104.67	3.40323	4.10367	4.26974	4.32058
NM_001304784	15193	Hdgfrp2	hepatoma-derived growth factor, related protein 2, transcript variant 1	chr17:56079631-56100604	2312	=	1156	1138	1187	920	1187	1006	1215	939	1123	1012	720	1629	8.92566	8.1198	8.30937	7.30686	9.50057	7.26654	8.29732	6.98868	7.28827	7.25052	5.51462	9.15212	1160.33	1037.67	1092.33	1120.33	8.45161	8.02466	7.52476	7.30576
NM_008234	15201	Hells	helicase, lymphoid specific	chr19:38930990-38968277	3019	=	358	562	1043	970	299	708	1454	125	1191	1392	538	1579	2.11481	3.07126	5.59267	5.90145	1.83296	3.91771	7.60421	0.708654	5.91969	7.64281	3.15667	6.79475	654.333	659	923.333	1169.67	3.59291	3.88404	4.74419	5.86474
NM_013551	15288	Hmbs	hydroxymethylbilane synthase, transcript variant 1	chr9:44336348-44344228	1596	=	664	738	955	634	522	975	881	560	773	708	667	809	7.42373	7.62319	9.68786	7.29596	6.04625	10.2014	8.71067	6.03325	7.26873	7.35315	7.40415	6.5853	785.667	710.333	738	728	8.24493	7.84788	7.33755	7.1142
NM_008256	15360	Hmgcs2	3-hydroxy-3-methylglutaryl-Coenzyme A synthase 2	chr3:98280431-98310738	3294	=	3791	4737	4509	3742	3943	4406	2906	2931	3679	3741	2672	2857	20.5486	23.7325	22.1602	20.8617	22.1613	22.3431	13.9268	15.314	16.7641	18.8267	14.3733	11.2698	4345.67	4030.33	3172	3090	22.1471	21.7887	15.335	14.8232
NM_013554	15430	Hoxd10	homeobox D10	chr2:74691891-74695106	1850	=	30	89	49	62	46	71	224	138	144	189	142	244	0.285262	0.786481	0.423136	0.608692	0.458426	0.640141	1.90878	1.27637	1.16524	1.68864	1.35828	1.71289	56	59.6667	168.667	191.667	0.498293	0.569086	1.45013	1.5866
NM_010469	15436	Hoxd4	homeobox D4	chr2:74721978-74729159	2559	=	114	150	122	114	101	172	168	107	157	170	137	250	0.791902	0.967453	0.769723	0.816773	0.730462	1.12045	1.03434	0.715982	0.919284	1.09978	0.946638	1.26848	128.667	129	144	185.667	0.843026	0.889227	0.889868	1.10497
NM_001290730	15437	Hoxd8	homeobox D8, transcript variant 2	chr2:74705489-74707932	2046	=	624	73	36	170	100	603	765	4	276	472	7	733	5.43778	0.584699	0.280238	1.5212	0.89889	4.92146	5.8967	0.031462	2.02362	3.82165	0.052564	4.65245	244.333	291	348.333	404	2.10091	2.44718	2.65059	2.84222
NM_013555	15438	Hoxd9	homeobox D9	chr2:74697763-74700208	2100	=	106	170	111	100	114	177	221	240	201	212	193	300	0.900226	1.33543	0.850415	0.872151	0.998542	1.40594	1.65422	1.96014	1.42982	1.66694	1.62344	1.8559	129	130.333	220.667	235	1.02869	1.09221	1.68139	1.71543
NM_001122897	15441	Hp1bp3	heterochromatin protein 1, binding protein 3, transcript variant 2	chr4:138217127-138244682	4877	=	0	121	254	324	72	0	320	331	241	300	611	0	0	0.407094	0.841193	1.21682	0.270411	0	1.03513	1.16795	0.740288	1.01818	2.21913	0	125	132	297.333	303.667	0.416096	0.495743	0.981122	1.0791
NM_001130419	15444	Hpca	hippocalcin, transcript variant 1	chr4:129111570-129121747	1639	=	0	242	68	0	0	0	0	0	0	0	0	0	0	2.42742	0.671731	0	0	0	0	0	0	0	0	0	103.333	0	0	0	1.03305	0	0	0
NM_008284	15461	Hras	Harvey rat sarcoma virus oncogene, transcript variant 1	chr7:141189934-141194004	2043	=	12	495	330	18	274	73	116	10	95	55	28	43	0.097715	3.9924	2.61301	0.154042	2.47491	0.589843	0.892988	0.083536	0.695352	0.440296	0.240278	0.271541	279	121.667	73.6667	42	2.23438	1.07293	0.557292	0.317372
NM_001347077	15463	Agfg1	Mus musculus ArfGAP with FG repeats 1 (Agfg1), transcript variant 3	chr1:82839460-82900995	7814	=	64	106	1485	85	67	152	97	76	95	74	39	178	0.14411	0.222976	3.07533	0.197664	0.157634	0.324912	0.195419	0.165246	0.182156	0.156847	0.087456	0.295645	551.667	101.333	89.3333	97	1.14747	0.226737	0.18094	0.179983
NM_001331154	15499	Hsf1	Mus musculus heat shock factor 1 (Hsf1), transcript variant 3	chr15:76477362-76501155	2350	=	1028	1242	1429	1133	1036	1258	1160	1187	1248	1154	986	1391	7.80937	8.72348	9.84043	8.84807	8.16019	8.94169	7.79178	8.68782	7.9704	8.13351	7.43367	7.68761	1233	1142.33	1198.33	1177	8.79109	8.64998	8.15	7.7516
NM_008299	15504	Dnajb3	DnaJ heat shock protein family (Hsp40) member B3	chr1:88204732-88205748	1017	=	34899	35584	35963	32737	32864	36144	36786	32390	46911	36458	37505	53093	612.736	577.53	572.555	591.247	598.348	593.787	571.122	548.137	692.403	594.257	653.633	678.464	35482	33915	38695.7	42352	587.607	594.461	603.887	642.118
NM_010477	15510	Hspd1	heat shock protein 1 (chaperonin)	chr1:55077834-55087932	2332	=	1884	2152	1610	1481	1699	2037	1998	1608	1518	1797	1294	1891	14.423	15.2302	11.1741	11.6582	13.4836	14.5889	13.5259	11.862	9.76815	12.7684	9.82903	10.5337	1882	1739	1708	1660.67	13.6091	13.2436	11.7187	11.0437
NM_001252266	15893	Ica1	islet cell autoantigen 1, transcript variant 2	chr6:8630527-8758458	1599	=	1092	882	898	1103	900	984	1151	1137	1324	1141	1227	1604	12.189	9.10405	9.09092	12.6702	10.4168	10.2731	11.3642	12.2336	12.4227	11.8199	13.5975	13.0335	957.333	995.667	1204	1324	10.128	11.12	12.0068	12.817
NM_031166	15904	Id4	inhibitor of DNA binding 4	chr13:48261427-48264036	1660	=	1493	1536	1361	1479	1353	1632	1825	1401	1784	1615	1576	2232	16.0599	15.2706	13.2725	16.3645	15.0818	16.4243	17.354	14.5184	16.1306	16.1191	16.8265	17.4731	1463.33	1488	1670	1807.67	14.8677	15.9569	16.001	16.8062
NM_010497	15926	Idh1	isocitrate dehydrogenase 1 (NADP+), soluble, transcript variant 2	chr1:65158616-65179142	2263	=	1066	524	422	333	465	292	216	667	66	155	126	113	8.40652	3.82067	3.01864	2.70212	3.7992	2.15426	1.50274	5.0685	0.435943	1.12875	0.981999	0.646202	670.667	363.333	316.333	131.333	5.08195	2.88519	2.33573	0.918984
NM_010513	16001	Igf1r	insulin-like growth factor I receptor	chr7:67952257-68233667	11978	=	784	945	863	706	704	905	784	768	681	732	669	696	1.16871	1.3011	1.16579	1.08255	1.08762	1.26132	1.03323	1.10227	0.852404	1.0127	0.989493	0.754306	864	771.667	744.333	699	1.21187	1.14383	0.995966	0.918833
NM_008342	16008	Igfbp2	insulin-like growth factor binding protein 2, transcript variant 1	chr1:72824480-72852471	1327	=	350	459	330	271	263	322	298	286	328	272	198	413	4.701	5.70849	4.01757	3.74124	3.65653	4.04207	3.54417	3.69843	3.7009	3.39566	2.63992	4.04076	379.667	285.333	304	294.333	4.80902	3.81328	3.64783	3.35878
NM_008344	16012	Igfbp6	insulin-like growth factor binding protein 6	chr15:102144186-102149512	1289	=	568	698	565	477	502	643	562	598	601	574	393	591	7.86527	8.92864	7.09114	6.79232	7.20537	8.32786	6.87973	7.97978	6.98862	7.3767	5.39114	5.95622	610.333	540.667	587	519.333	7.96168	7.44185	7.28271	6.24135
NM_008377	16206	Lrig1	leucine-rich repeats and immunoglobulin-like domains 1	chr6:94604529-94700145	4966	=	350	381	326	246	324	337	327	302	310	314	264	382	1.25525	1.26529	1.06117	0.908423	1.20602	1.13062	1.03754	1.04573	0.93426	1.04628	0.938825	0.997104	352.333	302.333	313	320	1.1939	1.08169	1.00584	0.994071
NM_008379	16211	Kpnb1	karyopherin (importin) beta 1	chr11:97159710-97187892	5909	=	13921	16084	15313	13362	13483	13948	14751	13993	14322	13419	12756	16759	42.0675	44.9274	41.9577	41.5345	42.2488	39.4354	39.4149	40.7558	36.3811	37.6446	38.2595	36.8571	15106	13597.7	14355.3	14311.3	42.9842	41.0729	38.8506	37.5871
NM_010566	16331	Inpp5d	inositol polyphosphate-5-phosphatase D, transcript variant 1	chr1:87620312-87720510	4940	=	368	317	386	474	264	250	356	314	353	272	312	352	1.3301	1.05856	1.26355	1.75879	0.988545	0.842285	1.13606	1.09298	1.07158	0.912646	1.11625	0.923594	357	329.333	341	312	1.21741	1.19654	1.10021	0.984163
NM_010580	16419	Itgb5	integrin beta 5, transcript variant 2	chr16:33829665-33949338	3253	=	233	256	549	280	360	205	169	237	178	186	0	255	1.27556	1.29445	2.72918	1.58037	2.04883	1.0511	0.820284	1.24881	0.819062	0.947296	0	1.0167	346	281.667	194.667	147	1.7664	1.5601	0.962718	0.654665
NM_010581	16423	Cd47	CD47 antigen (Rh-related antigen, integrin-associated signal transducer)	chr16:49855654-49911683	1914	=	237	265	195	189	207	253	166	206	196	166	148	235	2.20389	2.27932	1.64483	1.80478	1.99379	2.20274	1.36902	1.84511	1.5334	1.43293	1.36641	1.59044	232.333	216.333	189.333	183	2.04268	2.00044	1.58251	1.46326
NM_010582	16425	Itih2	inter-alpha trypsin inhibitor, heavy chain 2	chr2:10094591-10130683	3122	=	650	866	616	471	472	508	397	370	392	311	171	291	3.7161	4.57477	3.19103	2.76606	2.79847	2.71782	2.00629	2.03432	1.88106	1.64636	0.965356	1.20723	710.667	483.667	386.333	257.667	3.8273	2.76078	1.97389	1.27298
NM_008408	16430	Stt3a	STT3, subunit of the oligosaccharyltransferase complex, homolog A (S. cerevisiae)	chr9:36732413-36767578	2697	=	4164	4420	4547	3972	3955	4417	4469	3906	4059	3989	3874	4899	27.5674	27.0488	27.2964	27.0471	27.1519	27.3616	26.1599	24.9206	22.5902	24.5136	25.4547	23.605	4377	4114.67	4144.67	4254	27.3042	27.1869	24.5569	24.5244
NM_008411	16433	Cuzd1	CUB and zona pellucida-like domains 1	chr7:131308554-131322292	2256	=	175	236	290	217	225	260	268	245	273	264	213	351	1.38405	1.72098	2.07751	1.75916	1.83908	1.92084	1.87225	1.86198	1.81022	1.93588	1.66738	2.01771	233.667	234	262	276	1.72752	1.83969	1.84815	1.87366
NM_010590	16475	Ajuba	ajuba LIM protein	chr14:54567469-54577661	3503	=	736	781	720	678	684	929	930	813	859	883	826	1004	3.75005	3.67965	3.32464	3.55451	3.61436	4.43069	4.19086	3.99429	3.68089	4.17642	4.17563	3.72459	745.667	763.667	867.333	904.333	3.58478	3.86652	3.95534	4.02555
NM_010615	16551	Kif11	kinesin family member 11	chr19:37376403-37421859	4819	=	1338	1669	2385	1660	1499	1526	1658	1683	1800	1730	1627	1816	4.95507	5.71494	8.01282	6.32392	5.7563	5.28888	5.43109	6.00867	5.60412	5.94956	5.98198	4.89601	1797.33	1561.67	1713.67	1724.33	6.22761	5.7897	5.68129	5.60918
NM_001081133	16558	Kif16b	kinesin family member 16B	chr2:142618345-142901464	5445	=	2478	2980	3246	2459	2767	2699	2896	3110	2317	2730	2348	3052	8.12383	9.0315	9.65229	8.29451	9.40773	8.27922	8.39603	9.82971	6.38568	8.30897	7.63999	7.28415	2901.33	2641.67	2774.33	2710	8.93587	8.66049	8.20381	7.74437
NM_008448	16573	Kif5b	kinesin family member 5B	chr18:6201005-6241524	6030	=	1792	2347	1966	1936	1743	2056	1948	1838	1734	1853	1628	2098	5.30384	6.4222	5.27721	5.89576	5.35131	5.69614	5.09947	5.24411	4.31577	5.09158	4.78447	4.52048	2035	1911.67	1840	1859.67	5.66775	5.64774	4.88645	4.79884
NM_001025361	16593	Klc1	kinesin light chain 1, transcript variant e	chr12:111758868-111806775	2458	=	92	100	156	98	112	160	115	65	250	98	195	194	0.66355	0.670803	1.02742	0.731691	0.837161	1.08406	0.738609	0.448993	1.52611	0.65826	1.40002	1.02306	116	123.333	143.333	162.333	0.787259	0.884303	0.904572	1.02711
NM_010642	16616	Klk1b21	kallikrein 1-related peptidase b21	chr7:44102292-44106583	907	=	945	666	1030	370	600	269	187	129	202	154	100	28	18.5867	12.1064	18.3855	7.48225	12.2407	4.94153	3.25535	2.4388	3.33178	2.8125	1.9497	0.397969	880.333	413	172.667	94	16.3595	8.22148	3.00864	1.72006
NM_010643	16617	Klk1b24	kallikrein 1-related peptidase b24	chr7:44188236-44192451	874	=	816	710	1039	407	525	530	188	170	225	111	101	109	16.6681	13.4035	19.2357	8.54609	11.1157	10.1141	3.38673	3.33543	3.86417	2.08894	2.04764	1.61575	855	487.333	194.333	107	16.4357	9.9253	3.52878	1.91744
NM_020268	16619	Klk1b27	kallikrein 1-related peptidase b27	chr7:44052290-44056711	888	=	653	594	704	226	402	252	111	109	111	68	41	49	13.1302	11.0389	12.8334	4.6613	8.3708	4.7293	1.97176	2.10143	1.86931	1.26502	0.80956	0.705265	650.333	293.333	110.333	52.6667	12.3342	5.92047	1.98083	0.926614
NM_008457	16624	Klk1b8	kallikrein 1-related peptidase b8	chr7:43950666-43954944	860	=	417	96	443	2	375	1	1	0	1	1	2	1	8.65467	1.83709	8.32811	0.029541	8.05945	0.015344	0.017077	0	0.015911	0.003817	0.022628	0.005536	318.667	126	0.666667	1.33333	6.27329	2.70145	0.010996	0.0106603
NM_008468	16650	Kpna6	karyopherin (importin) alpha 6	chr4:129643979-129672767	5711	=	1911	3397	2133	1733	1686	2203	1997	2012	1320	1955	1147	2323	5.97497	9.81793	6.0453	5.5713	5.46603	6.44449	5.51951	6.0619	3.4677	5.67333	3.55908	5.28625	2480.33	1874	1776.33	1808.33	7.2794	5.82727	5.01637	4.83955
NM_008482	16777	Lamb1	laminin B1	chr12:31265294-31329639	5778	=	524	631	572	445	519	485	437	377	418	478	262	405	1.6183	1.80083	1.60267	1.41317	1.66127	1.40218	1.19302	1.11999	1.08412	1.36956	0.801022	0.909922	575.667	483	410.667	381.667	1.67393	1.49221	1.13238	1.02684
NM_001317353	16783	Lamp1	lysosomal-associated membrane protein 1, transcript variant 1	chr8:13159161-13175338	2232	=	132	439	147	336	172	160	287	450	1142	1444	591	261	1.05555	3.24259	1.0617	2.76469	1.42519	1.19233	2.02752	3.46299	7.6751	10.724	4.69232	1.51961	239.333	222.667	626.333	765.333	1.78661	1.79407	4.38854	5.64532
NM_008489	16803	Lbp	lipopolysaccharide binding protein	chr2:158306493-158332852	2525	=	247	299	294	210	272	303	228	208	185	207	117	222	1.74075	1.95284	1.87895	1.52676	1.9929	2.00371	1.42083	1.41722	1.09923	1.35614	0.817047	1.14229	280	261.667	207	182	1.85751	1.84112	1.31243	1.10516
NM_001034030	16886	Limk2	LIM motif-containing protein kinase 2, transcript variant 3	chr11:3343297-3356141	3898	=	799	679	1950	669	1520	1986	895	1530	3072	2011	1965	2679	3.65568	2.87458	8.09735	3.14774	7.21937	8.51208	3.62479	6.7521	11.8264	8.55052	8.93238	8.92957	1142.67	1391.67	1832.33	2218.33	4.87587	6.29306	7.40108	8.80416
NM_010719	16890	Lipe	lipase, hormone sensitive, transcript variant 1	chr7:25379527-25395987	3221	=	405	439	364	355	380	379	378	452	354	326	299	445	2.24342	2.24455	1.82832	2.02372	2.18092	1.96406	1.84939	2.41224	1.6485	1.67508	1.64329	1.7942	402.667	371.333	394.667	356.667	2.10543	2.05623	1.97004	1.70419
NM_008503	16898	Rps2	ribosomal protein S2	chr17:24720063-24721927	999	=	5551	6090	5624	4597	5261	6530	6288	5529	7235	6413	5629	8805	99.2091	100.622	91.1382	84.5162	97.508	109.208	99.3781	95.2397	108.708	106.405	99.8613	114.536	5755	5462.67	6350.67	6949	96.9898	97.0775	101.109	106.934
NM_001142336	16909	Lmo2	LIM domain only 2, transcript variant 3	chr2:103969557-103981878	1605	=	104	95	120	71	143	110	96	170	143	111	160	160	1.15529	0.972121	1.2045	0.809591	1.64407	1.14245	0.93521	1.81601	1.33236	1.13755	1.75968	1.28882	106.333	108	136.333	143.667	1.11064	1.19871	1.3612	1.39535
NM_010726	16922	Phyh	phytanoyl-CoA hydroxylase	chr2:4918996-4938743	1474	=	368	409	396	309	355	411	387	299	392	359	326	415	4.45077	4.57357	4.3444	3.84523	4.45193	4.65002	4.14388	3.48982	3.98272	4.033	3.91492	3.65629	391	358.333	359.333	366.667	4.45625	4.31572	3.87214	3.86807
NM_001302555	16977	Lrrc23	leucine rich repeat containing 23	chr6:124769869-124779727	1444	=	1539	1687	2107	1367	1804	1486	1635	1573	1557	1392	1297	1706	19.0205	19.2784	23.6161	17.3872	23.1222	17.1923	17.8752	18.7405	16.1763	15.975	15.9078	15.3499	1777.67	1552.33	1588.33	1465	20.6384	19.2339	17.5973	15.7442
NM_008537	17117	Amacr	alpha-methylacyl-CoA racemase	chr15:10981756-10996624	2575	=	140	218	157	148	173	231	234	215	194	240	218	254	0.968908	1.39709	0.98148	1.05543	1.24095	1.49484	1.42885	1.43365	1.12838	1.54193	1.49843	1.27739	171.667	184	214.333	237.333	1.11583	1.26374	1.33029	1.43925
NM_001282737	17149	Magoh	mago homolog, exon junction complex core component	chr4:107879755-107887424	692	=	617	709	779	662	588	826	801	740	825	804	668	1074	15.9035	16.8886	18.2191	17.5681	15.7225	19.9387	18.2698	18.39	17.8882	19.2374	17.0985	20.1598	701.667	692	788.667	848.667	17.0037	17.7431	18.1827	18.8319
NM_022801	17169	Mark3	MAP/microtubule affinity regulating kinase 3, transcript variant 2	chr12:111574510-111656227	3343	=	133	174	320	156	185	254	274	247	240	214	278	482	0.708732	0.854242	1.54625	0.85398	1.02331	1.26764	1.29229	1.27087	1.0746	1.06038	1.47287	1.87362	209	198.333	253.667	324.667	1.03641	1.04831	1.21259	1.46895
NM_008565	17217	Mcm4	minichromosome maintenance complex component 4	chr16:15623897-15637400	3589	=	477	569	575	522	505	483	639	510	466	533	399	604	2.36947	2.61556	2.58957	2.66816	2.60525	2.24715	2.80785	2.4415	1.94597	2.45875	1.96993	2.18352	540.333	503.333	538.333	512	2.52487	2.50685	2.39844	2.20407
NM_148922	17245	Mdm1	transformed mouse 3T3 cell double minute 1, transcript variant 2	chr10:118141787-118168999	3121	=	358	270	116	360	143	410	316	606	130	549	415	176	2.04816	1.42421	0.600309	2.11411	0.846862	2.19315	1.59523	3.34128	0.624926	2.91502	2.35544	0.731609	248	304.333	350.667	380	1.35756	1.71804	1.85381	2.00069
NM_010786	17246	Mdm2	transformed mouse 3T3 cell double minute 2, transcript variant 1	chr10:117688875-117710758	3099	=	8627	8221	8755	8873	7411	8956	9849	8645	9709	9213	8749	11070	49.7039	43.7872	45.7379	52.5857	44.2748	48.2839	50.1805	48.0101	47.0262	49.2801	50.0338	46.4201	8534.33	8413.33	9401	9677.33	46.4097	48.3815	48.4056	48.578
NM_001277312	17256	Mea1	male enhanced antigen 1, transcript variant 5	chr17:46681180-46683126	885	=	243	312	309	347	331	314	503	289	528	494	343	4842	4.89724	5.81579	5.63966	7.19862	6.92266	5.91122	8.96056	5.611	8.93966	9.23816	6.85421	71.0998	288	330.667	440	1893	5.4509	6.6775	7.83707	29.0641
NM_001110253	17281	Fyco1	FYVE and coiled-coil domain containing 1, transcript variant 2	chr9:123789500-123851899	7702	=	10255	12363	12649	10518	10577	10567	10458	11112	9875	10546	9311	11810	23.7743	26.4935	26.5906	25.0827	25.4269	22.9221	21.4378	24.8303	19.2447	22.6973	21.4256	19.9263	11755.7	10554	10481.7	10555.7	25.6195	24.4773	21.8376	21.3497
NM_010801	17349	Mlf1	myeloid leukemia factor 1, transcript variant 2	chr3:67374097-67400000	1116	=	27076	25175	28750	25375	25273	27664	29484	25574	36008	28630	28148	39525	433.219	372.339	417.106	417.633	419.308	414.145	417.147	394.388	484.33	425.267	447.032	460.272	27000.3	26104	30355.3	32101	407.555	417.029	431.955	444.19
NM_199068	17425	Foxk1	forkhead box K1	chr5:142401497-142462015	7446	=	2644	3278	2959	2807	2715	2724	3030	3141	2889	2899	2599	3387	6.33935	7.26607	6.4336	6.92389	6.75086	6.11202	6.42388	7.25915	5.82404	6.45299	6.1854	5.91053	2960.33	2748.67	3020	2961.67	6.67967	6.59559	6.50236	6.18297
NM_008617	17448	Mdh2	malate dehydrogenase 2, NAD (mitochondrial)	chr5:135778649-135790386	1282	=	1642	1857	1933	1588	1517	2006	1966	1692	1927	1777	1644	2232	22.8646	23.9013	24.4025	22.7477	21.9092	26.1416	24.2046	22.7113	22.5604	22.9706	22.729	22.6204	1810.67	1703.67	1861.67	1884.33	23.7228	23.5995	23.1587	22.7733
NM_010817	17463	Psmd7	proteasome (prosome, macropain) 26S subunit, non-ATPase, 7	chr8:107580380-107588482	1600	=	2672	2080	2203	1839	2000	2270	2262	1800	2404	2072	1961	2414	29.8092	21.4497	22.2848	21.1045	23.1365	23.6975	22.3164	19.3618	22.5449	21.4637	21.7196	19.6035	2318.33	2036.33	2155.33	2149	24.5146	22.6462	21.4077	20.9289
NM_010831	17691	Sik1	.	chr17:31844248-31855804	4523	=	1830	2164	1992	1728	1773	2179	2017	1902	2724	2061	1966	2877	7.22196	7.89522	7.1285	7.01596	7.25657	8.04544	7.03854	7.2344	9.03897	7.55045	7.70392	8.26461	1995.33	1893.33	2214.33	2301.33	7.41522	7.43932	7.77064	7.83966
NM_013603	17751	Mt3	metallothionein 3	chr8:94152607-94154148	538	=	107	116	102	62	100	124	102	90	84	42	58	68	3.52638	3.55134	3.05724	2.11168	3.41258	3.8244	2.96596	2.84905	2.32879	1.2807	1.89025	1.64238	108.333	95.3333	92	56	3.37832	3.11622	2.7146	1.60445
NM_008634	17755	Map1b	microtubule-associated protein 1B	chr13:99421464-99516602	11852	=	2938	3641	3376	2098	3101	3621	1837	2760	3406	2346	0	3683	4.42598	5.07076	4.61195	3.24994	4.84436	5.1044	2.44687	4.00655	4.31258	3.28018	0	4.03747	3318.33	2940	2667.67	2009.67	4.70289	4.39957	3.58867	2.43922
NM_001205332	17758	Map4	microtubule-associated protein 4, transcript variant 4	chr9:109931774-110083954	5556	=	4755	1402	5968	5730	856	1339	5876	1460	613	6025	907	659	15.2818	4.16274	17.3895	18.9424	2.85232	4.02595	16.6977	4.51956	1.65376	17.9759	2.892	1.54126	4041.67	2641.67	2649.67	2530.33	12.278	8.60688	7.62369	7.46973
NM_001205330	17758	Map4	microtubule-associated protein 4, transcript variant 1	chr9:109931774-110083954	5776	=	12749	2669	13957	12703	1364	2550	12426	2499	747	12743	1384	797	39.4119	7.6267	39.1237	40.3957	4.3725	7.37503	33.9684	7.44577	1.94115	36.5714	4.24482	1.79134	9791.67	5539	5224	4974.67	28.7208	17.3811	14.4518	14.2025
NM_008636	17764	Mtf1	metal response element binding transcription factor 1	chr4:124802549-124849800	7631	=	329	347	417	423	420	789	368	1419	698	1274	871	450	0.769789	0.748692	0.884674	1.01753	1.01719	1.72643	0.760759	3.19983	1.37153	2.76549	2.02258	0.765314	364.333	544	828.333	865	0.801052	1.25372	1.77737	1.85113
NM_001161798	17769	Mthfr	5,10-methylenetetrahydrofolate reductase, transcript variant 1	chr4:148041189-148059562	6085	=	509	656	138	91	151	508	134	143	395	0	342	331	1.49266	1.77736	0.364733	0.271921	0.456676	1.39343	0.346592	0.402007	0.97357	0	0.995552	0.705395	434.333	250	224	224.333	1.21158	0.707342	0.574056	0.566982
NM_001039658	17771	Mtl5	metallothionein-like 5, testis-specific (tesmin), transcript variant 2	chr19:3388857-3398168	2037	=	285	431	299	263	263	334	299	350	294	332	286	302	2.49793	3.48874	2.36902	2.36873	2.38519	2.73487	2.31689	2.95081	2.16631	2.69994	2.487	1.9247	338.333	286.667	314.333	306.667	2.78523	2.49627	2.478	2.37054
NM_008640	17775	Laptm4a	lysosomal-associated protein transmembrane 4A	chr12:8921307-8938741	2129	=	13887	14382	13922	13038	12595	15065	15166	13475	17791	14534	13935	19663	116.468	111.497	105.879	112.48	109.536	118.22	112.474	108.93	125.438	113.159	116.01	120.026	14063.7	13566	15477.3	16044	111.281	113.412	115.614	116.398
NM_139063	17828	Bloc1s5	biogenesis of lysosomal organelles complex-1, subunit 5, muted	chr13:38602706-38635109	1769	=	853	951	818	739	801	700	739	518	1031	909	636	724	8.60404	8.8682	7.48048	7.66896	8.37394	6.60888	6.59442	5.03335	8.7454	8.512	6.37181	5.31624	874	746.667	762.667	756.333	8.31757	7.55059	6.79105	6.73335
NM_008655	17873	Gadd45b	growth arrest and DNA-damage-inducible 45 beta	chr10:80930091-80932204	1266	=	206	229	177	139	195	258	187	210	273	203	207	295	2.89632	2.98041	2.25538	2.01454	2.83801	3.3977	2.32017	2.84613	3.23366	2.65564	2.88988	3.02617	204	197.333	223.333	235	2.7107	2.75008	2.79999	2.85723
NM_008672	17955	Nap1l4	nucleosome assembly protein 1-like 4, transcript variant 2	chr7:143513579-143549120	2313	=	1261	1078	1148	1594	486	1112	1084	768	1192	765	957	1126	9.72902	7.69006	8.03257	12.6546	3.88556	8.03214	7.39673	5.70974	7.73305	5.47855	7.3316	6.32162	1162.33	1064	1014.67	949.333	8.48388	8.19075	6.9465	6.37726
NM_001252222	17966	Nbr1	neighbor of Brca1 gene 1, transcript variant 3	chr11:101552654-101581951	4543	=	307	339	513	1206	1053	250	1692	947	448	1463	1556	333	1.20573	1.23152	1.82676	4.87473	4.28961	0.917408	5.87769	3.58477	1.47983	5.33809	6.06745	0.950647	386.333	836.333	1029	1117.33	1.42134	3.36058	3.64743	4.11873
NM_008676	17966	Nbr1	neighbor of Brca1 gene 1, transcript variant 1	chr11:101552654-101581951	4654	=	790	809	961	1687	1491	622	2265	1427	740	2008	2070	882	3.02736	2.86782	3.34018	6.65762	5.9296	2.23197	7.68306	5.27363	2.38389	7.15227	7.88127	2.46161	853.333	1266.67	1477.33	1653.33	3.07845	4.93973	5.11353	5.83172
NM_010892	18005	Nek2	NIMA (never in mitosis gene a)-related expressed kinase 2	chr1:191821473-191833049	3197	=	12277	13661	13251	11435	11308	11641	12076	11893	11980	11811	10722	14432	68.5692	70.5268	67.1086	65.6975	65.4928	60.8325	59.6391	64.0238	56.2484	61.2396	59.4425	58.6653	13063	11461.3	11983	12321.7	68.7348	64.0076	59.9704	59.7825
NM_010917	18073	Nid1	nidogen 1	chr13:13437602-13512275	6046	=	1368	1527	1295	1286	1177	1250	1386	1242	1146	1210	1048	1337	4.03824	4.16621	3.46571	3.90564	3.60183	3.45369	3.61724	3.53325	2.84415	3.31503	3.0705	2.872	1396.67	1237.67	1258	1198.33	3.89005	3.65372	3.33155	3.08584
NM_001111078	18140	Uhrf1	ubiquitin-like, containing PHD and RING finger domains, 1, transcript variant 2	chr17:56304313-56323486	3426	=	3090	1466	3791	2880	2842	78	3867	1292	848	3055	578	90	16.1002	7.0627	17.9146	15.4382	15.3591	0.37722	17.8185	6.4875	3.71529	14.7789	2.98602	0.338395	2782.33	1933.33	2002.33	1241	13.6925	10.3915	9.34043	6.03442
NM_001301307	18247	Oaz2	ornithine decarboxylase antizyme 2, transcript variant 2	chr9:65676548-65690300	1841	=	688	650	765	680	616	803	845	802	811	698	780	1148	6.67194	5.81956	6.72702	6.78354	6.18619	7.28412	7.24111	7.4927	6.61193	6.27718	7.50577	8.09741	701	699.667	819.333	875.333	6.40617	6.75128	7.11525	7.29345
NM_146050	18300	Oit1	oncoprotein induced transcript 1	chr14:8348948-8378763	1251	=	152	63	104	121	97	169	171	160	126	170	220	171	2.16362	0.825048	1.34242	1.76776	1.42998	2.24447	2.15796	2.19645	1.50399	2.25251	3.1148	1.77555	106.333	129	152.333	187	1.4437	1.81407	1.9528	2.38096
NM_011032	18453	P4hb	prolyl 4-hydroxylase, beta polypeptide	chr11:120560304-120572936	2538	=	3810	4266	4134	3562	3844	4043	4050	3757	4119	4014	3372	4490	26.8018	27.7387	26.3704	25.7779	28.0436	26.613	25.1918	25.4766	24.3613	26.2147	23.5446	22.9907	4070	3816.33	3975.33	3958.67	26.9703	26.8115	25.0099	24.25
NM_023662	18536	Pcm1	pericentriolar material 1	chr8:41239759-41334087	8381	=	7212	7631	7382	7404	6528	6149	8089	6273	7263	7283	6381	8049	15.3648	15.0287	14.2598	16.2262	14.4216	12.2581	15.2391	12.8803	13.0085	14.4037	13.4929	12.4807	7408.33	6693.67	7208.33	7237.67	14.8844	14.302	13.7093	13.4591
NM_001159952	18575	Pde1c	phosphodiesterase 1C, transcript variant 3	chr6:56100440-56362392	8826	=	1200	2341	1127	597	1368	0	0	1828	0	822	0	1261	2.42742	4.37688	2.06653	1.24106	2.86966	0	0	3.564	0	1.54365	0	1.85633	1556	655	609.333	694.333	2.95695	1.37024	1.188	1.13332
NM_011058	18595	Pdgfra	platelet derived growth factor receptor, alpha polypeptide, transcript variant 1	chr5:75152251-75198206	6595	=	438	433	459	0	475	453	335	0	352	0	247	339	1.18461	1.08149	1.1267	0	1.33311	1.14756	0.800959	0	0.798953	0	0.66118	0.66616	443.333	309.333	229	195.333	1.13093	0.826891	0.533304	0.442447
NM_011062	18607	Pdpk1	3-phosphoinositide dependent protein kinase 1, transcript variant 1	chr17:24073680-24141594	7160	=	545	755	980	566	665	412	548	601	235	327	408	443	1.35744	1.73833	2.2151	1.45032	1.71734	0.960639	1.20658	1.4446	0.491761	0.755302	1.0096	0.803484	760	547.667	461.333	392.667	1.77029	1.3761	1.04765	0.856129
NM_001286662	18607	Pdpk1	3-phosphoinositide dependent protein kinase 1, transcript variant 3	chr17:24073680-24150922	7078	=	11416	11178	10482	11300	10462	11051	12125	11234	13653	11760	11288	15401	28.8001	26.0665	23.9774	29.3227	27.3666	26.0844	27.0479	27.3164	28.9542	27.5414	28.2648	28.2777	11025.3	10937.7	12337.3	12816.3	26.2813	27.5912	27.7728	28.028
NM_008818	18617	Rhox5	.	chrX:37754608-37808878	800	=	554	349	483	440	378	569	598	441	607	524	508	660	12.3512	7.18497	9.76607	10.0999	8.73765	11.8765	11.7847	9.47507	11.3852	10.8562	11.2529	10.7056	462	462.333	548.667	564	9.76741	10.238	10.8817	10.9382
NM_019410	18645	Pfn2	profilin 2	chr3:57841895-57847757	2020	=	6741	7171	7585	6426	6578	7432	7949	7119	7780	7632	7189	10034	59.5824	58.5967	60.7962	58.4233	60.2925	61.4683	62.134	60.6488	57.8113	62.6255	63.077	64.5544	7165.67	6812	7616	8285	59.6584	60.0614	60.198	63.419
NM_008828	18655	Pgk1	phosphoglycerate kinase 1	chrX:106187100-106203699	1825	=	183	159	217	152	174	633	219	246	603	725	234	211	1.78669	1.42981	1.92438	1.52653	1.7568	5.7902	1.89325	2.31422	4.95446	6.5771	2.264	1.49748	186.333	319.667	356	390	1.71363	3.02451	3.05398	3.44619
NM_031190	18663	Pgk2	phosphoglycerate kinase 2	chr17:40207018-40208609	1592	=	47964	39924	52900	35406	43548	50001	53251	28176	55634	39048	48874	33581	537.974	413.93	538.016	408.499	506.496	524.744	528.148	304.595	524.566	406.595	544.125	274.132	46929.3	42985	45687	40501	496.64	479.913	452.437	408.284
NM_008831	18673	Phb	prohibitin	chr11:95666957-95680773	1799	=	1722	1839	2067	1704	1722	2200	2152	1789	2575	2349	2068	2860	17.0878	16.8704	18.6023	17.3886	17.7144	20.4263	18.886	17.1102	21.4784	21.6429	20.3733	20.6582	1876	1875.33	2172	2425.67	17.5202	18.5098	19.1582	20.8915
NM_008838	18701	Pigf	phosphatidylinositol glycan anchor biosynthesis, class F	chr17:86997259-87025401	980	=	2934	2774	3162	2897	2452	3120	3409	2802	3972	3550	3142	4480	53.4533	46.7192	52.2294	54.2886	46.3126	53.1857	54.9249	49.196	60.8297	60.0425	56.8211	59.404	2956.67	2823	3394.33	3724	50.8006	51.2623	54.9835	58.7559
NM_011083	18704	Pik3c2a	phosphatidylinositol 3-kinase, C2 domain containing, alpha polypeptide	chr7:116337276-116443458	8042	=	1881	501	2011	980	397	725	257	642	1140	530	764	323	4.1749	1.02828	4.04754	2.23743	0.912687	1.50498	0.502678	1.37329	2.12692	1.09219	1.68316	0.520716	1464.33	700.667	679.667	539	3.08357	1.5517	1.3343	1.09869
NM_008842	18712	Pim1	proviral integration site 1	chr17:29491045-29495459	1753	=	4606	5170	5125	4840	4679	5181	5727	5138	6306	5562	5357	7239	46.908	48.6762	47.3342	50.7066	49.4148	49.3751	51.5776	50.4349	53.9929	52.596	54.1584	53.6648	4967	4900	5723.67	6052.67	47.6395	49.8322	52.0018	53.4731
NM_008846	18719	Pip5k1b	.	chr19:24294794-24555872	2573	=	466	617	535	479	426	624	514	480	520	466	472	595	3.2319	3.95724	3.36502	3.4128	3.05962	4.04951	3.15132	3.2054	3.02956	2.99833	3.24644	3.00245	539.333	509.667	504.667	511	3.51805	3.50731	3.12876	3.08241
NM_001310682	18753	Prkcd	protein kinase C, delta, transcript variant 1	chr14:30595354-30610310	2624	=	90	137	81	180	213	135	255	155	271	287	688	224	0.60716	0.859696	0.498789	1.25377	1.49671	0.858427	1.53406	1.01085	1.54879	1.81022	4.64406	1.1069	102.667	176	227	399.667	0.655215	1.20297	1.36456	2.52039
NM_011105	18766	Pkdrej	polycystin (PKD) family receptor for egg jelly	chr15:85814676-85821733	7058	=	3591	4160	4248	3692	3400	3588	4130	4213	3385	3598	3041	4249	9.08282	9.72734	9.74436	9.60571	8.91802	8.49127	9.23755	10.2726	7.19785	8.44866	7.63431	7.82282	3999.67	3560	3909.33	3629.33	9.51817	9.005	8.90268	7.9686
NM_177568	18796	Plcb2	phospholipase C, beta 2, transcript variant 1	chr2:118707517-118728438	5145	=	700	771	643	659	608	616	671	618	761	622	630	0	2.42789	2.47215	2.02224	2.35259	2.18465	2.00022	2.05681	2.06469	2.22004	2.00278	2.16976	0	704.667	627.667	683.333	417.333	2.30743	2.17915	2.11385	1.39085
NM_201394	18810	Plec	plectin, transcript variant 11	chr15:76170974-76195710	15003	=	768	798	718	774	756	700	1007	514	1173	1581	1942	477	0.913986	0.876901	0.774205	0.946474	0.932873	0.779364	1.05923	0.589132	1.17343	1.74616	2.2931	0.412402	761.333	743.333	898	1333.33	0.855031	0.886237	0.940598	1.48388
NM_201385	18810	Plec	plectin, transcript variant 2	chr15:76170974-76229497	14856	=	19026	24916	25251	20377	20508	20727	17919	21157	16008	17678	14755	17320	22.8683	27.6834	27.5199	25.1932	25.5603	23.3103	19.0444	24.51	16.1744	19.7259	17.6029	15.151	23064.3	20537.3	18361.3	16584.3	26.0239	24.6879	19.9096	17.4933
NM_023129	18821	Pln	phospholamban, transcript variant 2	chr10:53337686-53345999	2353	=	476	436	461	441	545	514	576	452	678	579	515	713	3.60589	3.0576	3.16898	3.44005	4.28423	3.64669	3.86492	3.30124	4.32381	4.07467	3.87376	3.93666	457.667	500	568.667	602.333	3.27749	3.79032	3.82999	3.9617
NM_008882	18845	Plxna2	plexin A2	chr1:194619829-194816868	11035	=	2071	2471	2605	2064	2178	1940	2277	2344	1973	1953	1720	2249	3.35057	3.69585	3.82203	3.43527	3.65461	2.93623	3.25672	3.65473	2.68273	2.93289	2.76131	2.64763	2382.33	2060.67	2198	1974	3.62282	3.34204	3.19806	2.78061
NM_013633	18999	Pou5f1	POU domain, class 5, transcription factor 1, transcript variant 1	chr17:35506032-35510777	1353	=	313	360	324	324	293	352	342	339	521	348	395	509	4.12484	4.39042	3.87242	4.392	3.9973	4.34256	3.99069	4.30645	5.7718	4.25902	5.16784	4.88802	332.333	323	400.667	417.333	4.12923	4.24396	4.68965	4.77162
NM_001080118	19014	Med1	mediator complex subunit 1, transcript variant 3	chr11:98153661-98193293	6518	=	3477	3465	3561	3160	2760	3926	3882	3097	3557	3025	3429	123	9.52341	8.77445	8.84351	8.90321	7.83838	10.061	9.40327	8.17597	8.19019	7.692	9.32412	0.243653	3501	3282	3512	2192.33	9.04712	8.93421	8.58981	5.75326
NM_001310427	19056	Ppp3cb	protein phosphatase 3, catalytic subunit, beta isoform, transcript variant 3	chr14:20499364-20546573	3801	=	169	332	189	273	111	228	300	160	142	186	211	165	0.792504	1.43978	0.802296	1.31769	0.539448	1.00137	1.2446	0.722017	0.558004	0.808294	0.982817	0.562093	230	204	200.667	187.333	1.01153	0.952837	0.841541	0.784401
NM_011158	19088	Prkar2b	protein kinase, cAMP dependent regulatory, type II beta	chr12:31958479-32061279	3358	=	313	391	318	302	248	405	288	227	304	193	215	315	1.65973	1.92027	1.53288	1.64903	1.36314	2.0127	1.35068	1.16119	1.35633	0.949062	1.13248	1.21805	340.667	318.333	273	241	1.70429	1.67496	1.2894	1.09986
NM_001202445	19099	Mapk8ip1	mitogen-activated protein kinase 8 interacting protein 1, transcript variant 2	chr2:92383676-92392683	3226	=	0	0	260	211	184	0	0	0	1081	298	0	1010	0	0	1.30121	1.19922	1.05298	0	0	0	5.02994	1.52797	0	4.06586	86.6667	131.667	360.333	436	0.433738	0.750734	1.67665	1.86461
NM_011169	19116	Prlr	prolactin receptor, transcript variant 1	chr15:10177238-10337020	10328	=	744	884	589	647	702	618	478	528	530	504	393	404	1.28466	1.41214	0.922084	1.15028	1.25735	0.998979	0.730218	0.879787	0.769075	0.808007	0.673501	0.507546	739	655.667	512	433.667	1.20629	1.13554	0.793027	0.663018
NM_011179	19156	Psap	prosaposin, transcript variant 2	chr10:60277628-60302600	2660	=	1243	1311	1267	1305	1846	1725	1087	1239	4046	1291	4347	5283	8.34146	8.13226	7.70685	9.01019	12.8463	10.8323	6.45147	8.01416	22.832	8.04323	28.9609	25.8088	1273.67	1625.33	2124	3640.33	8.06019	10.8963	12.4326	20.9377
NM_011182	19159	Cyth3	cytohesin 3, transcript variant 1	chr5:143622447-143710248	3736	=	1101	1643	1189	796	1159	1229	1350	1383	742	1254	894	1144	5.2581	7.25718	5.14945	3.91105	5.73973	5.49384	5.70285	6.3688	2.97738	5.56108	4.24082	3.97908	1311	1061.33	1158.33	1097.33	5.88824	5.04821	5.01634	4.59366
NM_008946	19175	Psmb6	proteasome (prosome, macropain) subunit, beta type 6	chr11:70525357-70527858	1036	=	3595	5000	5988	4655	4751	5496	5727	5164	6887	5596	5359	7476	61.9549	79.6532	93.5781	82.5176	84.9065	88.626	87.2707	85.783	99.7773	89.5289	91.6756	93.782	4861	4967.33	5926	6143.67	78.3954	85.3501	90.9437	91.6622
NM_008958	19207	Ptch2	patched 2, transcript variant 1	chr4:117096056-117116101	5119	=	281	364	350	305	291	255	250	385	175	274	153	332	0.978204	1.17219	1.10583	1.0927	1.0526	0.832178	0.768086	1.29366	0.512448	0.884977	0.529595	0.840853	331.667	283.667	270	253	1.08541	0.992495	0.858065	0.751808
NM_001312903	19207	Ptch2	patched 2, transcript variant 2	chr4:117096056-117116101	5114	=	259	327	334	284	266	237	226	352	173	240	139	290	0.902431	1.05278	1.05556	1.01848	0.963057	0.773044	0.697015	1.18362	0.506101	0.777193	0.481528	0.735557	306.667	262.333	250.333	223	1.00359	0.918194	0.795579	0.664759
NM_008975	19245	Ptp4a3	protein tyrosine phosphatase 4a3, transcript variant 2	chr15:73748026-73758766	3608	=	354	682	272	467	425	620	399	711	656	889	497	1125	1.74981	3.11754	1.21658	2.37743	2.17961	2.86987	1.74584	3.39106	2.72765	4.08382	2.43914	4.05163	436	504	588.667	837	2.02798	2.47563	2.62152	3.52487
NM_001109992	19247	Ptpn11	protein tyrosine phosphatase, non-receptor type 11, transcript variant 2	chr5:121130533-121191397	5599	=	609	960	690	668	540	929	674	839	580	707	580	835	1.94072	2.82748	1.99313	2.18933	1.78259	2.76961	1.90055	2.57702	1.55464	2.09272	1.83448	1.93664	753	712.333	697.667	707.333	2.25378	2.24718	2.01074	1.95461
NM_008977	19255	Ptpn2	protein tyrosine phosphatase, non-receptor type 2, transcript variant 1	chr18:67665501-67724621	1612	=	843	1	1	785	673	821	951	818	1002	1011	908	876	9.3329	0.001924	0.003159	8.93514	7.7193	8.50515	9.30664	8.73007	9.32972	10.3883	9.97492	7.06055	281.667	759.667	923.667	931.667	3.11266	8.38653	9.12214	9.14125
NM_008982	19271	Ptprj	protein tyrosine phosphatase, receptor type, J, transcript variant 1	chr2:90432889-90580647	7634	=	0	674	1056	846	0	0	0	0	0	0	0	0	0	1.45702	2.23934	2.03455	0	0	0	0	0	0	0	0	576.667	282	0	0	1.23212	0.678183	0	0
NM_016858	19338	Rab33b	RAB33B, member RAS oncogene family	chr3:51483966-51496212	3472	=	670	719	604	670	530	665	667	545	716	599	538	755	3.44461	3.41535	2.81427	3.54083	2.82489	3.19692	3.02976	2.69962	3.0927	2.8564	2.74176	2.82418	664.333	621.667	642.667	630.667	3.22474	3.18755	2.94069	2.80745
NM_021494	19347	Dennd5a	DENN/MADD domain containing 5A, transcript variant 1	chr7:109893781-109960422	4955	=	3739	4137	4311	3602	3477	4305	4030	4025	3764	3855	3468	4203	13.4713	13.7797	14.0863	13.3512	12.9925	14.516	12.841	13.9774	11.4026	12.8942	12.4048	11.0231	4062.33	3794.67	3939.67	3842	13.7791	13.6199	12.7404	12.1074
NM_001166407	19348	Kif20a	kinesin family member 20A, transcript variant 2	chr18:34624624-34633277	3577	=	986	1092	1140	796	1123	733	906	837	558	894	650	818	4.91761	5.03862	5.15751	4.08335	5.80872	3.41997	3.99658	4.0272	2.34143	4.13887	3.2189	2.96958	1072.67	884	767	787.333	5.03792	4.43734	3.45507	3.44245
NM_009004	19348	Kif20a	kinesin family member 20A, transcript variant 3	chr18:34624936-34633277	3473	=	376	303	347	297	234	363	247	230	494	256	250	458	1.92962	1.43666	1.61474	1.56551	1.24421	1.74342	1.11945	1.13635	2.13395	1.22026	1.27581	1.71322	342	298	323.667	321.333	1.66034	1.51771	1.46325	1.4031
NM_001166406	19348	Kif20a	kinesin family member 20A, transcript variant 1	chr18:34625033-34633277	3579	=	248	192	274	211	224	207	236	257	215	208	170	212	1.2373	0.884409	1.23582	1.08267	1.15528	0.962096	1.03781	1.23343	0.898349	0.960207	0.83914	0.769109	238	214	236	196.667	1.11917	1.06668	1.05653	0.856152
NM_009012	19360	Rad50	RAD50 double strand break repair protein	chr11:53649519-53707319	5153	=	951	1168	1093	936	1011	1061	1072	996	1124	1029	866	1258	3.29523	3.73827	3.43317	3.33451	3.63264	3.43988	3.28244	3.32469	3.27172	3.30753	2.97539	3.17128	1070.67	1002.67	1064	1051	3.48889	3.46901	3.29295	3.1514
NM_001159482	19376	Rab34	RAB34, member RAS oncogene family, transcript variant 2	chr11:78188427-78192193	1376	=	176	64	110	46	89	136	53	33	165	34	87	79	2.2809	0.760712	1.29068	0.609628	1.19083	1.64454	0.605376	0.403127	1.79002	0.406884	1.1162	0.738134	116.667	90.3333	83.6667	66.6667	1.4441	1.14833	0.932842	0.753739
NM_001282001	19651	Rbl2	retinoblastoma-like 2, transcript variant 3	chr8:91070057-91123844	4895	=	1053	123	454	449	60	337	0	460	83	0	0	0	3.83816	0.413241	1.49998	1.68404	0.224055	1.14811	0	1.61581	0.252056	0	0	0	543.333	282	181	0	1.91713	1.01873	0.622623	0
NM_009037	19672	Rcn1	reticulocalbin 1	chr2:105385948-105399319	3063	=	289	308	250	249	247	298	190	188	208	203	134	162	1.68169	1.65678	1.31965	1.49122	1.49181	1.62431	0.979338	1.05402	1.01857	1.09844	0.775003	0.684873	282.333	264.667	195.333	166.333	1.55271	1.53578	1.01731	0.852771
NM_001347357	19687	Rfc1	Mus musculus replication factor C (activator 1) 1 (Rfc1), transcript variant 1	chr5:65261852-65335639	4723	=	2057	3457	3207	2157	3038	2412	2469	2505	2293	2195	2274	2833	7.77564	12.0788	10.992	8.38756	11.9083	8.5312	8.25419	9.12825	7.28608	7.70142	8.53153	7.79521	2907	2535.67	2422.33	2434	10.2822	9.60904	8.22284	8.00938
NM_027787	19725	Rfx2	regulatory factor X, 2 (influences HLA class II expression), transcript variant 1	chr17:56775897-56831008	3353	=	18061	20817	21668	18877	18608	19056	20014	20976	16943	20202	16680	23073	96.1788	102.473	104.633	103.405	102.757	94.9514	94.2437	107.668	75.8484	99.8737	88.1716	89.428	20182	18847	19311	19985	101.095	100.371	92.5867	92.4911
NM_009056	19725	Rfx2	regulatory factor X, 2 (influences HLA class II expression), transcript variant 2	chr17:56775897-56831008	3278	=	6574	7705	8323	5883	6795	7254	6790	7155	6544	6748	6380	7750	35.8061	38.7974	41.1071	32.9621	38.3797	36.9701	32.7016	37.5631	29.9633	34.123	34.4955	30.725	7534	6644	6829.67	6959.33	38.5702	36.104	33.4093	33.1145
NM_001346117	19731	Rgl1	Mus musculus ral guanine nucleotide dissociation stimulator,-like 1 (Rgl1), transcript variant 1	chr1:152516763-152766305	5092	=	2250	1828	2945	2508	1254	1648	1466	2316	752	1441	819	1180	7.88766	5.92469	9.36319	9.04487	4.55857	5.40722	4.54532	7.8254	2.21466	4.68802	2.84998	3.01044	2341	1803.33	1511.33	1146.67	7.72518	6.33689	4.86179	3.51615
NM_011273	19775	Xpr1	xenotropic and polytropic retrovirus receptor 1	chr1:155275657-155417444	7651	=	3101	5496	4815	4220	4118	4170	4076	4208	2997	3272	4021	4247	7.23667	11.8553	10.1886	10.1308	9.96521	9.10422	8.4107	9.46452	5.87817	7.08836	9.31302	7.2131	4470.67	4169.33	3760.33	3846.67	9.7602	9.7334	7.91779	7.87149
NM_011276	19820	Rlim	ring finger protein, LIM domain interacting	chrX:103957167-103981284	7435	=	783	888	778	800	847	1096	994	1564	897	2142	945	1198	1.87865	1.97119	1.69389	1.97446	2.10845	2.46151	2.10985	3.61893	1.8098	4.77386	2.25225	2.09239	816.333	914.333	1151.67	1428.33	1.84791	2.18147	2.51286	3.0395
NM_001304270	19822	Rnf4	ring finger protein 4, transcript variant 2	chr5:34336932-34353445	2965	=	7695	7576	7300	7048	6801	7802	7953	7259	9025	7962	6929	10844	46.3415	42.1728	39.8614	43.6556	42.4675	43.9598	42.3518	42.1347	45.6862	44.5122	41.4173	47.5303	7523.67	7217	8079	8578.33	42.7919	43.361	43.3909	44.4866
NM_001311135	19823	Rnf7	ring finger protein 7, transcript variant 2	chr9:96470937-96478675	1225	=	512	355	195	336	219	473	493	286	284	172	265	358	7.45801	4.778	2.57545	5.02473	3.2992	6.43802	6.35219	4.01099	3.47405	2.32272	3.82934	3.79615	354	342.667	354.333	265	4.93715	4.92065	4.61241	3.31607
NM_009077	19899	Rpl18	ribosomal protein L18	chr7:45718071-45720835	679	=	6372	6733	7163	5796	6289	7218	7356	6598	8448	7266	6633	9244	167.548	163.674	170.802	156.771	171.488	177.596	171.041	167.232	186.744	177.376	173.12	176.916	6756	6434.33	7467.33	7714.33	167.342	168.619	175.006	175.804
NM_009079	19934	Rpl22	ribosomal protein L22, transcript variant 1	chr4:152325726-152334082	2203	=	1088	436	352	699	1227	424	1765	185	1129	1025	1314	887	8.81717	3.25941	2.58529	5.82591	10.3106	3.21105	12.6439	1.44382	7.69002	7.71283	10.5688	5.23217	625.333	783.333	1026.33	1075.33	4.88729	6.44919	7.25925	7.83794
NM_011291	19989	Rpl7	ribosomal protein L7	chr1:16101296-16104433	933	=	5546	5935	4676	5542	5414	5455	6020	5285	7561	6448	5518	7321	106.126	104.996	81.1443	109.089	107.443	97.6723	101.871	97.4858	121.645	114.549	104.815	101.97	5385.67	5470.33	6288.67	6429	97.422	104.735	107.001	107.111
NM_009097	20111	Rps6ka1	ribosomal protein S6 kinase polypeptide 1, transcript variant 1	chr4:133847291-133887797	3134	=	1030	1284	1426	2327	547	1353	2874	1089	854	1793	2552	4627	5.86488	6.75961	7.36483	13.6348	3.22851	7.20902	14.4781	5.97613	4.09018	9.48263	14.4327	19.187	1246.67	1409	1605.67	2990.67	6.66311	8.0241	8.18148	14.3674
NM_001285505	20111	Rps6ka1	ribosomal protein S6 kinase polypeptide 1, transcript variant 2	chr4:133847291-133887797	3101	=	1930	1389	1431	0	1309	1785	0	1366	913	2051	0	0	11.1126	7.38958	7.46793	0	7.81226	9.61502	0	7.57676	4.41667	10.9606	0	0	1583.33	1031.33	759.667	683.667	8.6567	5.80909	3.99781	3.65354
NM_011299	20112	Rps6ka2	ribosomal protein S6 kinase, polypeptide 2	chr17:7170115-7303316	5407	=	1131	1654	1539	1216	1137	1508	1227	1176	1428	1308	1157	1369	3.73211	5.0468	4.60652	4.12855	3.89093	4.6582	3.58131	3.74202	3.96369	4.00787	3.79165	3.28946	1441.33	1287	1277	1278	4.46181	4.22589	3.76234	3.69633
NM_016882	20227	Sart1	squamous cell carcinoma antigen recognized by T cells 1	chr19:5377523-5388703	5091	=	1004	1882	1104	1488	1057	1317	1651	2874	1373	3002	1456	1816	3.52081	6.09961	3.50823	5.36804	3.84197	4.31978	5.11936	9.71328	4.04753	9.7719	5.06863	4.63477	1330	1287.33	1966	2091.33	4.37622	4.50993	6.29339	6.49177
NM_021443	20307	Ccl8	chemokine (C-C motif) ligand 8	chr11:82115185-82116799	511	=	20	21	26	44	32	126	75	72	76	109	33	136	0.663935	0.678014	0.822891	1.5677	1.15918	4.10611	2.31654	2.42468	2.218	3.52061	1.12333	3.45505	22.3333	67.3333	74.3333	92.6667	0.721613	2.27766	2.31974	2.69966
NM_009148	20336	Exoc4	exocyst complex component 4	chr6:33249150-33972930	3710	=	567	709	655	540	491	518	621	570	487	610	454	516	2.72655	3.15191	2.85762	2.67257	2.44953	2.33195	2.64031	2.6441	1.96811	2.72337	2.16621	1.80493	643.667	516.333	559.333	526.667	2.91203	2.48468	2.41751	2.2315
NM_001163491	20351	Sema4a	sema domain, immunoglobulin domain (Ig), transmembrane domain (TM) and short cytoplasmic domain, (semaphorin) 4A, transcript variant 4	chr3:88435962-88458884	3084	=	13	15	39	6	29	235	241	292	329	311	295	307	0.073777	0.075836	0.199535	0.034127	0.16961	1.26906	1.23233	1.62654	1.60105	1.66983	1.6909	1.28975	22.3333	90	287.333	304.333	0.116383	0.490931	1.48664	1.55016
NM_011743	20402	Zfp106	.	chr2:120506820-120563859	9137	=	2957	3299	4257	2286	3825	3286	3447	2919	3323	3285	2659	3438	5.7773	5.9596	7.54327	4.5939	7.75014	6.00747	5.95575	5.49834	5.45874	5.95891	5.15762	4.88971	3504.33	3132.33	3229.67	3127.33	6.42672	6.11717	5.63761	5.33541
NM_011365	20403	Itsn2	intersectin 2, transcript variant 2	chr12:4593008-4713952	5989	=	860	336	773	416	712	502	0	703	360	424	251	218	2.56358	0.924357	2.08911	1.27439	2.20121	1.39936	0	2.0192	0.900812	1.17128	0.740535	0.471305	656.333	543.333	354.333	297.667	1.85902	1.62499	0.973337	0.794373
NM_001271409	20410	Sorbs3	sorbin and SH3 domain containing 3, transcript variant 4	chr14:70180468-70192246	1926	=	198	342	427	298	283	413	402	324	573	416	513	570	1.83553	2.92519	3.58788	2.83458	2.71276	3.57608	3.29022	2.89285	4.46143	3.57929	4.71334	3.84532	322.333	331.333	433	499.667	2.78287	3.04114	3.54817	4.04598
NM_011368	20416	Shc1	src homology 2 domain-containing transforming protein C1, transcript variant 2	chr3:89418551-89430029	3156	=	560	766	531	602	574	514	547	709	571	623	362	626	3.16609	4.00203	2.72183	3.49947	3.36736	2.71731	2.73366	3.86609	2.71372	3.27172	2.03088	2.57756	619	563.333	609	537	3.29665	3.19471	3.10449	2.62672
NM_001113331	20416	Shc1	src homology 2 domain-containing transforming protein C1, transcript variant 1	chr3:89421621-89430029	3554	=	255	306	446	209	258	595	429	222	544	421	468	606	1.27643	1.41735	2.02786	1.07757	1.33958	2.79269	1.90334	1.07344	2.29424	1.96194	2.33135	2.21546	335.667	354	398.333	498.333	1.57388	1.73661	1.757	2.16958
NM_011370	20430	Cyfip1	cytoplasmic FMR1 interacting protein 1, transcript variant 2	chr7:55842071-55932633	6471	=	584	817	820	594	611	815	835	674	656	681	509	766	1.61031	2.08194	2.05028	1.68568	1.74657	2.10244	2.03645	1.79004	1.52033	1.7436	1.39383	1.53713	740.333	673.333	721.667	652	1.91418	1.84489	1.78227	1.55818
NM_001308385	20438	Siah1b	seven in absentia 1B, transcript variant 1	chrX:164070703-164076493	1985	=	4	134	65	6	123	143	124	83	119	85	96	245	0.030261	1.11236	0.528353	0.053381	1.14484	1.19558	0.984119	0.718693	0.893512	0.708056	0.853309	1.60022	67.6667	90.6667	108.667	142	0.556993	0.797932	0.865441	1.05386
NM_009185	20460	Stil	Scl/Tal1 interrupting locus, transcript variant 1	chr4:115000118-115043198	5328	=	1929	2387	2015	1764	1867	1839	1926	2234	1735	1411	1671	2580	6.4634	7.39326	6.12291	6.07823	6.48809	5.76526	5.70753	7.21576	4.88713	4.38809	5.55799	6.29162	2110.33	1823.33	1965	1887.33	6.65986	6.11053	5.93681	5.41257
NM_001110351	20466	Sin3a	transcriptional regulator, SIN3A (yeast), transcript variant 3	chr9:57072040-57128368	4979	=	0	740	552	497	160	369	324	331	386	291	198	220	0	2.45296	1.79205	1.83046	0.594998	1.23511	1.02683	1.14209	1.16072	0.965864	0.703075	0.572455	430.667	342	347	236.333	1.415	1.22019	1.10988	0.747131
NM_011378	20466	Sin3a	transcriptional regulator, SIN3A (yeast), transcript variant 1	chr9:57076376-57128368	5210	=	38	755	1240	486	217	360	341	266	539	303	219	203	0.128829	2.39008	3.85242	1.71327	0.76802	1.1523	1.0325	0.876648	1.55222	0.962821	0.74422	0.504725	677.667	354.333	382	241.667	2.12378	1.2112	1.15379	0.737255
NM_001113248	20467	Sin3b	transcriptional regulator, SIN3B (yeast), transcript variant 2	chr8:72723270-72739914	1047	=	6547	6974	7181	5952	5896	8424	7904	6656	8644	7409	6998	9427	111.643	109.944	111.039	104.416	104.262	134.424	119.185	109.409	123.927	117.3	118.45	117.006	6900.67	6757.33	7734.67	7944.67	110.875	114.367	117.507	117.585
NM_009188	20467	Sin3b	transcriptional regulator, SIN3B (yeast), transcript variant 1	chr8:72723270-72758203	4135	=	1917	2202	1875	1667	1821	1787	1804	2090	1975	1821	1591	2493	8.27652	8.78853	7.3412	7.40353	8.15133	7.21706	6.88607	8.6957	7.16799	7.29735	6.8163	7.83462	1998	1758.33	1956.33	1968.33	8.13542	7.59064	7.58325	7.31609
NM_009191	20480	Clpb	ClpB caseinolytic peptidase B	chr7:101663768-101790168	4492	=	859	3259	4073	2601	2786	1173	1357	4041	703	731	593	1056	3.41194	11.9748	14.6789	10.6353	11.4822	4.36199	4.76831	15.482	2.34705	2.69495	2.3364	3.05315	2730.33	2186.67	2033.67	793.333	10.0219	8.82652	7.53247	2.69483
NM_011385	20481	Ski	ski sarcoma viral oncogene homolog (avian)	chr4:155154075-155222535	5465	=	609	891	755	634	691	735	765	715	766	812	611	795	1.98807	2.68831	2.23407	2.12768	2.33946	2.24415	2.20843	2.2508	2.10324	2.46045	1.97864	1.88933	751.667	686.667	748.667	739.333	2.30348	2.2371	2.18749	2.10948
NM_009194	20496	Slc12a2	solute carrier family 12, member 2	chr18:57878678-57946821	6520	=	1336	1593	1619	1269	1379	1488	1599	1494	1318	1199	1221	1756	3.65881	4.03264	4.01841	3.57377	3.91364	3.81134	3.87108	3.94317	3.03331	3.04822	3.31859	3.49975	1516	1378.67	1470.33	1392	3.90329	3.76625	3.61585	3.28885
NM_001077514	20511	Slc1a2	solute carrier family 1 (glial high affinity glutamate transporter), member 2, transcript variant 1	chr2:102658683-102790784	11571	=	1139	1129	1378	948	953	1059	1137	70	983	867	38	1204	1.75724	1.60922	1.92762	1.50351	1.52423	1.529	1.55022	0.103111	1.27493	1.24202	0.057275	1.35177	1215.33	986.667	730	703	1.76469	1.51892	0.976088	0.883687
NM_009203	20521	Slc22a12	solute carrier family 22 (organic anion/cation transporter), member 12	chr19:6535856-6543070	2253	=	136	133	124	187	91	133	150	110	239	224	147	242	1.07035	0.967847	0.88917	1.52373	0.741942	0.979073	1.04484	0.833769	1.5922	1.6461	1.15422	1.39108	131	137	166.333	204.333	0.97579	1.08158	1.15694	1.39713
NM_011402	20531	Slc34a2	solute carrier family 34 (sodium phosphate), member 2	chr5:53049353-53071663	4174	=	5190	6243	6440	5264	5307	5505	5418	5665	4939	5469	4716	6147	22.2008	24.6846	24.9791	23.1619	23.5394	22.0343	20.4937	23.3575	17.7597	21.7198	20.0252	19.1377	5957.67	5358.67	5340.67	5444	23.9548	22.9119	20.537	20.2942
NM_013668	20591	Kdm5c	lysine (K)-specific demethylase 5C	chrX:152233227-152279099	11015	=	1128	1416	1341	1152	1034	1481	1251	1200	1031	1226	1039	1290	1.82708	2.12166	1.97081	1.92088	1.73717	2.24533	1.79284	1.87397	1.4044	1.845	1.67098	1.52167	1295	1222.33	1160.67	1185	1.97318	1.9678	1.6904	1.67922
NM_011427	20613	Snai1	snail family zinc finger 1	chr2:167538195-167542811	1618	=	160	213	200	162	154	204	155	196	203	171	135	209	1.76031	2.17142	1.99884	1.83265	1.76068	2.1006	1.5097	2.0775	1.87579	1.74305	1.47473	1.67085	191	173.333	184.667	171.667	1.97685	1.89798	1.821	1.62954
NM_009229	20650	Sntb2	syntrophin, basic 2	chr8:106935750-107014192	4423	=	2107	2446	2219	1968	2165	2216	2366	2192	2328	2492	1914	2672	8.50233	9.12467	8.1225	8.17061	9.06204	8.36941	8.44332	8.5289	7.89856	9.3368	7.66636	7.85043	2257.33	2116.33	2295.33	2359.33	8.58317	8.53402	8.29026	8.28453
NM_013671	20656	Sod2	superoxide dismutase 2, mitochondrial	chr17:13007839-13018119	3824	=	1456	4155	4278	753	3810	2348	994	3866	1642	1047	1064	5362	6.79529	17.9307	18.111	3.61264	18.448	10.2564	4.10048	17.3992	6.44193	4.53852	4.9303	18.22	3296.33	2303.67	2167.33	2491	14.279	10.7724	9.31387	9.2296
NM_178880	20658	Son	Son DNA binding protein, transcript variant 1	chr16:91647824-91679192	8451	=	9331	12125	11597	9718	10291	8595	10798	10268	8698	9425	8267	10864	19.7143	23.6807	22.218	21.12	22.5459	16.9915	20.1747	20.9099	15.4484	18.4867	17.3367	16.706	11017.7	9534.67	9921.33	9518.67	21.871	20.2191	18.8443	17.5098
NM_009231	20662	Sos1	son of sevenless homolog 1 (Drosophila)	chr17:80393752-80480453	8919	=	1477	1683	1713	1493	1459	1642	1656	1606	1511	1455	1463	1836	2.95585	3.11431	3.10831	3.07448	3.02793	3.07493	2.93055	3.09722	2.54245	2.70278	2.90692	2.67419	1624.33	1531.33	1591	1584.67	3.05949	3.05911	2.85674	2.7613
NM_001289466	20671	Sox17	SRY (sex determining region Y)-box 17, transcript variant 4	chr1:4490928-4497354	2960	=	136	214	208	224	212	218	345	189	231	260	244	313	0.817155	1.1929	1.13633	1.38433	1.32077	1.22544	1.83764	1.09786	1.16713	1.45571	1.45705	1.37116	186	218	255	272.333	1.04879	1.31018	1.36754	1.42797
NM_001079875	20690	Spam1	sperm adhesion molecule 1, transcript variant 1	chr6:24791188-24801048	2113	=	2009	1777	2701	2125	1895	2397	2971	2303	2274	2552	2464	3282	16.9737	13.8774	20.6915	18.467	16.5993	18.9518	22.1971	18.753	16.1546	20.0138	20.6668	20.1837	2162.33	2139	2516	2766	17.1809	18.006	19.0349	20.2881
NM_011463	20731	Spink4	serine peptidase inhibitor, Kazal type 4	chr4:40920056-40931395	393	=	29	15	41	40	22	30	31	39	45	63	33	41	1.31719	0.612955	1.67205	1.82277	0.997824	1.27413	1.23475	1.67413	1.68704	2.61982	1.46196	1.33978	28.3333	30.6667	38.3333	45.6667	1.20073	1.36491	1.53197	1.80719
NM_016907	20732	Spint1	serine protease inhibitor, Kunitz type 1	chr2:119237360-119249513	2274	=	241	276	212	199	240	237	257	203	252	266	203	239	1.88916	1.99792	1.50872	1.60583	1.95392	1.74112	1.78198	1.52989	1.66194	1.93319	1.57623	1.36397	243	225.333	237.333	236	1.7986	1.76696	1.65794	1.62446
NM_021287	20743	Sptbn2	spectrin beta, non-erythrocytic 2	chr19:4711223-4752352	8235	=	441	557	575	487	500	457	503	545	540	456	454	480	0.95504	1.11539	1.12977	1.08617	1.12253	0.926126	0.962959	1.13736	0.983499	0.917721	0.976669	0.757345	524.333	481.333	529.333	463.333	1.06673	1.04494	1.02794	0.883912
NM_016795	20815	Srpk1	serine/arginine-rich protein specific kinase 1	chr17:28589588-28622521	2525	=	18955	20779	20561	18096	18062	18306	21182	18893	19969	19578	18097	23984	134.043	135.83	131.846	131.635	132.446	121.126	132.455	128.777	118.709	128.529	127.029	123.44	20098.3	18154.7	20014.7	20553	133.907	128.402	126.647	126.332
NM_009283	20846	Stat1	signal transducer and activator of transcription 1, transcript variant 2	chr1:52119438-52161865	5168	=	692	799	833	577	579	869	486	612	589	571	414	697	2.39038	2.54903	2.60783	2.0505	2.07437	2.80786	1.48435	2.0381	1.71054	1.82943	1.41737	1.75137	774.667	675	562.333	560.667	2.51574	2.31091	1.74433	1.66606
NM_001109905	20853	Stau1	staufen (RNA binding protein) homolog 1 (Drosophila), transcript variant 2	chr2:166947549-166996299	3590	=	1115	1415	1219	1045	971	911	1177	1096	991	1119	847	927	5.54185	6.50435	5.49529	5.34556	5.00376	4.23712	5.17443	5.25105	4.14143	5.16708	4.17725	3.35357	1249.67	975.667	1088	964.333	5.84716	4.86215	4.85564	4.23263
NM_001301853	20869	Stk11	serine/threonine kinase 11, transcript variant 2	chr10:80115803-80128512	2054	=	36	25	29	349	140	30	610	417	60	410	492	304	0.306194	0.197032	0.223651	3.11659	1.2612	0.239296	4.68784	3.48753	0.432943	3.30879	4.23744	1.91801	30	173	362.333	402	0.242292	1.53903	2.86944	3.15475
NM_011494	20872	Stk16	serine/threonine kinase 16, transcript variant 1	chr1:75210829-75215606	2885	=	215	367	401	305	284	317	245	288	322	307	233	313	1.32679	2.09569	2.24601	1.9361	1.81722	1.83279	1.33738	1.7152	1.67375	1.75834	1.43096	1.406	327.667	302	285	284.333	1.8895	1.86203	1.57544	1.53177
NM_011495	20873	Plk4	polo-like kinase 4, transcript variant 1	chr3:40799951-40816883	3547	=	3835	3424	3565	10	3568	3179	2560	2841	47	853	37	4920	19.3049	15.9297	16.272	0.049476	18.6226	14.9721	11.3952	13.7833	0.195498	3.98615	0.181121	18.0242	3608	2252.33	1816	1936.67	17.1689	11.2147	8.45798	7.39716
NM_011496	20877	Aurkb	aurora kinase B	chr11:69045637-69051664	1965	=	678	735	749	610	740	680	713	611	838	631	626	887	6.15878	6.16955	6.16714	5.70005	6.97268	5.77679	5.72214	5.34909	6.39782	5.32024	5.63926	5.86604	720.667	676.667	720.667	714.667	6.16516	6.14984	5.82302	5.60851
NM_001291185	20878	Aurka	aurora kinase A, transcript variant 2	chr2:172356190-172370570	1897	=	6032	7258	7421	6143	5798	6275	6666	6511	6587	6325	5668	8199	56.7778	63.1463	63.3363	59.4736	56.5875	55.2586	55.4838	59.072	52.1213	55.2694	52.9525	56.1683	6903.67	6072	6588	6730.67	61.0868	57.1065	55.559	54.7967
NM_011508	20918	Eif1	eukaryotic translation initiation factor 1	chr11:100319949-100322099	1261	=	23828	23572	24943	21895	22538	24932	24921	21602	32473	25202	24981	35362	337.409	308.55	320.269	318.915	330.932	330.334	312.048	294.83	386.554	331.296	351.118	364.444	24114.3	23121.7	26332	28515	322.076	326.727	331.144	348.953
NM_009304	20973	Syngr2	synaptogyrin 2	chr11:117809667-117814286	1524	=	708	765	629	579	614	789	680	668	715	611	623	792	8.29164	8.27643	6.68144	6.96988	7.4516	8.64573	7.04133	7.53603	7.04057	6.63899	7.24202	6.74565	700.667	660.667	687.667	675.333	7.74984	7.68907	7.20598	6.87555
NM_009336	21427	Vps72	vacuolar protein sorting 72	chr3:95111042-95123051	1436	=	1237	1233	1158	1084	1164	1347	1494	1224	1581	1453	1245	1775	15.3767	14.1618	13.0524	13.8576	15.0058	15.6664	16.4218	14.6596	16.5231	16.7708	15.3652	16.0567	1209.33	1198.33	1433	1491	14.197	14.8433	15.8682	16.0642
NM_015749	21452	Tcn2	transcobalamin 2, transcript variant 1	chr11:3917080-3932044	2061	=	608	705	624	510	574	408	539	366	427	451	331	520	5.26538	5.64069	4.90141	4.53693	5.15165	3.30661	4.12653	3.04846	3.10457	3.62288	2.84639	3.27752	645.667	497.333	444	434	5.26916	4.33173	3.42652	3.24893
NM_001198984	21453	Tcof1	treacle ribosome biogenesis factor 1, transcript variant 1	chr18:60813756-60848964	4629	=	856	1064	1191	845	979	1089	951	973	1097	955	832	1242	3.29952	3.79262	4.16353	3.35018	3.91255	3.92768	3.24166	3.61428	3.55733	3.41785	3.18555	3.485	1037	971	1007	1009.67	3.75189	3.73014	3.47109	3.3628
NM_009341	21462	Tcp10b	t-complex protein 10b	chr17:13061111-13082226	2065	=	15824	18376	16356	14346	15541	15744	20359	14140	16561	15561	13596	19212	136.83	146.884	128.241	127.604	139.352	127.379	155.669	117.845	120.38	124.915	116.693	120.905	16852	15210.3	17020	16123	137.318	131.445	131.298	120.838
NM_207176	21753	Tes	testis derived transcript	chr6:17065149-17105825	2442	=	5066	4667	5340	4795	4681	5380	5930	5530	6428	6010	5642	7297	37.0399	31.539	35.4012	36.0595	35.4894	36.804	38.3381	38.9713	39.5087	40.7943	40.9439	38.8322	5024.33	4952	5962.67	6316.33	34.66	36.1176	38.9394	40.1901
NM_009358	21770	Ppp2r5d	protein phosphatase 2, regulatory subunit B', delta	chr17:46682991-46705002	2926	=	988	986	1065	906	872	1015	919	903	1147	924	851	1184	6.02803	5.55899	5.88826	5.68516	5.5159	5.7905	4.95781	5.31058	5.88161	5.23344	5.15343	5.25633	1013	931	989.667	986.333	5.82509	5.66385	5.38333	5.2144
NM_001313983	21833	Thra	thyroid hormone receptor alpha, transcript variant 1	chr11:98741785-98769006	2478	=	109	97	135	99	0	244	161	173	158	220	324	234	0.785187	0.643536	0.876035	0.73048	0	1.64095	1.0196	1.19931	0.951841	1.4659	2.31514	1.22317	113.667	114.333	164	259.333	0.768253	0.790476	1.05692	1.66807
NM_145076	21848	Trim24	tripartite motif-containing 24, transcript variant 1	chr6:37870811-37968445	6191	=	241	515	609	349	512	406	323	1042	231	782	425	484	0.692572	1.373	1.59212	1.03448	1.53099	1.09461	0.823779	2.89651	0.560023	2.09192	1.21478	1.01577	455	422.333	532	563.667	1.21923	1.22003	1.42677	1.44082
NM_011588	21849	Trim28	tripartite motif-containing 28	chr7:13024152-13031032	3242	=	20191	22734	23438	19387	19556	21844	22818	21684	21522	21807	19346	26558	111.206	115.746	117.055	109.838	111.688	112.573	111.128	115.109	99.6467	111.503	105.767	106.46	22121	20262.3	22008	22570.3	114.669	111.366	108.628	107.91
NM_011591	21855	Timm17b	translocase of inner mitochondrial membrane 17b, transcript variant 1	chrX:7899336-7907652	1703	=	455	388	365	331	383	554	490	443	569	553	492	601	4.76095	3.75667	3.46818	3.56009	4.16233	5.42589	4.53752	4.46943	5.00708	5.3812	5.11815	4.58171	402.667	422.667	500.667	548.667	3.99527	4.38277	4.67134	5.02702
NM_011596	21871	Atp6v0a2	ATPase, H+ transporting, lysosomal V0 subunit A2	chr5:124629052-124724455	5345	=	1794	1913	2118	1713	1772	1994	2047	1966	2019	1914	1804	2297	5.99069	5.90483	6.41526	5.88407	6.13736	6.23086	6.04476	6.32831	5.669	5.93377	5.98046	5.58359	1941.67	1826.33	2010.67	2005	6.10359	6.0841	6.01402	5.83261
NM_001163574	21872	Tjp1	tight junction protein 1, transcript variant 2	chr7:65296165-65371244	6874	=	582	665	108	505	924	445	1326	826	248	1442	196	1411	1.51082	1.59567	0.253698	1.34817	2.4868	1.08136	3.04449	2.06728	0.540906	3.47567	0.505131	2.66602	451.667	624.667	800	1016.33	1.12006	1.63878	1.88422	2.21561
NM_001285531	21885	Tle1	transducin-like enhancer of split 1, transcript variant 4	chr4:72157580-72200893	2098	=	207	139	184	201	157	206	208	233	240	238	236	229	1.7582	1.09174	1.41369	1.75318	1.38194	1.63565	1.55863	1.9038	1.71036	1.87771	1.98659	1.41433	176.667	188	227	234.333	1.42121	1.59026	1.72426	1.75954
NM_001080129	21917	Tmpo	thymopoietin, transcript variant 3	chr10:91147571-91171619	3570	=	263	494	445	348	312	472	551	374	473	538	569	431	1.3131	2.27992	2.01382	1.79034	1.6179	2.20657	2.43463	1.80219	1.98718	2.49461	2.82137	1.56655	400.667	377.333	466	512.667	1.86895	1.8716	2.07467	2.29418
NM_011606	21922	Clec3b	C-type lectin domain family 3, member b	chr9:123150946-123157432	992	=	104	190	121	140	125	122	126	124	131	95	101	146	1.86562	3.15997	1.97109	2.57574	2.33174	2.04944	1.98962	2.14792	1.98214	1.57181	1.80407	1.90766	138.333	129	127	114	2.33223	2.31898	2.03989	1.76118
NM_020275	21933	Tnfrsf10b	tumor necrosis factor receptor superfamily, member 10b	chr14:69767472-69784411	3179	=	276	282	300	282	231	302	287	295	476	357	293	436	1.54806	1.45903	1.5272	1.62934	1.34081	1.58715	1.42374	1.59552	2.24533	1.85977	1.63071	1.78183	286	271.667	352.667	362	1.51143	1.5191	1.75486	1.75744
NM_001310540	22019	Tpp2	tripeptidyl peptidase II, transcript variant 2	chr1:43933994-44003000	4652	=	6324	7842	8174	6259	6267	7969	7488	7456	7050	7221	6058	8825	24.2727	27.8233	28.4499	24.7129	24.9427	28.6183	25.4145	27.5841	22.7476	25.7298	23.0799	24.6513	7446.67	6831.67	7331.33	7368	26.8486	26.0913	25.2487	24.487
NM_011631	22027	Hsp90b1	heat shock protein 90, beta (Grp94), member 1	chr10:86690841-86705444	2759	=	28966	33508	33002	28403	28569	29909	31099	29298	29510	28983	26521	36488	187.465	200.466	193.675	189.089	191.733	181.117	177.977	182.761	160.55	174.139	170.371	171.872	31825.3	28960.3	29969	30664	193.869	187.313	173.763	172.128
NM_009431	22083	Ctr9	CTR9 homolog, Paf1/RNA polymerase II complex component	chr7:111028951-111056377	4300	=	5706	6920	6839	5723	5685	6030	6142	6140	5939	5767	5538	7379	23.6928	26.5632	25.7515	24.4457	24.4765	23.4277	22.5515	24.5735	20.73	22.2296	22.8259	22.2995	6488.33	5812.67	6073.67	6228	25.3358	24.1166	22.6184	22.4517
NM_011650	22099	Tsn	translin	chr1:118298518-118311132	3039	=	1529	1810	1701	1447	1402	1686	1631	1500	1720	1559	1401	1987	8.981	9.83083	9.06035	8.73976	8.53828	9.2683	8.47273	8.49086	8.49323	8.50205	8.16539	8.49635	1680	1511.67	1617	1649	9.29073	8.84878	8.48561	8.38793
NM_009435	22114	Tssk1	testis-specific serine kinase 1	chr16:17894203-17895653	1451	=	15263	11576	15169	10834	14251	15237	14918	14690	21314	17688	16250	22867	187.825	131.675	169.259	137.139	181.855	175.447	162.334	174.234	220.497	202.078	198.496	204.803	14002.7	13440.7	16974	18935	162.92	164.814	185.689	201.792
NM_001077591	22116	Tsks	testis-specific serine kinase substrate, transcript variant 2	chr7:44943240-44958037	1832	=	11391	11907	12816	11450	11399	12272	12603	11666	16137	12449	12603	18466	111.018	107.272	113.264	114.794	115.211	111.914	108.618	109.591	132.215	112.64	121.93	130.995	12038	11707	13468.7	14506	110.518	113.973	116.808	121.855
NM_009439	22123	Psmd3	proteasome (prosome, macropain) 26S subunit, non-ATPase, 3	chr11:98682554-98695978	2147	=	2798	3528	3783	2880	2947	3336	3344	3373	3301	3107	2803	3767	23.263	27.1211	28.5255	24.6355	25.412	25.9569	24.5923	27.0315	23.0784	23.983	23.1394	22.7984	3369.67	3054.33	3339.33	3225.67	26.3032	25.3348	24.9007	23.3069
NM_009442	22130	Ttf1	transcription termination factor, RNA polymerase I	chr2:29060263-29087650	4153	=	684	1167	462	538	486	576	588	410	630	491	421	741	2.93914	4.63486	1.79931	2.37917	2.16296	2.31379	2.2354	1.69668	2.27354	1.95599	1.79485	2.31672	771	533.333	542.667	551	3.12444	2.28531	2.06854	2.02252
NM_009443	22134	Tgoln1	trans-golgi network protein	chr6:72608421-72617000	5024	=	4057	4759	4283	3942	3522	3947	4420	4280	3930	4343	3506	4785	14.418	15.6349	13.8025	14.4112	12.98	13.1256	13.8908	14.6602	11.7419	14.3297	12.367	12.3762	4366.33	3803.67	4210	4211.33	14.6185	13.5056	13.4309	13.0243
NM_011653	22142	Tuba1a	tubulin, alpha 1A	chr15:98949847-98953501	1591	=	3785	3663	3573	2932	3224	4207	3564	3371	3185	3171	3020	1774	42.478	38.0002	36.3544	33.8437	37.5159	44.1725	35.3687	36.4573	30.05	33.0371	33.6411	14.4878	3673.67	3454.33	3373.33	2655	38.9442	38.5107	33.9587	27.0553
NM_011663	22183	Zrsr1	zinc finger (CCCH type), RNA binding motif and serine/arginine rich 1	chr11:22972005-22976496	4492	=	739	671	687	630	645	763	809	667	867	777	703	966	2.9356	2.46273	2.47308	2.57283	2.65775	2.83711	2.84334	2.5528	2.89591	2.8644	2.7736	2.79289	699	679.333	781	815.333	2.6238	2.68923	2.76402	2.81029
NM_001111106	22200	Uba3	ubiquitin-like modifier activating enzyme 3, transcript variant 2	chr6:97183632-97205647	2590	=	441	526	512	643	330	235	699	293	377	322	326	533	3.03745	3.35078	3.19796	4.55585	2.35399	1.51336	4.2565	1.9432	2.1833	2.05651	2.22739	2.6717	493	402.667	456.333	393.667	3.19539	2.80773	2.79433	2.31853
NM_013700	22225	Usp5	ubiquitin specific peptidase 5 (isopeptidase T), transcript variant 1	chr6:124815019-124829484	3213	=	361	216	373	209	196	241	196	182	243	203	171	255	2.00391	1.1063	1.87734	1.1939	1.12381	1.25081	0.960219	0.973025	1.13362	1.04572	0.938676	1.02887	316.667	215.333	207	209.667	1.66252	1.18951	1.02229	1.00442
NR_028403	22230	Ufd1l	ubiquitin fusion degradation 1 like, transcript variant 2	chr16:18812294-18835261	1970	=	2799	2721	2667	2732	2592	2612	3165	2643	3119	3067	2392	4107	25.3673	22.7946	21.9168	25.4725	24.362	22.1468	25.3674	23.0896	23.7624	25.8055	21.516	27.0899	2729	2645.33	2975.67	3188.67	23.3595	23.9938	24.0731	24.8038
NM_011672	22230	Ufd1l	ubiquitin fusion degradation 1 like, transcript variant 1	chr16:18812294-18835261	1996	=	2357	2309	2345	2365	2063	2512	2664	2188	3553	2629	3025	3450	21.0818	19.0879	19.0177	21.7625	19.1343	21.0188	21.0726	18.8663	26.7158	21.8326	26.859	22.4616	2337	2313.33	2801.67	3034.67	19.7291	20.6385	22.2183	23.7177
NM_011675	22245	Uck1	uridine-cytidine kinase 1	chr2:32255002-32260105	1951	=	1009	1035	1046	848	901	1132	1098	1007	1023	1001	868	1213	9.22681	8.75511	8.67318	7.97963	8.5511	9.68687	8.88424	8.88233	7.87035	8.50525	7.8826	8.07399	1030	960.333	1042.67	1027.33	8.88503	8.7392	8.54564	8.15394
NM_009471	22247	Umps	uridine monophosphate synthetase	chr16:33954782-33967038	3484	=	1165	1324	1396	1232	1229	1530	1596	1378	1513	1395	1456	2016	5.97056	6.26986	6.48588	6.49211	6.53153	7.33266	7.23112	6.80567	6.51712	6.63291	7.4049	7.51798	1295	1330.33	1495.67	1622.33	6.2421	6.78543	6.8513	7.18526
NM_001282021	22323	Vasp	vasodilator-stimulated phosphoprotein, transcript variant 2	chr7:19256930-19271854	2248	=	629	390	732	674	591	351	98	344	756	83	0	566	4.99258	2.86101	5.26689	5.50404	4.86005	2.60622	0.682027	2.63319	5.04236	0.607268	0	3.2688	583.667	538.667	399.333	216.333	4.37349	4.32344	2.78586	1.29202
NM_011693	22329	Vcam1	vascular cell adhesion molecule 1	chr3:116110020-116129688	3398	=	1396	1644	1552	1252	1236	1681	894	1183	1255	1356	859	1199	7.3323	7.98141	7.39468	6.76638	6.73393	8.26102	4.15314	5.98921	5.54242	6.61093	4.48029	4.58513	1530.67	1389.67	1110.67	1138	7.56946	7.25378	5.22825	5.22545
NM_011697	22340	Vegfb	vascular endothelial growth factor B, transcript variant 1	chr19:6982472-6987651	1282	=	100	89	93	90	91	109	130	113	121	105	133	142	1.381	1.14447	1.16329	1.28246	1.31136	1.41056	1.59358	1.50537	1.41083	1.35349	1.83396	1.43892	94	96.6667	121.333	126.667	1.22959	1.33479	1.50326	1.54212
NM_011714	22385	Baz1b	bromodomain adjacent to zinc finger domain, 1B	chr5:135187323-135246129	6433	=	1855	2109	2376	1915	1877	2108	2123	1859	2094	1981	1755	2494	5.14835	5.40983	5.97972	5.46557	5.40185	5.47482	5.21011	4.97207	4.88561	5.10443	4.83337	5.03841	2113.33	1966.67	2025.33	2076.67	5.51263	5.44741	5.0226	4.99207
NM_023500	22439	Xk	X-linked Kx blood group	chrX:9272784-9313245	5043	=	691	903	828	655	692	764	845	669	797	747	672	933	2.44404	2.95427	2.65568	2.38243	2.53751	2.53077	2.64265	2.28013	2.37095	2.45255	2.3609	2.40244	807.333	703.667	770.333	784	2.68466	2.48357	2.43125	2.4053
NM_009531	22591	Xpc	xeroderma pigmentosum, complementation group C	chr6:91489307-91515888	3632	=	457	438	428	357	430	383	429	407	422	419	346	476	2.24497	1.98641	1.90701	1.80483	2.19134	1.76065	1.86265	1.92845	1.74114	1.90858	1.68405	1.70232	441	390	419.333	413.667	2.04613	1.91894	1.84408	1.76498
NM_009541	22642	Zbtb17	zinc finger and BTB domain containing 17	chr4:141444673-141467937	3415	=	1388	1541	1516	1312	1261	1532	1511	1411	1541	1503	1361	1704	7.25284	7.44715	7.18745	7.05267	6.83515	7.4938	6.98198	7.10875	6.76985	7.29472	7.05891	6.48453	1481.67	1368.33	1487.67	1522.67	7.29581	7.12721	6.95353	6.94605
NM_001130170	22680	Zfp207	zinc finger protein 207, transcript variant 2	chr11:80383279-80396248	2314	=	186	237	129	154	164	169	135	210	106	149	0	0	1.42842	1.68748	0.901528	1.2171	1.30542	1.21774	0.917945	1.55471	0.686856	1.06569	0	0	184	162.333	150.333	49.6667	1.33914	1.24675	1.05317	0.35523
NM_001044704	22697	Zscan21	zinc finger and SCAN domain containing 21, transcript variant 3	chr5:138116905-138134265	2302	=	578	1013	904	881	917	1244	979	1569	800	908	1469	1161	4.48041	7.25682	6.35188	7.02327	7.37018	9.02244	6.71045	11.7266	5.21185	6.53564	11.3042	6.55127	831.667	1014	1116	1179.33	6.0297	7.8053	7.88298	8.13035
NM_011758	22698	Zfp39	zinc finger protein 39	chr11:58888153-58904225	3890	=	9842	11717	12653	9608	10102	10681	11420	11480	9830	10198	9739	13011	45.1747	49.7147	52.6656	45.3636	48.0834	45.8745	46.3511	50.7911	37.9317	43.4579	44.3717	43.4679	11404	10130.3	10910	10982.7	49.185	46.4405	45.0246	43.7658
NM_029531	22718	Zfp60	zinc finger protein 60, transcript variant 2	chr7:27731409-27751689	3863	=	180	340	517	508	241	238	326	483	411	342	358	789	0.829374	1.45029	2.16285	2.41101	1.15291	1.02569	1.33173	2.15029	1.59641	1.46696	1.64122	2.65177	345.667	329	406.667	496.333	1.48084	1.52987	1.69281	1.91998
NM_009565	22724	Zbtb7b	zinc finger and BTB domain containing 7B	chr3:89377646-89393203	3690	=	282	335	342	191	268	432	329	301	282	288	227	320	1.35979	1.49573	1.50019	0.946413	1.34189	1.95244	1.40399	1.40207	1.14697	1.28933	1.08898	1.12507	319.667	297	304	278.333	1.45191	1.41358	1.31768	1.1678
NM_011767	22763	Zfr	zinc finger RNA binding protein	chr15:12117851-12185449	4596	=	7646	8959	6361	7760	6377	7267	8249	7804	7252	6938	6642	8333	29.7041	32.1746	22.4073	31.0118	25.6887	26.4166	28.3386	29.2233	23.6832	25.0236	25.6117	23.5625	7655.33	7134.67	7768.33	7304.33	28.0953	27.7057	27.0817	24.7326
NM_009584	22791	Dnajc2	DnaJ heat shock protein family (Hsp40) member C2	chr5:21757277-21785165	2037	=	14685	15454	15561	13989	13787	15506	17069	14365	17962	15492	15581	21379	128.727	125.222	123.685	126.133	125.321	127.174	132.308	121.367	132.361	126.066	135.567	136.391	15233.3	14427.3	16465.3	17484	125.878	126.209	128.679	132.675
NM_011779	23790	Coro1c	coronin, actin binding protein 1C	chr5:113842439-113908706	3436	=	1015	1157	1100	992	908	1189	1121	1062	1034	1074	842	1156	5.27099	5.55361	5.18264	5.30232	4.89239	5.77909	5.14811	5.31581	4.51544	5.18102	4.34309	4.37029	1090.67	1029.67	1072.33	1024	5.33575	5.3246	4.99312	4.63147
NM_001286608	23825	Banf1	barrier to autointegration factor 1, transcript variant 3	chr19:5364633-5366876	1108	=	127	101	110	126	133	146	137	83	291	154	193	180	2.03231	1.4906	1.5992	2.07536	2.2165	2.19928	1.9509	1.28616	3.93813	2.29572	3.07738	2.10417	112.667	135	170.333	175.667	1.70737	2.16371	2.39173	2.49243
NM_013706	23833	Cd52	CD52 antigen	chr4:134093538-134095073	503	=	24	16	42	20	36	56	57	42	37	68	48	72	0.820359	0.5075	1.34815	0.728526	1.31247	1.85846	1.76442	1.41913	1.10241	2.2094	1.68057	1.85387	27.3333	37.3333	45.3333	62.6667	0.892002	1.29982	1.42865	1.91461
NM_011810	23873	Faim	Fas apoptotic inhibitory molecule, transcript variant 2	chr9:98986373-99002019	1017	=	302	269	265	286	240	316	410	253	291	310	384	449	5.2926	4.35568	4.21557	5.15343	4.36217	5.18717	6.35509	4.27868	4.29367	5.05157	6.68185	5.73067	278.667	280.667	318	381	4.62128	4.90093	4.97581	5.82136
NM_011835	23924	Katna1	katanin p60 (ATPase-containing) subunit A1	chr10:7726000-7763150	1775	=	1015	1113	1051	1039	962	1080	1291	1097	1129	1172	1093	1402	10.2034	10.341	9.58384	10.749	10.0253	10.1585	11.481	10.6283	9.54641	10.938	10.9078	10.2628	1059.67	1027	1172.33	1222.33	10.0427	10.3109	10.5519	10.7029
NM_011836	23928	Lamc3	laminin gamma 3	chr2:31887281-31946535	5930	=	825	968	872	632	773	844	473	644	553	780	359	540	2.48179	2.69409	2.37909	1.95453	2.41143	2.37774	1.25915	1.86873	1.39836	2.17929	1.0708	1.18271	888.333	749.667	556.667	559.667	2.51832	2.2479	1.50875	1.4776
NM_001166251	23945	Mgll	monoglyceride lipase, transcript variant 1	chr6:88724704-88828360	3991	=	4873	5568	4693	4428	4225	4516	4775	4538	5277	4655	4038	5662	21.8003	23.0268	19.0393	20.3776	19.5976	18.9024	18.8897	19.5661	19.8457	19.3337	17.9318	18.4363	5044.67	4389.67	4863.33	4785	21.2888	19.6259	19.4338	18.5672
NM_001347321	23984	Pde10a	Mus musculus phosphodiesterase 10A (Pde10a), transcript variant 3	chr17:8849985-8986648	7576	=	3430	3539	3716	3480	3446	2782	2782	3574	3225	2400	2899	3924	8.08355	7.71043	7.94116	8.43562	8.41998	6.13489	5.79642	8.11891	6.38873	5.2506	6.78186	6.73042	3561.67	3236	3193.67	3074.33	7.91171	7.6635	6.76802	6.25429
NM_011873	23994	Dazap2	DAZ associated protein 2	chr15:100615662-100620761	1822	=	5091	5925	5807	4518	4856	5623	5641	5123	5591	4993	4875	6769	49.8875	53.6744	51.5959	45.5393	49.3483	51.5573	48.8824	48.3915	46.0586	45.42	47.4164	48.2797	5607.67	4999	5451.67	5545.67	51.7193	48.8149	47.7775	47.0387
NM_001113413	24017	Rnf13	ring finger protein 13, transcript variant 1	chr3:57736062-57835425	2872	=	548	458	752	465	527	661	581	703	531	385	595	778	3.4044	2.62859	4.23904	2.97011	3.39402	3.84496	3.19025	4.20773	2.77384	2.22169	3.67046	3.51805	586	551	605	586	3.42401	3.40303	3.39061	3.13674
NM_011885	24030	Mrps12	mitochondrial ribosomal protein S12	chr7:28739641-28741781	684	=	244	309	456	276	391	466	448	391	456	510	263	653	6.36299	7.44804	10.7756	7.38919	10.5801	11.3641	10.3313	9.82995	9.98837	12.3495	6.80771	12.4012	336.333	377.667	431.667	475.333	8.19554	9.77782	10.0499	10.5195
NR_110343	24057	Sh3yl1	Sh3 domain YSC-like 1, transcript variant 3	chr12:30911669-30960160	1892	=	19	9	31	28	9	24	4	35	137	190	7	401	0.173832	0.07696	0.258072	0.269851	0.08051	0.20385	0.031401	0.316013	1.08026	1.66371	0.060571	2.75151	19.6667	20.3333	58.6667	199.333	0.169621	0.184737	0.475892	1.49193
NM_011899	24067	Srp54a	signal recognition particle 54A	chr12:55080496-55115367	4264	=	3219	3844	2760	3874	3910	3827	4669	4337	4550	4545	4329	5657	13.4768	14.8784	10.4768	16.6861	16.979	14.9928	17.2862	17.5027	16.0159	17.6664	17.9943	17.2414	3274.33	3870.33	4518.67	4843.67	12.944	16.2193	16.9349	17.6341
NR_028355	24068	Sra1	steroid receptor RNA activator 1, transcript variant 3	chr18:36667187-36670311	1087	=	17	41	73	44	74	44	93	84	102	142	90	55	0.269912	0.620617	1.07969	0.740588	1.25509	0.666698	1.347	1.3192	1.40614	2.15417	1.45372	0.656364	43.6667	54	93	95.6667	0.656739	0.887459	1.35745	1.42142
NM_001294331	24086	Tlk2	tousled-like kinase 2 (Arabidopsis), transcript variant F	chr11:105178807-105283959	5494	=	2752	3626	2137	2400	2457	2415	2871	2560	2125	2105	2314	2375	8.94306	10.8918	6.29797	8.02259	8.28059	7.34219	8.25079	8.01928	5.80508	6.35063	7.46265	5.61784	2838.33	2424	2518.67	2264.67	8.71096	7.88179	7.35838	6.47704
NM_011908	24109	Ubl3	ubiquitin-like 3	chr5:148504631-148552788	2667	=	5417	4840	8663	4487	2198	5312	3767	4876	2817	3399	2169	3164	36.2633	29.9528	52.5889	30.8964	15.2557	33.2753	22.2963	31.4605	15.8521	21.1232	14.4112	15.4138	6306.67	3999	3820	2910.67	39.6017	26.4758	23.203	16.9828
NM_001038018	26385	Grk6	G protein-coupled receptor kinase 6, transcript variant 1	chr13:55445331-55460927	3001	=	93	235	298	141	117	196	99	162	108	177	0	137	0.550292	1.28776	1.60535	0.861734	0.719026	1.0904	0.517079	0.927569	0.538747	0.977656	0	0.592485	208.667	151.333	123	104.667	1.1478	0.890385	0.661132	0.52338
NM_023138	26396	Map2k2	mitogen-activated protein kinase kinase 2	chr10:81105915-81124697	2405	=	2420	3248	2685	2328	2423	3294	2948	3021	3108	3002	2789	3972	17.9636	22.2868	18.0754	17.7731	18.6473	22.8807	19.3481	21.6145	19.395	20.6916	20.5531	21.4626	2784.33	2681.67	3025.67	3254.33	19.4419	19.767	20.1192	20.9025
NM_001038663	26413	Mapk1	mitogen-activated protein kinase 1, transcript variant 2	chr16:16983382-17039040	1932	=	496	593	444	453	490	459	605	486	459	411	498	518	4.58102	5.06003	3.71361	4.3011	4.68876	3.96307	4.944	4.32266	3.56226	3.52572	4.5614	3.48148	511	467.333	516.667	475.667	4.45155	4.31764	4.27631	3.8562
NM_207692	26420	Mapk9	mitogen-activated protein kinase 9, transcript variant alpha2	chr11:49846751-49886421	4677	=	2478	2584	2463	2000	2202	2778	2499	2479	2426	2590	2292	2668	9.45722	9.11637	8.52498	7.85378	8.71706	9.92108	8.43367	9.11915	7.7861	9.17959	8.68378	7.41255	2508.33	2326.67	2468	2516.67	9.03286	8.83064	8.44631	8.42531
NM_011972	26447	Poli	polymerase (DNA directed), iota, transcript variant 2	chr18:70508680-70530321	2482	=	1187	1072	489	311	1054	679	472	1124	429	313	1204	423	8.53837	7.12502	3.18489	2.29509	7.86186	4.564	2.99894	7.79284	2.59061	2.08646	8.59483	2.21476	916	681.333	675	646.667	6.28276	4.90698	4.4608	4.29868
NM_011975	26451	Rpl27a	ribosomal protein L27A	chr7:109519195-109522369	1112	=	272	385	31	26	623	286	381	1171	607	4004	391	1498	4.35765	5.70522	0.448506	0.41991	10.3651	4.28559	5.40142	18.1212	8.18725	59.6834	6.23209	17.4968	229.333	311.667	719.667	1964.33	3.50379	5.02352	10.57	27.8041
NM_011989	26569	Slc27a4	solute carrier family 27 (fatty acid transporter), member 4	chr2:29802680-29817522	4008	=	295	370	310	237	245	372	302	339	241	314	225	304	1.31183	1.52263	1.25035	1.08604	1.13068	1.54663	1.18677	1.45316	0.899189	1.29775	0.992247	0.98425	325	284.667	294	281	1.3616	1.25445	1.17971	1.09141
NM_011991	26572	Cops3	COP9 signalosome subunit 3	chr11:59817804-59839767	1566	=	4632	4646	4824	4211	4077	4829	5099	4395	4938	4530	4493	5342	52.8065	48.9612	49.8724	49.3905	48.1996	51.5108	51.4099	48.2955	47.3273	47.9437	50.8502	44.3257	4700.67	4372.33	4810.67	4788.33	50.5467	49.7003	49.0109	47.7065
NM_013715	26754	Cops5	COP9 signalosome subunit 5, transcript variant 1	chr1:10024600-10038159	1731	=	3838	2984	3820	3171	3447	3855	3898	3672	4522	3894	3864	4652	39.5856	28.4527	35.7241	33.6467	36.8666	37.2034	35.5534	36.5046	39.2128	37.2824	39.555	34.9202	3547.33	3491	4030.67	4136.67	34.5875	35.9056	37.0903	37.2525
NM_001277101	26754	Cops5	COP9 signalosome subunit 5, transcript variant 2	chr1:10024600-10038159	1482	=	1728	1449	1685	1667	1563	2354	1702	2134	2848	2493	2294	2598	20.8196	16.1385	18.4001	20.658	19.5197	26.5301	18.1285	24.7733	28.8382	27.8792	27.4321	22.7768	1620.67	1861.33	2228	2461.67	18.4527	22.2359	23.9133	26.0293
NM_001159514	26914	H2afy	H2A histone family, member Y, transcript variant 3	chr13:56073622-56135550	1953	=	75	2	3	2	151	277	106	407	62	283	52	397	0.685308	0.008738	0.016971	0.011036	1.42231	2.3637	0.855153	3.58487	0.475805	2.39573	0.471686	2.64133	26.6667	143.333	191.667	244	0.237006	1.26568	1.63861	1.83625
NM_001253809	26934	Racgap1	Rac GTPase-activating protein 1, transcript variant 3	chr15:99620496-99651656	2930	=	276	336	679	588	240	124	170	104	639	271	208	373	1.67887	1.8882	3.74863	3.68414	1.51066	0.70564	0.911781	0.610248	3.2737	1.53303	1.25223	1.65383	430.333	317.333	304.333	284	2.43857	1.96681	1.59858	1.4797
NM_012027	26936	Mprip	myosin phosphatase Rho interacting protein, transcript variant 2	chr11:59662495-59780860	8784	=	8063	18325	4596	1996	13696	13905	15151	13178	4087	13704	13185	17153	16.3896	34.4337	8.47016	4.17334	28.8687	26.4467	27.2337	25.8189	6.98333	25.8605	26.6038	25.3777	10328	9865.67	10805.3	14680.7	19.7645	19.8296	20.012	25.9473
NM_025298	26939	Polr3e	polymerase (RNA) III (DNA directed) polypeptide E, transcript variant 1	chr7:120917744-120947432	4234	=	2534	2917	3052	2482	2688	2739	2768	2860	2765	2725	2500	3308	10.6861	11.3694	11.6694	10.7658	11.7512	10.8053	10.3205	11.6217	9.80175	10.6662	10.4631	10.1527	2834.33	2636.33	2797.67	2844.33	11.2417	11.1075	10.5813	10.4274
NM_012039	26951	Zw10	zw10 kinetochore protein	chr9:49055581-49078773	2896	=	1405	1347	1528	1467	1263	1481	1891	1401	1619	1981	1439	2184	8.65889	7.67731	8.53966	9.29817	8.07147	8.54333	10.308	8.32428	8.3913	11.3374	8.80132	9.79859	1426.67	1403.67	1637	1868	8.29196	8.63766	9.00786	9.97909
NM_012047	26992	Brd7	bromodomain containing 7	chr8:88332311-88362191	2370	=	2929	2993	3167	2594	2532	2858	3250	3120	2279	1654	3023	2365	22.0653	20.8407	21.6316	20.0972	19.7777	20.1421	21.6459	22.6571	14.4333	11.567	22.6033	12.9665	3029.67	2661.33	2883	2347.33	21.5125	20.0057	19.5788	15.7123
NM_012055	27053	Asns	asparagine synthetase	chr6:7675171-7693182	1927	=	238	13	34	39	95	163	268	29	195	198	172	144	2.1969	0.105598	0.281103	0.370023	0.905406	1.40843	2.19116	0.255037	1.5161	1.69705	1.57914	0.965251	95	99	164	171.333	0.8612	0.894619	1.32077	1.41382
NM_001252544	27054	Sec23b	SEC23 homolog B, COPII coat complex component, transcript variant 3	chr2:144556229-144590753	2792	=	497	1180	748	678	933	613	910	649	824	575	803	869	3.17554	6.97173	4.33212	4.4565	6.1862	3.66651	5.14583	3.99646	4.42553	3.40863	5.09474	4.04492	808.333	741.333	794.333	749	4.82646	4.76974	4.52261	4.18276
NM_012058	27058	Srp9	signal recognition particle 9	chr1:182124737-182132415	1388	=	4853	5048	5329	5081	4611	6201	5688	4885	7856	5197	6012	8187	62.4294	60.0306	62.1556	67.2309	61.5113	74.6419	64.6994	60.5687	84.958	62.0679	76.7611	76.6516	5076.67	5297.67	6143	6465.33	61.5385	67.7947	70.0754	71.8269
NM_012060	27061	Bcap31	B cell receptor associated protein 31, transcript variant 1	chrX:73686178-73716204	1248	=	639	660	693	588	518	774	673	577	839	654	573	786	9.13104	8.72828	8.98901	8.64711	7.68065	10.3584	8.50657	7.95602	10.0863	8.6844	8.1341	8.185	664	626.667	696.333	671	8.94944	8.89539	8.84963	8.3345
NM_013719	27103	Eif2ak4	eukaryotic translation initiation factor 2 alpha kinase 4, transcript variant 1	chr2:118388617-118475234	5213	=	515	660	680	530	541	624	536	605	467	509	384	613	1.76356	2.08731	2.10993	1.86729	1.91952	1.99956	1.62151	1.99683	1.34235	1.61797	1.3026	1.52744	618.333	565	536	502	1.98693	1.92879	1.65356	1.48267
NM_001048146	27215	Azi2	5-azacytidine induced gene 2, transcript variant 2	chr9:118040522-118060484	2556	=	388	158	411	366	117	379	403	195	150	132	134	331	2.70906	1.0172	2.60193	2.62678	0.844602	2.47574	2.48691	1.30902	0.876586	0.852533	0.927053	1.68111	319	287.333	249.333	199	2.1094	1.98238	1.5575	1.15357
NM_013727	27215	Azi2	5-azacytidine induced gene 2, transcript variant 1	chr9:118040522-118065096	4630	=	763	4976	936	982	4892	1185	1219	4817	5703	5409	5293	1690	2.93941	17.7382	3.27187	3.8935	19.5629	4.27355	4.15605	17.9026	18.4891	19.3653	20.2604	4.74264	2225	2353	3913	4130.67	7.98317	9.2433	13.5159	14.7895
NM_001286508	27215	Azi2	5-azacytidine induced gene 2, transcript variant 4	chr9:118040522-118065096	4548	=	1269	24	1647	1051	84	1131	1449	35	171	127	173	1365	4.97935	0.084175	5.86089	4.24382	0.340556	4.15379	5.02781	0.132131	0.561282	0.459559	0.670517	3.89785	980	755.333	551.667	555	3.64147	2.91272	1.90708	1.67597
NM_020494	27225	Ddx24	DEAD (Asp-Glu-Ala-Asp) box polypeptide 24, transcript variant 2	chr12:103407976-103425867	2904	=	6261	7134	7815	6351	6159	6682	6901	6683	6771	6701	5736	7789	38.4954	40.5481	43.5728	40.1657	39.2701	38.443	37.5184	39.6025	34.9979	38.2492	35.0085	34.854	7070	6397.33	6785	6742	40.8721	39.2929	37.3729	36.0373
NM_013748	27278	Clnk	cytokine-dependent hematopoietic cell linker	chr5:38706457-38876693	1586	=	112	124	152	100	118	138	77	82	118	88	60	141	1.25812	1.28891	1.54552	1.15398	1.37611	1.44563	0.76535	0.880709	1.10809	0.915006	0.661626	1.15276	129.333	118.667	92.3333	96.3333	1.36419	1.32524	0.918049	0.909797
NM_013750	27280	Phlda3	pleckstrin homology like domain, family A, member 3	chr1:135766085-135769134	1467	=	59	74	96	79	59	130	102	99	123	124	87	177	0.717426	0.821591	1.0553	0.984179	0.739947	1.47133	1.08975	1.15392	1.25099	1.39416	1.05054	1.55996	76.3333	89.3333	108	129.333	0.864773	1.06515	1.16488	1.33488
NM_001164101	27360	Add3	adducin 3 (gamma), transcript variant 4	chr19:53140443-53247326	4353	=	289	89	425	88	72	519	303	127	63	65	190	106	1.18305	0.333988	1.57739	0.367836	0.305034	1.99114	1.09606	0.501201	0.214582	0.246945	0.772051	0.315873	267.667	226.333	164.333	120.333	1.03147	0.888005	0.603947	0.444956
NM_001164099	27360	Add3	adducin 3 (gamma), transcript variant 1	chr19:53140443-53247326	4449	=	1120	570	1399	523	504	1969	1462	153	514	564	725	684	4.49364	2.11334	5.08997	2.15779	2.09663	7.39381	5.18792	0.591819	1.73108	2.10104	2.88798	1.99733	1029.67	998.667	709.667	657.667	3.89898	3.88274	2.5036	2.32878
NM_013765	27370	Rps26	ribosomal protein S26	chr10:128624529-128626506	448	=	3389	3482	3750	3147	3483	3989	4150	3718	4890	4226	3947	5055	135.075	128.272	135.517	129.002	143.942	148.732	146.262	142.799	163.837	156.346	156.13	146.636	3540.33	3539.67	4252.67	4409.33	132.954	140.559	150.966	153.037
NM_013785	27399	Ip6k1	inositol hexaphosphate kinase 1	chr9:108002648-108048782	4412	=	6980	8924	74	6821	6659	8188	9985	8882	7070	10859	5895	11048	28.2465	33.3861	0.269254	28.3967	27.9456	31.0039	35.7314	34.6451	24.0522	40.7985	23.6807	32.5415	5326	7222.67	8645.67	9267.33	20.634	29.1154	31.4762	32.3402
NM_013796	27426	Nagpa	N-acetylglucosamine-1-phosphodiester alpha-N-acetylglucosaminidase, transcript variant 1	chr16:5195280-5204012	2152	=	206	218	157	143	224	181	246	149	229	286	242	325	1.70548	1.66471	1.17533	1.21976	1.92445	1.40485	1.80208	1.1867	1.59058	2.20227	1.99103	1.96165	193.667	182.667	208	284.333	1.51517	1.51635	1.52645	2.05165
NM_001310581	27660	1700088E04Rik	RIKEN cDNA 1700088E04 gene, transcript variant 4	chr15:79134655-79141251	1182	=	123	128	190	148	142	133	173	180	156	161	156	312	1.85391	1.78464	2.59911	2.29923	2.21916	1.86833	2.29912	2.61606	1.9715	2.24596	2.33203	3.42537	147	141	169.667	209.667	2.07922	2.12891	2.29556	2.66779
NM_138583	27883	Tango2	transport and golgi organization 2	chr16:18300825-18343932	1514	=	274	297	292	213	259	272	265	273	267	296	190	315	3.22313	3.23216	3.12094	2.57998	3.16639	3.0011	2.76035	3.09615	2.64413	3.23794	2.22148	2.70185	287.667	248	268.333	267	3.19208	2.91582	2.83354	2.72042
NM_001025365	28010	Miip	migration and invasion inhibitory protein	chr4:147860778-147868719	1813	=	1079	1654	2343	1404	2149	2552	1641	2182	3073	2616	1549	3373	10.6259	15.0568	20.9188	14.2213	21.9451	23.5099	14.2874	20.7048	25.4383	23.9149	15.1366	24.1721	1692	2035	2298.67	2512.67	15.5338	19.8921	20.1435	21.0745
NM_172253	28071	Twistnb	twist basic helix-loop-helix transcription factor 1 neighbor	chr12:33429624-33439380	2324	=	368	415	404	413	330	432	479	459	417	448	419	536	2.82736	2.94362	2.80976	3.25756	2.62371	3.10363	3.25056	3.39639	2.69254	3.19528	3.19459	2.99454	395.667	391.667	451.667	467.667	2.86025	2.99497	3.11317	3.12814
NM_138601	28295	D10Jhu81e	DNA segment, Chr 10, Johns Hopkins University 81 expressed	chr10:78162067-78169768	1363	=	1050	1242	1181	1070	1030	1173	1192	1109	1241	1062	1114	1347	13.7548	15.0293	14.0254	14.409	13.9895	14.3714	13.803	13.9994	13.6597	12.9086	14.4756	12.8427	1157.67	1091	1180.67	1174.33	14.2699	14.2566	13.8207	13.4089
NM_013866	29813	Zfp385a	zinc finger protein 385A	chr15:103313895-103340086	2291	=	0	0	0	3	0	0	692	0	0	437	434	652	0	0	0	0.020658	0	0	4.76384	0	0	3.15658	3.35495	3.69333	0	1	230.667	507.667	0	0.006886	1.58795	3.40162
NM_013874	29861	Dpf1	D4, zinc and double PHD fingers family 1	chr7:29304005-29317586	2278	=	78	0	96	40	53	124	250	122	0	220	188	120	0.606175	0	0.68085	0.318476	0.427499	0.902635	1.72754	0.914767	0	1.60008	1.45828	0.68091	58	72.3333	124	176	0.429008	0.549537	0.880769	1.24643
NM_013882	29870	Gtse1	G two S phase expressed protein 1, transcript variant 2	chr15:85859946-85876573	2692	=	316	180	242	117	189	273	193	194	87	197	182	50	2.0943	1.10157	1.45229	0.797319	1.29578	1.68973	1.13022	1.23481	0.481878	1.21253	1.19678	0.238077	246	193	158	143	1.54939	1.26094	0.94897	0.882464
NM_013908	30839	Fbxw5	F-box and WD-40 domain protein 5	chr2:25500778-25505470	2359	=	21508	23757	24446	20804	21135	22263	21327	22315	20262	21995	18297	25779	162.798	166.229	167.786	161.983	165.893	157.674	142.744	162.799	128.927	154.559	137.468	142.017	23237	21400.7	21301.3	22023.7	165.604	161.85	144.823	144.681
NR_104298	30877	Gnl3	guanine nucleotide binding protein-like 3 (nucleolar), transcript variant 2	chr14:31012433-31019131	1878	=	228	298	103	242	108	212	300	89	203	329	121	119	2.16241	2.61747	0.885876	2.36308	1.06418	1.88302	2.51898	0.811043	1.62161	2.90169	1.13864	0.819996	209.667	187.333	197.333	189.667	1.88858	1.77009	1.65054	1.62011
NM_153547	30877	Gnl3	guanine nucleotide binding protein-like 3 (nucleolar), transcript variant 1	chr14:31012433-31019131	1926	=	1057	1117	1205	1069	1064	1253	1248	1167	1449	1145	1251	1614	9.79921	9.57147	10.1274	10.1879	10.224	10.8636	10.2293	10.4208	11.2914	9.85012	11.5042	10.8856	1126.33	1128.67	1288	1336.67	9.83271	10.4252	10.6471	10.7466
NM_145600	30932	Zfp330	zinc finger protein 330	chr8:82763620-82774126	1642	=	3788	2527	4133	3780	3768	4063	4481	3827	4711	4082	4094	5264	41.1835	25.3993	40.7498	42.2753	42.485	41.3418	43.0811	40.112	43.0607	41.2017	44.1921	41.659	3482.67	3870.33	4339.67	4480	35.7775	42.034	42.0846	42.3509
NR_027677	50496	E2f6	E2F transcription factor 6, transcript variant 2	chr12:16810965-16826752	2496	=	123	223	250	207	171	4	155	194	12	156	22	95	0.873577	1.47056	1.61549	1.51769	1.26681	0.021831	0.974447	1.33083	0.071716	1.0328	0.154919	0.491531	198.667	127.333	120.333	91	1.31988	0.935443	0.79233	0.55975
NM_015769	50505	Ercc4	excision repair cross-complementing rodent repair deficiency, complementation group 4	chr16:13109736-13152009	6703	=	1945	2085	2982	1691	2186	2717	2444	2047	2519	1895	1662	3831	5.18084	5.13383	7.20148	4.63174	6.03613	6.77116	5.75703	5.25357	5.63941	4.68516	4.39358	7.42761	2337.33	2198	2336.67	2462.67	5.83872	5.81301	5.55001	5.50212
NM_015790	50723	Icosl	icos ligand	chr10:78069368-78079525	2748	=	121	185	196	98	90	246	152	130	165	148	103	180	0.782841	1.11048	1.14937	0.653917	0.606366	1.49212	0.869606	0.813606	0.898011	0.892314	0.664291	0.849255	167.333	144.667	149	143.667	1.01423	0.917466	0.860408	0.801953
NM_001081168	50724	Sap30l	SAP30-like	chr11:57801637-57810615	1549	=	155	208	192	140	137	202	194	160	164	170	124	191	1.78576	2.20938	1.9995	1.6577	1.62891	2.17463	1.97591	1.77709	1.58218	1.81296	1.4111	1.60024	185	159.667	172.667	161.667	1.99821	1.82041	1.77839	1.6081
NM_001163704	50762	Fbxo6	F-box protein 6, transcript variant 2	chr4:148145716-148151925	1429	=	76	185	84	82	62	215	275	70	195	146	73	372	0.938624	2.13248	0.942426	1.04915	0.801236	2.50641	3.03643	0.836999	2.04623	1.69002	0.90504	3.38153	115	119.667	180	197	1.33784	1.45226	1.97322	1.9922
NM_015826	50796	Dmrt1	doublesex and mab-3 related transcription factor 1	chr19:25505706-25604328	2251	=	831	936	942	776	778	1057	1105	825	1043	1008	928	1144	6.58722	6.86211	6.77439	6.32553	6.39492	7.84512	7.75038	6.30269	6.95425	7.41649	7.3043	6.59928	903	870.333	991	1026.67	6.74124	6.85519	7.00244	7.10669
NM_016688	50996	Pdcd7	programmed cell death 7	chr9:65346068-65359643	2455	=	179	160	228	88	99	267	174	179	113	121	98	8	1.29632	1.07167	1.50273	0.657825	0.74406	1.81677	1.11401	1.25245	0.685858	0.811803	0.701101	0.037103	189	151.333	155.333	75.6667	1.29024	1.07289	1.01744	0.516669
NM_016759	51799	Rundc3a	RUN domain containing 3A, transcript variant 1	chr11:102393403-102402939	2430	=	348	137	175	242	206	635	189	347	690	310	583	484	2.55509	0.925215	1.16162	1.82822	1.56907	4.36533	1.2226	2.45165	4.25996	2.11454	4.24826	2.58541	220	361	408.667	459	1.54731	2.58754	2.64474	2.98273
NM_177466	52055	Rab11fip5	RAB11 family interacting protein 5 (class I), transcript variant 2	chr6:85334962-85374634	4105	=	5791	6801	7122	5880	6100	6377	6553	6805	5391	6626	5110	6738	25.1888	27.3438	28.0879	26.3067	27.5119	25.9522	25.2055	28.5292	19.7122	26.7573	22.0599	21.329	6571.33	6119	6249.67	6158	26.8735	26.5902	24.4823	23.3821
NM_133791	52357	Wwc2	WW, C2 and coiled-coil domain containing 2	chr8:47827606-47990551	5031	=	7277	9223	8563	7562	7581	7824	8095	8118	7443	8185	6937	8593	25.8248	30.2586	27.5576	27.6074	27.8999	25.9803	25.4046	27.7684	22.2061	26.9667	24.4364	22.1968	8354.33	7655.67	7885.33	7905	27.8803	27.1625	25.1264	24.5333
NM_001037756	52592	Brms1l	breast cancer metastasis-suppressor 1-like	chr12:55836366-55869735	2566	=	798	723	811	618	698	893	745	744	725	772	623	882	5.55245	4.64674	5.11685	4.42099	5.03002	5.80862	4.58157	4.98675	4.24044	4.98525	4.30224	4.46246	777.333	736.333	738	759	5.10535	5.08655	4.60292	4.58332
NM_178609	52679	E2f7	E2F transcription factor 7	chr10:110745465-110787384	5476	=	285	392	349	304	342	284	378	335	325	302	290	372	0.928855	1.18034	1.02926	1.0189	1.15422	0.864782	1.08836	1.05006	0.890842	0.914149	0.936377	0.882293	342	310	346	321.333	1.04615	1.01263	1.00975	0.91094
NM_001271600	52683	Ncaph2	non-SMC condensin II complex, subunit H2, transcript variant 4	chr15:89355719-89372850	3247	=	128	286	285	238	150	180	162	286	124	159	156	222	0.699087	1.45091	1.41823	1.34593	0.85024	0.922928	0.783968	1.51273	0.568976	0.807797	0.849029	0.886863	233	189.333	190.667	179	1.18941	1.0397	0.955225	0.847896
NR_073376	52683	Ncaph2	non-SMC condensin II complex, subunit H2, transcript variant 2	chr15:89355719-89372850	3323	=	329	558	352	604	310	781	784	475	684	805	610	891	1.76514	2.77024	1.71434	3.33375	1.72365	3.92502	3.72148	2.45578	3.08667	4.01201	3.25073	3.48396	413	565	647.667	768.667	2.08324	2.99414	3.08798	3.58223
NM_144833	52708	Zfp410	zinc finger protein 410, transcript variant 1	chr12:84316859-84343830	2697	=	762	597	579	571	557	713	651	581	716	581	589	777	5.04447	3.65328	3.47449	3.8834	3.82358	4.41683	3.80839	3.70233	3.98222	3.56853	3.86498	3.74206	646	613.667	649.333	649	4.05741	4.04127	3.83098	3.72519
NM_029643	52710	Slc52a2	solute carrier protein 52, member 2	chr15:76538943-76542130	2700	=	884	922	966	795	778	859	90	820	962	350	204	1070	5.8429	5.6309	5.79117	5.40415	5.33533	5.31509	0.522709	5.22623	5.34591	2.14508	1.33663	5.14856	924	810.667	624	541.333	5.75499	5.35153	3.69828	2.87676
NM_026383	52830	Pnrc2	proline-rich nuclear receptor coactivator 2	chr4:135870926-135873846	1907	=	790	822	1112	736	750	929	947	783	909	902	704	966	7.3969	7.10732	9.43843	7.08261	7.2774	8.13158	7.83611	7.05968	7.14909	7.83607	6.53983	6.58159	908	805	879.667	857.333	7.98088	7.4972	7.34829	6.98583
NM_016736	53312	Nub1	negative regulator of ubiquitin-like proteins 1, transcript variant 2	chr5:24685815-24710378	3278	=	4105	4451	3864	3913	4362	4182	4912	4552	4457	4587	4538	5314	22.3565	22.4087	19.0857	21.9233	24.6379	21.3125	23.6561	23.8956	20.4071	23.1948	24.536	21.0646	4140	4152.33	4640.33	4813	21.2836	22.6246	22.6529	22.9318
NM_016783	53328	Pgrmc1	progesterone receptor membrane component 1	chrX:36598193-36606079	1870	=	3804	4597	3877	499	3621	4906	1070	3546	962	478	648	1203	36.3166	40.5759	33.5627	4.89972	35.8462	43.8246	9.03465	32.6284	7.71673	4.23515	6.13269	8.3604	4092.67	3008.67	1859.33	776.333	36.8184	28.1902	16.4599	6.24274
NM_016810	53334	Gosr1	golgi SNAP receptor complex member 1	chr11:76726602-76763555	4265	=	2104	2332	2385	2132	2042	2204	2303	2150	2412	2148	2062	2724	8.80519	9.02279	9.05148	9.18001	8.8629	8.63331	8.52279	8.67505	8.48684	8.34517	8.56552	8.29925	2273.67	2126	2288.33	2311.33	8.95982	8.89207	8.56156	8.40331
NM_016764	53381	Prdx4	peroxiredoxin 4, transcript variant 2	chrX:155323918-155338460	983	=	1537	1669	1634	1587	1544	1625	1873	1724	2088	2058	1688	2556	27.911	28.0121	26.9034	29.651	29.0759	27.6168	30.0746	30.1769	31.883	34.7029	30.4227	33.7848	1613.33	1585.33	1895	2100.67	27.6088	28.7813	30.7115	32.9701
NM_016859	53414	Bysl	bystin-like	chr17:47599331-47611492	3854	=	2348	2639	2495	2145	2185	2352	2361	2335	2571	2262	2249	2882	10.8778	11.2985	10.4783	10.2187	10.4951	10.1951	9.67225	10.4252	10.0132	9.72926	10.34	9.71593	2494	2227.33	2422.33	2464.33	10.8849	10.303	10.0369	9.92841
NM_016865	53415	Htatip2	HIV-1 Tat interactive protein 2, transcript variant 1	chr7:49759106-49773999	1409	=	1279	1424	1413	1133	1179	1255	1151	1395	1373	1347	1243	1287	16.2019	16.6739	16.231	14.7623	15.489	14.8774	12.8903	17.0386	14.625	15.845	15.629	11.8662	1372	1189	1306.33	1292.33	16.3689	15.0429	14.8513	14.4467
NM_001122756	53419	Corin	corin, transcript variant 2	chr5:72300025-72504540	4706	=	310	290	293	0	263	496	0	197	292	223	0	255	1.17557	1.01656	1.00761	0	1.03331	1.75773	0	0.717965	0.930201	0.783157	0	0.701844	297.667	253	163	159.333	1.06658	0.930347	0.549389	0.495
NM_016898	53599	Cd164	CD164 antigen	chr10:41519500-41531042	2830	=	8995	7939	9763	6513	6578	10420	8360	7302	9376	7155	7363	9444	56.7553	46.3031	55.8567	42.2719	43.0351	61.5159	46.6415	44.4049	49.7291	41.9097	46.1104	43.3663	8899	7837	8346	7987.33	52.9717	48.9409	46.9252	43.7954
NM_001252518	53610	Nono	non-POU-domain-containing, octamer binding protein, transcript variant 2	chrX:101429651-101448593	2465	=	136	56	113	160	160	24	169	124	108	70	277	176	0.98393	0.372871	0.736587	1.18711	1.19985	0.15971	1.08105	0.860773	0.657298	0.47012	1.98914	0.923602	101.667	114.667	133.667	174.333	0.697796	0.848887	0.866372	1.12762
NM_019693	53817	Ddx39b	DEAD (Asp-Glu-Ala-Asp) box polypeptide 39B, transcript variant 1	chr17:35241746-35253707	1739	=	268	322	1685	1610	295	297	1967	305	1876	1843	332	2622	2.75139	3.05602	15.6834	16.9975	3.13575	2.85055	17.855	3.00979	16.1916	17.5627	3.38263	19.5879	758.333	734	1382.67	1599	7.16361	7.66128	12.3521	13.5111
NM_001111290	53872	Caprin1	cell cycle associated protein 1, transcript variant 3	chr2:103762945-103797078	6089	=	931	1505	1459	1063	1356	1217	1228	1546	1195	1021	945	1983	2.72874	4.07872	3.87895	3.20444	4.12124	3.33684	3.18364	4.36937	2.94475	2.77906	2.7488	4.23135	1298.33	1212	1323	1316.33	3.56214	3.55417	3.49925	3.25307
NM_001004177	53883	Celsr2	cadherin, EGF LAG seven-pass G-type receptor 2, transcript variant 2	chr3:108390848-108415494	10401	=	571	1127	807	914	649	645	619	504	594	479	577	505	0.979705	1.78766	1.25593	1.61266	1.15402	1.0354	0.939524	0.833887	0.857231	0.76254	0.982751	0.63038	835	736	572.333	520.333	1.3411	1.26736	0.876881	0.79189
NM_016926	53890	Sart3	squamous cell carcinoma antigen recognized by T cells 3	chr5:113742446-113771649	3586	=	697	1050	1106	853	839	1099	978	1108	1133	1157	1016	1250	3.46722	4.8314	4.99031	4.36643	4.33086	5.1167	4.30586	5.31321	4.74007	5.34578	5.01759	4.52896	951	930.333	1073	1141	4.42964	4.60466	4.78638	4.96411
NM_001113518	54126	Arhgef7	Rho guanine nucleotide exchange factor (GEF7), transcript variant 2	chr8:11758330-11835217	4650	=	248	324	1120	308	827	233	802	294	299	326	219	277	0.950664	1.14859	3.89804	1.21293	3.29296	0.833771	2.7206	1.08675	0.963157	1.15999	0.833937	0.774157	564	456	465	274	1.9991	1.77989	1.59017	0.922695
NM_017402	54126	Arhgef7	Rho guanine nucleotide exchange factor (GEF7), transcript variant 3	chr8:11758330-11835217	4473	=	236	296	1160	291	946	221	1119	273	214	306	198	236	0.941673	1.08991	4.19605	1.19145	3.91464	0.822258	3.94918	1.04911	0.717347	1.13207	0.784445	0.684451	564	486	535.333	246.667	2.07588	1.97611	1.90521	0.86699
NM_016860	54130	Actr1a	ARP1 actin-related protein 1A, centractin alpha	chr19:46376814-46395735	2742	=	15994	17713	18099	15348	15605	16984	17932	16324	17287	16419	15585	20956	104.154	106.627	106.87	102.807	105.375	103.484	103.259	102.46	94.6333	99.2593	100.739	99.3224	17268.7	15979	17181	17653.3	105.884	103.889	100.117	99.7737
NM_016845	54137	Acrbp	proacrosin binding protein, transcript variant 1	chr6:125049927-125063265	1913	=	6840	7719	7874	6706	6664	7071	7558	7135	7433	6926	6488	8861	63.8436	66.5945	66.6406	64.382	64.502	61.7559	62.3784	64.1891	58.3199	60.0149	60.1049	60.1944	7477.67	6813.67	7375.33	7425	65.6929	63.5466	61.6291	60.1047
NM_017407	54141	Spag5	sperm associated antigen 5	chr11:78301591-78322454	3822	=	8047	9012	9519	8190	8029	8438	9225	8306	9410	8599	8111	10876	37.5943	38.92	40.3224	39.3559	38.8955	36.886	38.1078	37.4022	36.9551	37.2933	37.611	36.9817	8859.33	8219	8980.33	9195.33	38.9456	38.3791	37.4884	37.2953
NM_001291248	54188	Cpsf4	cleavage and polyadenylation specific factor 4, transcript variant 1	chr5:145167213-145182041	1716	=	256	250	368	129	306	302	295	141	362	251	227	271	2.66167	2.40427	3.46422	1.37707	3.29913	2.93335	2.71031	1.40441	3.15834	2.4231	2.34107	2.05208	291.333	245.667	266	249.667	2.84338	2.53651	2.42435	2.27208
NM_019419	54208	Arl6ip1	ADP-ribosylation factor-like 6 interacting protein 1	chr7:118118890-118129625	2135	=	8842	9244	8856	8255	8057	9283	9935	8381	10485	9243	8527	12001	73.947	71.4644	67.1557	71.0194	69.873	72.6379	73.4744	67.5588	73.7184	71.7627	70.7864	73.0467	8980.67	8531.67	9600.33	9923.67	70.8557	71.1768	71.5838	71.8653
NM_019434	54387	Mcm3ap	minichromosome maintenance complex component 3 associated protein	chr10:76468971-76515857	6383	=	1624	1942	1907	1590	1646	1701	1700	1805	1621	1793	1473	1934	4.54091	5.01981	4.83662	4.57483	4.77416	4.45102	4.20509	4.8643	3.81188	4.65487	4.08913	3.93718	1824.33	1645.67	1708.67	1733.33	4.79912	4.6	4.29376	4.22706
NM_018776	54394	Crlf3	cytokine receptor-like factor 3, transcript variant 1	chr11:80046493-80080991	2396	=	271	447	312	247	301	384	338	340	296	336	275	303	2.01396	3.07738	2.102	1.89106	2.32379	2.67716	2.22089	2.43992	1.85258	2.31891	2.03284	1.64221	343.333	310.667	324.667	304.667	2.39778	2.29734	2.17113	1.99799
NM_001302396	54397	Ppt2	palmitoyl-protein thioesterase 2, transcript variant 5	chr17:34616662-34627435	1710	=	256	366	213	325	249	115	337	64	298	77	287	274	2.66928	3.53083	2.01399	3.48617	2.68732	1.11701	3.11018	0.640822	2.61267	0.740225	2.96562	2.07503	278.333	229.667	233	212.667	2.73804	2.43017	2.12123	1.92696
NM_001347562	54473	Tollip	Mus musculus toll interacting protein (Tollip), transcript variant 2	chr7:141881580-141902461	3854	=	633	1113	1127	761	973	951	976	1144	827	1051	582	1250	2.92923	4.76272	4.73189	3.62493	4.67008	4.11897	3.99613	5.10562	3.21814	4.51859	2.67483	4.21449	957.667	895	982.333	961	4.14128	4.13799	4.10663	3.80264
NM_018775	54610	Tbc1d8	TBC1 domain family, member 8	chr1:39371496-39478747	4439	=	993	1266	1052	879	980	1159	1017	1157	1072	1064	890	1321	3.99141	4.70682	3.83379	3.63313	4.08578	4.35968	3.61702	4.48456	3.62279	3.96993	3.54979	3.86696	1103.67	1006	1082	1091.67	4.17734	4.0262	3.90812	3.79556
NM_018786	54614	Prpf40b	pre-mRNA processing factor 40B	chr15:99295241-99317018	3338	=	635	856	1240	31	815	599	22	954	527	54	538	680	3.39172	4.23063	6.01206	0.165859	4.51992	2.99736	0.102555	4.91498	2.36659	0.266801	2.85269	2.64728	910.333	481.667	501	424	4.54481	2.56105	2.46137	1.92226
NM_018788	54616	Extl3	exostoses (multiple)-like 3	chr14:65052059-65098106	5978	=	385	491	494	395	390	474	483	536	361	402	381	486	1.14991	1.35482	1.33563	1.21209	1.20701	1.3238	1.27378	1.54122	0.905434	1.11273	1.12849	1.05621	456.667	419.667	460	423	1.28012	1.24763	1.24014	1.09914
NM_001281954	54698	Crtam	cytotoxic and regulatory T cell molecule, transcript variant 1	chr9:40972798-41004628	1939	=	0	0	325	512	126	0	249	0	745	0	329	1121	0	0	2.7136	4.84286	1.1985	0	2.02108	0	5.76297	0	3.00209	7.50888	108.333	212.667	331.333	483.333	0.904533	2.01379	2.59469	3.50366
NM_018783	54723	Tfip11	tuftelin interacting protein 11	chr5:112326369-112338073	3549	=	549	934	2911	2448	483	566	1219	723	1424	598	485	980	2.75803	4.34107	13.2773	12.6664	2.51538	2.66272	5.42013	3.50389	6.02101	2.79281	2.41752	3.58549	1464.67	1165.67	1122	687.667	6.79214	5.94815	4.98168	2.93194
NM_001163709	55950	Bri3	brain protein I3, transcript variant 2	chr5:144244437-144264573	847	=	1425	1233	1515	1300	1281	1560	1682	1323	1834	1547	1527	2070	30.0242	24.0165	28.9496	28.189	27.9824	30.759	31.3539	26.8751	32.4946	30.2621	31.9423	31.7488	1391	1380.33	1613	1714.67	27.6634	28.9768	30.2412	31.3177
NM_019489	56031	Ppie	peptidylprolyl isomerase E (cyclophilin E)	chr4:123127125-123139941	1168	=	221	39	222	300	155	144	529	60	157	342	554	80	3.36705	0.547041	3.07302	4.70668	2.45538	2.04645	7.14916	0.88169	2.01672	4.84623	8.40467	0.887705	160.667	199.667	248.667	325.333	2.32904	3.06951	3.34919	4.71287
NM_019491	56044	Rala	v-ral simian leukemia viral oncogene A (ras related)	chr13:17880575-17944217	2662	=	1381	1563	1502	1354	1323	1561	1637	1390	1773	1468	1415	2075	9.26151	9.68586	9.13071	9.34115	9.19774	9.7925	9.70414	8.9831	9.99503	9.13914	9.41659	10.1286	1482	1412.67	1600	1652.67	9.35936	9.4438	9.56076	9.56146
NM_181315	56078	Car5b	carbonic anhydrase 5b, mitochondrial	chrX:163976822-164028010	3449	=	200	279	268	190	193	291	257	193	265	239	226	219	1.03191	1.33142	1.25809	1.01186	1.03157	1.40883	1.17483	0.961408	1.15279	1.14872	1.15815	0.825205	249	224.667	238.333	228	1.20714	1.15075	1.09634	1.04403
NM_019499	56150	Mad2l1	MAD2 mitotic arrest deficient-like 1	chr6:66535468-66540991	1725	=	171	195	152	131	147	260	252	116	262	237	215	312	1.76971	1.86523	1.42252	1.38997	1.57592	2.51237	2.30009	1.14948	2.27424	2.2714	2.20252	2.34858	172.667	179.333	210	254.667	1.68582	1.82609	1.90793	2.27417
NM_001347315	56174	Nagk	Mus musculus N-acetylglucosamine kinase (Nagk), transcript variant 3	chr6:83795000-83802556	1353	=	72	80	349	346	53	67	103	326	83	70	63	606	0.937195	0.973295	4.1742	4.6896	0.720551	0.818816	1.19234	4.14351	0.91226	0.853438	0.814571	5.81297	167	155.333	170.667	246.333	2.02823	2.07632	2.0827	2.49366
NM_019547	56190	Rbm38	RNA binding motif protein 38	chr2:173021902-173034731	1774	=	492	669	636	472	529	609	605	554	571	516	416	706	4.94664	6.21842	5.79842	4.88578	5.51419	5.72937	5.38013	5.36769	4.82815	4.81909	4.15287	5.16685	599	536.667	576.667	546	5.65449	5.37645	5.19199	4.71294
NM_019562	56207	Uchl5	ubiquitin carboxyl-terminal esterase L5, transcript variant 1	chr1:143777278-143807466	1851	=	359	220	410	333	254	371	342	359	492	401	393	477	3.4544	1.95695	3.58031	3.30055	2.53848	3.34441	2.91489	3.33435	3.98372	3.58246	3.75364	3.3427	329.667	319.333	397.667	423.667	2.99722	3.06114	3.41099	3.5596
NM_019566	56212	Rhog	ras homolog family member G	chr7:102239123-102250118	1264	=	286	354	316	271	233	346	335	223	308	215	285	213	4.03944	4.62069	4.044	3.93	3.40546	4.56802	4.18184	3.03229	3.6529	2.81684	3.98318	2.18824	318.667	283.333	288.667	237.667	4.23471	3.96782	3.62234	2.99609
NM_019563	56222	Cited4	Cbp/p300-interacting transactivator, with Glu/Asp-rich carboxy-terminal domain, 4	chr4:120666563-120667820	1258	=	246	247	186	204	248	284	258	262	371	272	266	426	3.47857	3.22826	2.38314	2.97034	3.63966	3.77146	3.2262	3.58201	4.41911	3.57486	3.74371	4.3926	226.333	245.333	297	321.333	3.02999	3.46048	3.74244	3.90372
NM_019781	56273	Pex14	peroxisomal biogenesis factor 14	chr4:148960535-149099812	1942	=	1441	1586	1641	1364	1344	1659	1561	1567	1596	1496	1275	1861	13.2406	13.4795	13.6763	12.8928	12.8145	14.266	12.6916	13.8802	12.3309	12.7675	11.6306	12.4505	1556	1455.67	1574.67	1544	13.4655	13.3244	12.9676	12.2829
NM_019875	56325	Abcb9	ATP-binding cassette, sub-family B (MDR/TAP), member 9	chr5:124061857-124095798	3334	=	2197	2676	2709	2202	2375	2505	2667	2563	2625	2614	2288	3052	11.7658	13.2458	13.1544	12.1287	13.1877	12.5519	12.6299	13.2289	11.8162	12.9955	12.1615	11.8939	2527.33	2360.67	2618.33	2651.33	12.722	12.6228	12.5583	12.3503
NM_023719	56338	Txnip	thioredoxin interacting protein, transcript variant 2	chr3:96557957-96561857	2798	=	1658	1850	1654	1481	1634	1042	1412	1557	976	1467	1210	1287	10.5757	10.9129	9.56617	9.7173	10.8074	6.21734	7.96795	9.57268	5.23523	8.68729	7.66439	5.97649	1720.67	1385.67	1315	1321.33	10.3516	8.91402	7.59195	7.44272
NM_146200	56347	Eif3c	eukaryotic translation initiation factor 3, subunit C	chr7:126546911-126566366	2882	=	18366	21325	21212	18950	18143	19079	22347	16401	19950	19753	18550	10268	113.792	122.131	119.17	120.769	116.562	110.602	122.427	97.9435	103.909	113.618	114.079	46.2986	20301	18724	19566	16190.3	118.364	115.978	108.093	91.332
NM_019720	56368	Cyb561d2	cytochrome b-561 domain containing 2	chr9:107539011-107541865	1782	=	471	458	440	349	405	407	291	390	562	369	460	225	4.7172	4.23471	3.99278	3.58754	4.19806	3.81186	2.57581	3.75862	4.72937	3.42513	4.57455	1.63573	456.333	387	414.333	351.333	4.3149	3.86582	3.68793	3.2118
NM_001347235	56381	Spen	Mus musculus SPEN homolog, transcriptional regulator (Drosophila) (Spen), transcript variant 2	chr4:141467890-141538597	12230	=	3371	4328	4372	1981	4306	3212	3388	4135	2458	3549	2401	2721	4.92098	5.84074	5.78811	2.97492	6.51811	4.38685	4.37366	5.81768	3.01687	4.81017	3.47953	2.891	4023.67	3166.33	3327	2890.33	5.51661	4.62663	4.40274	3.7269
NM_019658	56392	Shoc2	soc-2 (suppressor of clear) homolog (C. elegans), transcript variant 1	chr19:53944876-54033278	4116	=	274	774	232	132	151	256	180	2	423	261	5	8	1.18525	3.10111	0.91068	0.58802	0.674806	1.03877	0.690301	0.004991	1.54108	1.05023	0.019701	0.023363	426.667	179.667	201.667	91.3333	1.73235	0.767199	0.745458	0.364431
NM_019768	56397	Morf4l2	mortality factor 4 like 2, transcript variant 1	chrX:136732948-136741609	1938	=	146	166	218	174	84	205	181	120	121	98	83	77	1.343	1.40909	1.81518	1.64542	0.79466	1.76582	1.46733	1.06071	0.935064	0.833127	0.758419	0.515714	176.667	154.333	140.667	86	1.52242	1.40197	1.15437	0.70242
NM_019783	56401	P3h1	prolyl 3-hydroxylase 1, transcript variant 2	chr4:119232915-119248977	3193	=	664	709	671	453	566	698	622	591	695	583	600	684	3.70811	3.66308	3.39803	2.60106	3.28051	3.65148	3.07209	3.18399	3.2647	3.02325	3.32593	2.78193	681.333	572.333	636	622.333	3.58974	3.17768	3.17359	3.0437
NM_001311113	56403	Syncrip	synaptotagmin binding, cytoplasmic RNA interacting protein, transcript variant 4	chr9:88449364-88482397	6773	=	503	422	650	335	470	517	389	431	530	490	358	481	1.32372	1.02686	1.55177	0.906424	1.28257	1.27461	0.905359	1.09398	1.17254	1.1991	0.935331	0.921118	525	440.667	450	443	1.30078	1.15453	1.05729	1.01852
NM_001163452	56407	Trpc4ap	transient receptor potential cation channel, subfamily C, member 4 associated protein, transcript variant 1	chr2:155634277-155692384	3198	=	6097	8000	7630	5996	6118	6775	7090	6813	5799	6491	5815	7623	34.0424	41.2897	38.6283	34.4372	35.4195	35.3908	35.0054	36.6651	27.2183	33.6438	32.2245	30.9779	7242.33	6296.33	6567.33	6643	37.9868	35.0825	32.9629	32.2821
NM_001038587	56417	Adar	adenosine deaminase, RNA-specific, transcript variant 2	chr3:89715022-89753455	5918	=	185	42	259	218	406	789	675	186	723	610	319	709	0.557284	0.116757	0.706645	0.675954	1.27012	2.22528	1.79947	0.540535	1.83316	1.70865	0.95446	1.55612	162	471	528	546	0.460229	1.39045	1.39106	1.40641
NM_019661	56418	Ykt6	YKT6 v-SNARE homolog (S. cerevisiae)	chr11:5955758-5967781	2477	=	2408	2963	2814	2293	2483	2543	2553	2371	2311	2381	1978	2847	17.3523	19.7413	18.3934	17.003	18.554	17.1514	16.2737	16.4731	14.0048	15.9332	14.1484	14.9353	2728.33	2439.67	2411.67	2402	18.4956	17.5695	15.5839	15.0056
NM_019670	56419	Diaph3	diaphanous related formin 3	chr14:86656323-87141114	3516	=	116	268	55	289	762	205	317	961	340	215	1240	192	0.588685	1.25373	0.252778	1.50513	4.0128	0.97195	1.41935	4.70084	1.44906	1.0092	6.25054	0.708877	146.333	418.667	539.333	549	0.698399	2.16329	2.52308	2.65621
NM_001145209	56422	Hbs1l	Hbs1-like (S. cerevisiae), transcript variant 3	chr10:21295979-21311198	2673	=	420	469	524	434	447	494	506	511	646	513	493	723	2.80008	2.89032	3.16916	2.98147	3.09311	3.08541	2.98399	3.28473	3.62481	3.18098	3.2684	3.51312	471	458.333	554.333	576.333	2.95318	3.05333	3.29784	3.32083
NM_019780	56433	Vps29	VPS29 retromer complex component	chr5:122354413-122363287	975	=	446	516	616	586	527	508	607	482	847	649	658	771	8.16292	8.72668	10.2209	11.0209	10.0037	8.69181	9.82538	8.49344	13.0384	11.0257	11.9534	10.2658	526	540.333	645.333	692.667	9.03683	9.90549	10.4524	11.0817
NM_019699	56473	Fads2	fatty acid desaturase 2	chr19:10064164-10101503	1508	=	465	907	679	674	593	504	399	482	298	397	303	375	5.50166	9.92669	7.28948	8.19774	7.2795	5.57632	4.16793	5.49669	2.96469	4.35908	3.55187	3.22863	683.667	590.333	393	358.333	7.57261	7.01786	4.20977	3.71319
NM_001286345	56513	Pard6a	par-6 family cell polarity regulator alpha, transcript variant 5	chr8:105701647-105703494	1177	=	65	76	94	60	82	69	52	66	91	63	32	95	0.981335	1.06007	1.29275	0.922095	1.28406	0.971249	0.693353	0.960122	1.15924	0.878654	0.472266	1.04496	78.3333	70.3333	69.6667	63.3333	1.11138	1.05913	0.937572	0.798625
NM_001303005	56515	Rnf138	ring finger protein 138, transcript variant 3	chr18:21001300-21028224	3070	=	4999	6545	4073	6229	5539	6690	7255	5805	7768	6043	7073	9736	29.0741	35.1876	21.4783	37.2681	33.4043	36.4044	37.3113	32.5381	37.9781	32.6284	40.8348	41.2133	5205.67	6152.67	6942.67	7617.33	28.58	35.6922	35.9425	38.2255
NM_001303011	56515	Rnf138	ring finger protein 138, transcript variant 4	chr18:21001957-21028224	2746	=	1408	1521	1130	1337	1491	1491	1679	1131	2608	1647	1844	2497	9.1527	9.14142	6.65835	8.93977	10.0488	9.06929	9.65157	7.08805	14.2533	9.93717	11.897	11.8158	1353	1439.67	1806	1996	8.31749	9.35263	10.331	11.2167
NM_019939	56524	Mpp6	membrane protein, palmitoylated 6 (MAGUK p55 subfamily member 6), transcript variant 3	chr6:50110241-50198598	2180	=	959	2271	1236	6051	5524	1890	2487	6571	6937	6210	5103	8686	7.85255	17.195	9.17467	50.9765	46.9113	14.4812	18.0069	51.8758	47.7616	47.2166	41.4873	51.7785	1488.67	4488.33	5331.67	6666.33	11.4074	37.4563	39.2148	46.8275
NM_020032	56626	Poll	polymerase (DNA directed), lambda	chr19:45552276-45560564	2356	=	3413	416	391	3664	515	265	332	3344	3582	3791	3760	3847	25.8609	2.91086	2.68232	28.559	4.04172	1.87502	2.22326	24.4282	22.8173	26.67	28.2831	21.2194	1406.67	1481.33	2419.33	3799.33	10.4847	11.4919	16.4896	25.3909
NM_031172	56631	Trim17	tripartite motif-containing 17	chr11:58963781-58973075	3026	=	18193	18124	17460	16903	16444	18413	20063	18412	21951	19434	18252	26725	107.356	98.8618	93.4197	102.599	100.621	101.664	104.685	104.719	108.889	106.459	106.904	114.775	17925.7	17253.3	20142	21470.3	99.8792	101.628	106.098	109.379
NM_019922	56693	Crtap	cartilage associated protein	chr9:114375131-114390712	1714	=	870	975	947	674	919	999	977	854	1028	947	732	997	9.05415	9.38087	8.93852	7.21489	9.92591	9.73765	8.99567	8.57418	8.99997	9.15711	7.56248	7.553	930.667	864	953	892	9.12451	8.95948	8.85661	8.09087
NM_020009	56717	Mtor	mechanistic target of rapamycin (serine/threonine kinase)	chr4:148448582-148557685	8595	=	13558	16692	16835	14126	14097	14041	15064	15237	13534	14822	12684	15915	28.1653	32.0555	31.713	30.1876	30.3684	27.2939	27.672	30.5103	23.636	28.5866	26.1559	24.0629	15695	14088	14611.7	14473.7	30.6446	29.2833	27.2728	26.2685
NM_008807	56734	Tulp2	tubby-like protein 2, transcript variant 1	chr7:45513706-45522387	1767	=	23959	22803	24033	22606	21602	23505	26082	22543	28156	25748	23495	30372	242.108	213.001	220.219	234.988	226.359	222.243	233.057	219.563	239.183	241.555	235.666	223.38	23598.3	22571	25593.7	26538.3	225.109	227.863	230.601	233.533
NM_020002	56739	Rec8	REC8 meiotic recombination protein	chr14:55618166-55625395	2055	=	3609	3931	4988	3908	3793	4774	4835	4319	5235	4643	4470	5669	31.3525	31.5703	39.3003	34.9252	34.1686	38.8118	37.1454	36.1638	38.2352	37.446	38.5483	35.8465	4176	4158.33	4796.33	4927.33	34.0744	35.9685	37.1815	37.2803
NM_019932	56744	Pf4	platelet factor 4	chr5:90772435-90773383	588	=	71	68	76	52	42	84	66	45	41	27	48	52	2.15522	1.89414	2.09168	1.60149	1.32198	2.36346	1.76885	1.31687	1.03101	0.746681	1.42808	1.148	71.6667	59.3333	50.6667	42.3333	2.04702	1.76231	1.37224	1.10759
NM_001112714	56784	Ralgapa1	Ral GTPase activating protein, alpha subunit 1, transcript variant 1	chr12:55602890-55821516	8259	=	3151	4079	4124	3345	3435	3307	4098	2884	2826	2909	2478	4138	6.81157	8.15066	8.08319	7.43837	7.69974	6.6889	7.83365	6.00859	5.13566	5.83706	5.31775	6.51055	3784.67	3362.33	3269.33	3175	7.68181	7.27567	6.32596	5.88845
NM_001039386	56876	Nsmf	NMDA receptor synaptonuclear signaling and neuronal migration factor, transcript variant 1	chr2:25054379-25062881	2933	=	505	429	390	460	449	355	635	353	615	713	421	582	3.07282	2.41253	2.15249	2.8774	2.83104	2.02018	3.41755	2.06946	3.14692	4.02455	2.54364	2.57494	441.333	421.333	534.333	572	2.54595	2.57621	2.87797	3.04771
NR_037908	57295	Icmt	isoprenylcysteine carboxyl methyltransferase, transcript variant 2	chr4:152297214-152307126	5046	=	526	526	568	467	441	494	579	532	385	423	564	488	1.85983	1.71888	1.81972	1.69748	1.6166	1.63303	1.8098	1.81137	1.14242	1.38783	1.97785	1.256	540	467.333	498.667	491.667	1.79948	1.64904	1.58786	1.54056
NM_133788	57295	Icmt	isoprenylcysteine carboxyl methyltransferase, transcript variant 1	chr4:152297214-152307126	4937	=	908	1524	1039	1072	894	972	947	1164	938	1020	874	869	3.28384	5.09255	3.40598	3.98464	3.35104	3.28875	3.02719	4.05469	2.85002	3.42187	3.13558	2.28743	1157	979.333	1016.33	921	3.92746	3.54148	3.31063	2.94829
NM_020580	57314	Nelfcd	negative elongation factor complex member C/D, Th1l	chr2:174415804-174427502	2279	=	1303	1369	1407	1155	1281	1375	1412	1247	1509	1319	1224	1712	10.2015	9.90952	9.99169	9.30225	10.4055	10.0781	9.78112	9.40977	9.93739	9.5887	9.51497	9.76062	1359.67	1270.33	1389.33	1418.33	10.0342	9.92862	9.70943	9.62143
NM_020616	57373	Akip1	A kinase (PRKA) interacting protein 1	chr7:109703737-109712181	973	=	834	754	828	768	588	980	895	760	1298	910	975	1348	15.2899	12.7821	13.7686	14.4887	11.1798	16.8271	14.5089	13.4333	20.0116	15.5026	17.757	17.9965	805.333	778.667	984.333	1077.67	13.9469	14.1652	15.9846	17.0854
NM_020576	57390	Psors1c2	psoriasis susceptibility 1 candidate 2 (human)	chr17:35533201-35534648	844	=	128	121	126	102	107	147	126	115	156	137	157	175	2.68964	2.35788	2.40372	2.21335	2.33921	2.90823	2.35536	2.34326	2.76696	2.68268	3.28417	2.68995	125	118.667	132.333	156.333	2.48375	2.48693	2.48853	2.8856
NM_020585	57437	Golga7	golgi autoantigen, golgin subfamily a, 7, transcript variant 1	chr8:23241326-23257080	2031	=	736	773	1017	1015	565	701	27	1401	453	1010	695	132	6.46403	6.28066	8.10413	9.17636	5.14427	5.76637	0.208132	11.8715	3.34468	8.24011	6.06459	0.83991	842	760.333	627	612.333	6.94961	6.69567	5.14143	5.0482
NM_020575	57438	March7	membrane-associated ring finger (C3HC4) 7	chr2:60209936-60248385	2719	=	133	69	104	134	229	42	139	205	129	261	186	150	0.870355	0.417512	0.618895	0.904974	1.55445	0.25219	0.804223	1.29455	0.710151	1.58959	1.21068	0.715268	102	135	157.667	199	0.635587	0.903872	0.93631	1.17184
NM_001190869	57442	Kcne3	potassium voltage-gated channel, Isk-related subfamily, gene 3, transcript variant 1	chr7:100176670-100184869	1332	=	625	589	731	654	458	784	827	810	934	936	631	1118	8.3723	7.2903	8.87529	9.01263	6.35987	9.82398	9.79154	10.4612	10.5251	11.6375	8.38577	10.8998	648.333	632	857	895	8.1793	8.39882	10.2593	10.3077
NM_212433	57443	Fbxo3	F-box protein 3, transcript variant 1	chr2:104027799-104063237	4659	=	3758	4039	4179	3739	3444	3942	4064	3657	4107	3784	3582	4709	14.4019	14.3074	14.523	14.7383	13.6859	14.1351	13.7706	13.5088	13.2304	13.461	13.6262	13.1329	3992	3708.33	3942.67	4025	14.4108	14.1864	13.5033	13.4067
NM_021302	57740	Stk32c	serine/threonine kinase 32C, transcript variant 1	chr7:139103638-139188494	2183	=	183	124	222	176	183	121	62	186	209	78	121	259	1.49292	0.931261	1.64105	1.47538	1.5487	0.923064	0.445043	1.46253	1.431	0.589074	0.981221	1.54188	176.333	160	152.333	152.667	1.35508	1.31571	1.11285	1.03739
NM_021310	57748	Jmy	junction-mediating and regulatory protein	chr13:93430097-93499808	8780	=	3429	3833	3586	3220	3265	3884	3980	3653	4078	3914	3577	4768	6.97178	7.20456	6.61161	6.73538	6.88403	7.38957	7.15648	7.16036	6.97041	7.38897	7.22064	7.0566	3616	3456.33	3903.67	4086.33	6.92932	7.00299	7.09575	7.22207
NM_021311	57749	Piwil1	piwi-like RNA-mediated gene silencing 1	chr5:128736246-128755474	3944	=	25070	27755	24935	24924	22984	25340	26220	25848	26201	25667	23588	30568	113.502	116.156	102.366	116.072	107.904	107.342	104.967	112.792	99.7212	107.879	106.003	100.724	25920	24416	26089.7	26607.7	110.675	110.44	105.827	104.869
NM_021328	57784	Bin3	bridging integrator 3	chr14:70100145-70138206	1727	=	1153	1426	1449	1041	1479	1458	1524	1448	1484	1386	1519	1651	11.9132	13.6232	13.5777	11.0652	15.8487	14.1001	13.9311	14.4285	12.897	13.2968	15.5805	12.4176	1342.67	1326	1485.33	1518.67	13.038	13.6713	13.7522	13.765
NM_001285441	57785	Rangrf	RAN guanine nucleotide release factor, transcript variant 1	chr11:68972484-68975185	736	=	188	14	401	17	163	94	199	32	21	46	20	20	4.5423	0.293054	8.80754	0.403887	4.08375	2.11452	4.25404	0.734136	0.41464	1.02686	0.465414	0.351166	201	91.3333	84	28.6667	4.54763	2.20072	1.80094	0.61448
NM_021338	57808	Rpl35a	ribosomal protein L35A, transcript variant 1	chr16:33056514-33060188	536	=	690	554	864	529	527	674	441	511	582	461	249	530	22.9628	17.0423	26.0862	18.1079	18.1831	20.9914	12.9802	16.3868	16.2718	14.2267	8.22484	12.8379	702.667	576.667	511.333	413.333	22.0304	19.0941	15.2129	11.7631
NR_045642	57813	Tk2	thymidine kinase 2, mitochondrial, transcript variant 2	chr8:104226691-104248558	2326	=	55	173	259	106	136	215	155	194	290	205	100	385	0.42125	1.22491	1.80204	0.833586	1.0819	1.54124	1.04939	1.43263	1.86818	1.45657	0.761615	2.14592	162.333	152.333	213	230	1.1494	1.15224	1.45007	1.4547
NM_021372	58172	Sertad2	SERTA domain containing 2, transcript variant 1	chr11:20543253-20653023	5730	=	1618	3596	3309	2167	2643	2680	2844	2806	1388	2518	2025	2619	5.04104	10.3566	9.34809	6.94527	8.54027	7.81194	7.83615	8.42532	3.6342	7.28185	6.263	5.93905	2841	2496.67	2346	2387.33	8.24858	7.76583	6.63189	6.49463
NM_021415	58226	Cacna1h	calcium channel, voltage-dependent, T type, alpha 1H subunit, transcript variant 1	chr17:25374287-25433783	8228	=	14446	18598	17836	14508	14672	14537	14837	16100	14280	14646	11875	15171	31.3491	37.3079	35.0975	32.3851	33.0173	29.5183	28.4714	33.6751	26.051	29.5066	25.5801	23.962	16960	14572.3	15072.3	13897.3	34.5848	31.6403	29.3992	26.3496
NM_021438	58249	Fibp	fibroblast growth factor (acidic) intracellular binding protein, transcript variant 2	chr19:5460607-5465052	1219	=	544	577	572	510	525	540	640	458	622	533	476	568	7.95544	7.80476	7.59441	7.67595	7.97235	7.39073	8.28604	6.45881	7.6512	7.23646	6.91251	6.05227	564.333	525	573.333	525.667	7.78487	7.67968	7.46535	6.73375
NM_021501	59004	Pias4	protein inhibitor of activated STAT 4	chr10:81153966-81167720	1668	=	2502	2759	2828	2923	2027	2663	2942	2408	2055	2196	2273	3194	26.7836	27.2986	27.4502	32.1852	22.4932	26.6684	27.8416	24.8378	18.4888	21.8157	24.1521	24.8839	2696.33	2537.67	2468.33	2554.33	27.1775	27.1156	23.7227	23.6172
NR_027888	59010	Sqrdl	sulfide quinone reductase-like (yeast), transcript variant 3	chr2:122771713-122809551	1619	=	15077	14849	15809	15045	14553	15625	16954	15210	18483	17070	16214	22171	166.287	151.384	158.102	170.678	166.439	161.241	165.34	161.689	171.365	174.781	177.498	177.964	15245	15074.3	16882.3	18485	158.591	166.12	166.131	176.748
NM_021517	59020	Pdzk1	PDZ domain containing 1, transcript variant 1	chr3:96830065-96870926	2417	=	1191	88	674	611	853	209	667	79	138	93	103	111	8.79376	0.595227	4.51199	4.6418	6.53367	1.43924	4.35597	0.555622	0.856965	0.633064	0.749984	0.591845	651	557.667	294.667	102.333	4.63366	4.2049	1.92285	0.658298
NM_021537	59041	Stk25	serine/threonine kinase 25 (yeast)	chr1:93620751-93635727	3254	=	1821	1971	1319	1352	1334	1956	1370	1690	1462	1367	1420	1904	9.98818	9.9938	6.5612	7.62704	7.5855	10.0395	6.64552	8.93422	6.7441	6.95989	7.72987	7.60351	1703.67	1547.33	1507.33	1563.67	8.84773	8.41734	7.44128	7.43109
NM_021549	59047	Pnkp	polynucleotide kinase 3'- phosphatase, transcript variant 1	chr7:44857146-44862929	2134	=	74	63	75	193	57	148	169	218	101	484	41	277	0.619078	0.48685	0.566928	1.65738	0.492373	1.15387	1.2467	1.75801	0.710351	3.75842	0.339826	1.68652	70.6667	132.667	162.667	267.333	0.557619	1.10121	1.23835	1.92826
NM_021564	59083	Fetub	fetuin beta, transcript variant 1	chr16:22920222-22939768	1575	=	38	53	23	171	137	112	276	164	343	420	402	267	0.419595	0.555133	0.236345	1.99002	1.60679	1.18789	2.76367	1.7878	3.26568	4.42042	4.51811	2.20141	38	140	261	363	0.403691	1.5949	2.60572	3.71331
NM_021566	59091	Jph2	junctophilin 2, transcript variant 1	chr2:163336242-163397973	4235	=	155	340	255	239	251	258	269	261	335	278	291	370	0.650246	1.32138	0.97402	1.03632	1.09414	1.01589	0.999607	1.05981	1.18684	1.08623	1.21669	1.1328	250	249.333	288.333	313	0.981883	1.04879	1.08208	1.14524
NM_021607	59287	Ncstn	nicastrin	chr1:172066013-172082749	2855	=	2921	3849	3378	2999	2726	3374	2921	3434	797	3325	2671	884	18.2688	22.2476	19.1546	19.2927	17.674	19.7447	16.1517	20.698	4.18891	19.3056	16.5793	4.02314	3382.67	3033	2384	2293.33	19.8903	18.9038	13.6795	13.3027
NM_021608	59288	Dctn5	dynactin 5	chr7:122133041-122149044	1532	=	1588	1563	1582	1355	1451	1601	1587	1460	1817	1534	1339	2170	18.5014	16.8302	16.7129	16.2382	17.5274	17.4583	16.3556	16.3918	17.8007	16.5971	15.4897	18.407	1577.67	1469	1621.33	1681	17.3482	17.0746	16.8494	16.8313
NM_025875	60365	Rbm8a	RNA binding motif protein 8a, transcript variant 2	chr3:96629928-96633791	2613	=	600	816	758	619	645	851	969	616	794	679	849	907	4.09407	5.15082	4.69602	4.34968	4.56912	5.4373	5.85057	4.05382	4.55824	4.30243	5.75507	4.51085	724.667	705	793	811.667	4.64697	4.78537	4.82088	4.85611
NM_021921	60597	Mapk8ip2	mitogen-activated protein kinase 8 interacting protein 2	chr15:89453911-89462447	3539	=	4806	5822	6150	4525	4874	4950	5244	5330	4673	4842	4423	5753	24.2451	27.1528	28.1327	23.4828	25.4988	23.3644	23.3928	25.9204	19.8193	22.678	22.1474	21.1247	5592.67	4783	5082.33	5006	26.5102	24.1153	23.0442	21.9834
NM_021899	60611	Foxj2	forkhead box J2	chr6:122820184-122845366	5013	=	417	542	457	368	446	507	480	447	523	493	400	519	1.48228	1.78461	1.47543	1.34719	1.64498	1.68768	1.51115	1.53466	1.56501	1.62731	1.41153	1.34441	472	440.333	483.333	470.667	1.58077	1.55995	1.53694	1.46108
NM_022018	63913	Fam129a	family with sequence similarity 129, member A	chr1:151571373-151719347	3939	=	538	1128	714	79	503	9	8	451	69	50	12	4	2.43525	4.72585	2.93358	0.366513	2.36183	0.034027	0.031084	1.96741	0.261864	0.207468	0.051963	0.011169	793.333	197	176	22	3.36489	0.920791	0.753453	0.0902
NM_022416	64293	Stk32b	serine/threonine kinase 32B	chr5:37446825-37717153	3440	=	143	163	290	154	181	229	234	207	202	203	213	292	0.73717	0.781979	1.36332	0.822125	0.9716	1.11218	1.07188	1.03317	0.879554	0.974118	1.09456	1.10053	198.667	188	214.333	236	0.960824	0.968635	0.994869	1.0564
NM_178380	64340	Dhx38	DEAH (Asp-Glu-Ala-His) box polypeptide 38	chr8:109548024-109565601	4190	=	2091	2490	2781	2042	2642	1715	2357	2454	1868	2415	1467	2740	8.91013	9.80531	10.7434	8.94984	11.6718	6.83742	8.88056	10.0792	6.69151	9.55324	6.20193	8.49758	2454	2133	2226.33	2207.33	9.81961	9.15303	8.55042	8.08425
NM_026080	64660	Mrps24	mitochondrial ribosomal protein S24	chr11:5703983-5707699	1007	=	208	206	255	214	188	239	275	175	291	292	202	261	3.67584	3.375	4.09391	3.89709	3.44742	3.95832	4.30621	2.98385	4.32541	4.80077	3.54776	3.35663	223	213.667	247	251.667	3.71492	3.76761	3.87183	3.90172
NR_027509	64707	Suv39h2	suppressor of variegation 3-9 homolog 2 (Drosophila), transcript variant 2	chr2:3455815-3474986	4136	=	142	421	247	254	134	503	723	267	288	422	364	791	0.609745	1.67901	0.965901	1.12401	0.596863	2.02847	2.7596	1.10966	1.04184	1.69086	1.55939	2.48472	270	297	426	525.667	1.08489	1.24978	1.63703	1.91166
NM_022891	65019	Rpl23	ribosomal protein L23	chr11:97777526-97782439	1062	=	7546	7430	7893	6888	6773	8333	8416	7163	10081	7523	7929	11055	126.873	115.472	120.335	119.116	118.088	131.097	125.117	116.078	142.483	117.423	132.322	135.281	7623	7331.33	8553.33	8835.67	120.894	122.767	127.893	128.342
NM_022989	65103	Arl6ip6	ADP-ribosylation factor-like 6 interacting protein 6	chr2:53192084-53219221	2553	=	3625	3587	3744	3468	3413	4078	4047	3570	4928	3974	3920	5422	25.349	23.1855	23.7405	24.9508	24.7516	26.6813	25.0286	24.0643	28.9745	25.7998	27.2103	27.5985	3652	3653	4181.67	4438.67	24.0917	25.4612	26.0225	26.8695
NM_001164533	65111	Dap3	death associated protein 3, transcript variant 1	chr3:88920803-88950282	4538	=	575	724	643	668	509	728	659	845	687	730	694	1012	2.26172	2.63186	2.29312	2.70177	2.07496	2.6781	2.28958	3.20235	2.27218	2.66544	2.70829	2.89717	647.333	635	730.333	812	2.39556	2.48494	2.58804	2.75696
NM_001017441	65971	Tbata	thymus, brain and testes associated, transcript variant 4	chr10:61171964-61180680	997	=	252	194	150	157	189	235	271	225	236	269	353	263	4.49842	3.20363	2.42838	2.87618	3.5094	3.93404	4.28651	3.87165	3.53981	4.45882	6.27255	3.42304	198.667	193.667	244	295	3.37681	3.43987	3.89932	4.71814
NM_023146	66011	Ranbp17	RAN binding protein 17	chr11:33211794-33513746	5002	=	1086	2884	3092	2224	2230	1596	1712	2771	1271	1538	1417	2831	3.87677	9.51638	10.0061	8.16346	8.25427	5.32828	5.40374	9.53164	3.81143	5.09697	5.01919	7.35328	2354	2016.67	1918	1928.67	7.79976	7.24867	6.24894	5.82314
NM_025313	66043	Atp5d	ATP synthase, H+ transporting, mitochondrial F1 complex, delta subunit	chr10:80142315-80145818	931	=	3728	4403	4590	3596	3913	4629	4503	4268	4875	4542	4188	5779	71.4906	78.0518	79.813	70.9394	77.8124	83.0581	76.3684	78.8857	78.5997	80.866	79.7183	80.6697	4240.33	4046	4548.67	4836.33	76.4518	77.2699	77.9513	80.418
NM_144954	66053	Ppil2	peptidylprolyl isomerase (cyclophilin)-like 2, transcript variant 2	chr16:17086556-17111252	2229	=	0	349	162	0	150	351	427	0	296	0	411	508	0	2.58416	1.17304	0	1.24419	2.62717	3.02472	0	1.98913	0	3.26546	2.95934	170.333	167	241	306.333	1.2524	1.29045	1.67128	2.07493
NM_025332	66067	Gtpbp8	GTP-binding protein 8 (putative), transcript variant 1	chr16:44738879-44746363	1304	=	247	270	245	239	271	224	303	265	270	278	275	345	3.37315	3.40638	3.03105	3.35443	3.8364	2.85892	3.66635	3.4908	3.10476	3.52529	3.73645	3.43368	254	244.667	279.333	299.333	3.2702	3.34992	3.42064	3.56514
NM_025347	66090	Ypel3	yippee-like 3 (Drosophila)	chr7:126776975-126780514	953	=	1147	1061	1341	956	1089	1361	1366	1136	1425	1578	1330	1555	21.4832	18.3718	22.7783	18.4198	21.1464	23.8546	22.6189	20.5118	22.4377	27.4341	24.7209	21.2025	1183	1135.33	1309	1487.67	20.8778	21.1403	21.8561	24.4525
NM_001167736	66098	Chchd6	coiled-coil-helix-coiled-coil-helix domain containing 6, transcript variant 2	chr6:89383146-89595652	1042	=	176	140	172	138	162	187	227	154	217	190	566	701	3.01294	2.21049	2.67059	2.41517	2.87854	2.99112	3.43961	2.53272	3.11854	3.00894	9.62553	8.73259	162.667	162.333	199.333	485.667	2.63134	2.76161	3.03029	7.12235
NM_025372	66131	Tipin	timeless interacting protein, transcript variant 1	chr9:64281585-64305422	1863	=	133	88	223	213	143	206	329	134	280	208	291	296	1.26659	0.773987	1.93674	2.09986	1.4128	1.84126	2.78589	1.23369	2.25491	1.84384	2.76724	2.06043	148	187.333	247.667	265	1.32577	1.78464	2.0915	2.22384
NM_025379	66142	Cox7b	cytochrome c oxidase subunit VIIb	chrX:106015700-106022450	1001	=	236	220	233	154	233	257	144	240	204	183	124	179	4.19646	3.62053	3.7639	2.82013	4.30435	4.28501	2.25761	4.11059	3.0493	3.02714	2.18948	2.31311	229.667	214.667	196	162	3.8603	3.80316	3.13917	2.50991
NM_025381	66144	Atp6v1f	ATPase, H+ transporting, lysosomal V1 subunit F	chr6:29467783-29470509	635	=	2459	2368	2714	2331	2154	2697	2712	2386	3775	2788	2672	3875	69.1289	61.5412	69.202	67.4217	62.7957	70.9576	67.4206	64.6612	89.2152	72.7635	74.5563	79.3015	2513.67	2394	2957.67	3111.67	66.624	67.0583	73.7657	75.5404
NM_024170	66158	Cxx1a	CAAX box 1A	chrX:53642489-53643763	1275	=	165	196	191	158	133	232	172	180	223	126	154	220	2.30224	2.53397	2.41863	2.26424	1.92516	3.02901	2.12862	2.4271	2.62339	1.63241	2.13228	2.23843	184	174.333	191.667	166.667	2.41828	2.40614	2.39304	2.00104
NM_025396	66171	Pgls	6-phosphogluconolactonase, transcript variant 1	chr8:71592184-71596267	883	=	1158	1314	1488	1139	1273	1512	1365	1320	1806	1466	1304	1906	23.4114	24.5573	27.2679	23.6907	26.6754	28.6041	24.4083	25.718	30.697	27.5099	26.1636	28.0455	1320	1308	1497	1558.67	25.0789	26.3234	26.9411	27.2396
NM_025433	66229	Rpl7l1	ribosomal protein L7-like 1	chr17:46773907-46782656	2606	=	1441	1420	1541	1136	1222	1539	1550	1296	1493	1386	1192	1802	9.87117	8.99193	9.57394	8.00137	8.67923	9.8616	9.3868	8.55454	8.59498	8.81561	8.10608	8.98152	1467.33	1299	1446.33	1460	9.47901	8.8474	8.84544	8.63441
NM_023178	66233	Dmap1	DNA methyltransferase 1-associated protein 1	chr4:117674686-117682225	1513	=	561	530	72	712	425	514	1171	740	909	696	963	1426	6.61561	5.77597	0.767033	8.63654	5.19868	5.66665	12.2118	8.41702	9.01487	7.61949	11.2775	12.2414	387.667	550.333	940	1028.33	4.3862	6.50063	9.88125	10.3795
NM_025437	66235	Eif1ax	eukaryotic translation initiation factor 1A, X-linked	chrX:159372195-159385699	926	=	3657	3575	3711	3624	3378	3805	4115	3653	5124	4050	3941	5675	70.5175	63.7239	64.8765	71.8788	67.5359	68.6421	70.1626	67.8791	83.0584	72.4857	75.4226	79.6369	3647.67	3602.33	4297.33	4555.33	66.3726	69.3523	73.7	75.8484
NM_024428	66310	Dpy30	dpy-30, histone methyltransferase complex regulatory subunit, transcript variant 1	chr17:74299474-74323944	799	=	4415	4014	4611	4245	4041	4775	5374	4602	6081	5239	5009	6625	98.6637	82.9144	93.4257	97.5793	93.6405	99.8453	106.185	99.1291	114.234	108.689	111.11	107.752	4346.67	4353.67	5352.33	5624.33	91.6679	97.0217	106.516	109.184
NM_025487	66322	Krt88	keratin 88	chr15:101447745-101453909	903	=	3500	3408	4575	3576	3468	4283	4349	3824	5104	4335	4188	5424	69.2043	62.2937	82.0201	72.7287	71.1026	79.2308	76.0389	72.8735	84.8442	79.5709	82.184	78.0586	3827.67	3775.67	4425.67	4649	71.1727	74.354	77.9189	79.9378
NM_025488	66323	1700001K19Rik	RIKEN cDNA 1700001K19 gene	chr12:110667689-110682619	954	=	487	999	125	88	382	335	396	295	179	154	115	363	9.10455	17.275	2.10915	1.69258	7.41335	5.86078	6.54116	5.32049	2.80674	2.67515	2.11935	4.94036	537	268.333	290	210.667	9.49625	4.98891	4.88946	3.24495
NM_025489	66326	Dnajc5b	DnaJ heat shock protein family (Hsp40) member C5 beta, transcript variant 2	chr3:19508595-19610862	943	=	7042	7169	7142	6678	6490	7148	7887	6936	8553	7735	7286	10706	133.335	125.478	122.618	130.073	127.425	126.64	132.049	126.581	136.142	135.966	136.941	147.534	7117.67	6772	7792	8575.67	127.144	128.046	131.591	140.147
NM_025490	66328	Scp2d1	SCP2 sterol-binding domain containing 1	chr2:144823666-144824415	750	=	9608	8302	9090	8815	8081	8886	9532	7910	12234	10109	9516	13565	228.741	182.697	196.227	215.873	199.495	197.942	200.671	181.503	244.856	223.431	224.866	235.045	9000	8594	9892	11063.3	202.555	204.437	209.01	227.78
NM_175106	66343	Tmem177	transmembrane protein 177	chr1:119907899-119913168	3292	=	312	417	518	378	350	480	443	534	415	416	393	746	1.68779	2.09036	2.54666	2.10375	1.96858	2.43487	2.12214	2.78939	1.89148	2.09135	2.11366	2.94493	415.667	402.667	464	518.333	2.10827	2.16907	2.26767	2.38331
NM_025511	66359	Cox20	COX20 Cox2 chaperone	chr1:178319153-178322693	448	=	269	279	304	270	269	332	365	260	458	313	337	465	10.6846	10.2576	10.9534	11.0606	11.1067	12.3538	12.8588	9.95012	15.3301	11.5492	13.3055	13.4719	284	290.333	361	371.667	10.6319	11.507	12.713	12.7755
NM_001162918	66365	Ccdc90b	coiled-coil domain containing 90B, transcript variant 2	chr7:92561149-92582294	1494	=	77	201	74	94	66	195	78	86	340	209	250	137	0.908679	2.21577	0.799834	1.14723	0.807407	2.1733	0.817902	0.984384	3.41491	2.3133	2.95951	1.18639	117.333	118.333	168	198.667	1.3081	1.37598	1.73907	2.15307
NM_025538	66400	Alkbh7	alkB homolog 7, transcript variant 1	chr17:56997339-56999336	935	=	337	392	545	374	395	455	494	432	611	557	461	709	6.42296	6.91521	9.43629	7.33683	7.82178	8.11399	8.33133	7.95113	9.80763	9.86149	8.72282	9.84602	424.667	408	512.333	575.667	7.59149	7.75753	8.6967	9.47678
NM_025542	66404	Rtfdc1	replication termination factor 2 domain containing 1	chr2:172440578-172469899	2142	=	2083	2163	2481	2213	2115	2428	2495	2301	2804	2551	2300	3118	17.3627	16.6663	18.7532	18.9701	18.2821	18.938	18.3894	18.4867	19.65	19.7363	19.0258	18.9156	2242.33	2252	2533.33	2656.33	17.5941	18.7301	18.842	19.2259
NR_104357	66433	Chchd7	coiled-coil-helix-coiled-coil-helix domain containing 7, transcript variant 9	chr4:3938888-3943525	481	=	52	24	36	25	28	37	20	17	39	26	11	40	1.92564	0.791367	1.20773	0.932826	1.04546	1.27931	0.651321	0.582256	1.21023	0.876025	0.386877	1.07424	37.3333	30	25.3333	25.6667	1.30824	1.08587	0.814603	0.779046
NM_001190322	66433	Chchd7	coiled-coil-helix-coiled-coil-helix domain containing 7, transcript variant 2	chr4:3938888-3943525	650	=	233	356	238	232	299	276	290	229	459	347	326	377	6.39544	9.02125	5.92042	6.53881	8.49989	7.08939	7.04372	6.04338	10.5965	8.8416	8.87432	7.52029	275.667	269	326	350	7.11237	7.37603	7.89452	8.41207
NM_025576	66461	Ptpmt1	.	chr2:90910713-90918050	1321	=	3169	3207	3963	2908	3271	3681	3660	3251	4725	3747	3695	5006	42.8229	40.0718	48.5671	40.4327	45.8358	46.544	43.7397	42.3554	53.6886	47.0206	49.5643	49.2397	3446.33	3286.67	3878.67	4149.33	43.8206	44.2708	46.5946	48.6082
NM_023211	66477	Usmg5	upregulated during skeletal muscle growth 5	chr19:47083471-47090625	341	=	704	598	585	675	504	671	640	714	862	836	672	942	36.8511	28.9394	27.7579	36.3134	27.344	32.8703	29.6299	36.0078	37.9239	40.6218	34.9078	35.9002	629	616.667	738.667	816.667	31.1828	32.1759	34.5205	37.1433
NM_001284205	66479	1700029F12Rik	RIKEN cDNA 1700029F12 gene, transcript variant 3	chr13:97021864-97034362	1098	=	461	419	424	416	393	448	564	489	525	439	468	804	7.4897	6.28408	6.25007	6.94925	6.61372	6.81078	8.10007	7.65375	7.17647	6.62211	7.54232	9.51383	434.667	419	526	570.333	6.67461	6.79125	7.64343	7.89276
NM_025586	66480	Rpl15	ribosomal protein L15	chr14:18267823-18270986	1841	=	1709	1868	2257	1867	1735	2164	2260	1913	2330	2133	2051	2784	16.5692	16.7452	19.8416	18.6263	17.444	19.6342	19.3826	17.8748	18.9916	19.2043	19.7414	19.6472	1944.67	1922	2167.67	2322.67	17.7187	18.5682	18.7497	19.531
NM_025599	66497	Cmss1	cms small ribosomal subunit 1	chr16:57302000-57606867	1171	=	365	393	393	353	317	425	440	387	416	453	383	530	5.55139	5.52883	5.42593	5.52219	5.0105	6.06148	5.9293	5.68074	5.32247	6.40913	5.79326	5.87711	383.667	365	414.333	455.333	5.50205	5.53139	5.64417	6.0265
NM_025615	66523	2810004N23Rik	RIKEN cDNA 2810004N23 gene	chr8:124839355-124863029	1382	=	152	246	207	611	165	262	404	254	1003	207	816	1118	1.95923	2.93355	2.42049	8.11784	2.20559	3.164	4.60956	3.16185	10.8907	2.48263	10.4566	10.5089	201.667	346	553.667	713.667	2.43776	4.49581	6.22072	7.81604
NR_130725	66573	Dzip1	DAZ interacting protein 1	chr14:118875520-118923167	5460	=	582	2756	272	657	607	503	550	397	543	509	349	521	1.90234	8.33043	0.804242	2.20933	2.05649	1.53651	1.58806	1.24983	1.49266	1.54519	1.13073	1.23896	1203.33	589	496.667	459.667	3.67901	1.93411	1.44352	1.30496
NM_025647	66588	Cmpk1	cytidine monophosphate (UMP-CMP) kinase 1	chr4:114960613-114987228	1880	=	612	677	662	602	589	147	117	615	96	128	100	131	5.81173	5.93707	5.69691	5.8755	5.79194	1.29789	0.978786	5.62971	0.761226	1.12644	0.935842	0.902879	650.333	446	276	119.667	5.81524	4.32178	2.45657	0.988388
NM_025651	66595	Aste1	asteroid homolog 1 (Drosophila), transcript variant 1	chr9:105395392-105405756	2753	=	234	297	453	290	306	399	389	399	424	467	492	563	1.51379	1.77556	2.66234	1.92844	2.0554	2.42086	2.22846	2.49155	2.30924	2.80902	3.16582	2.65424	328	331.667	404	507.333	1.9839	2.1349	2.34308	2.87636
NM_025656	66603	Gemin2	gem (nuclear organelle) associated protein 2	chr12:59013391-59028470	1590	=	409	397	469	389	399	458	518	389	517	438	459	659	4.58645	4.11681	4.76786	4.48738	4.6374	4.80475	5.13425	4.20057	4.8749	4.55699	5.11373	5.37928	425	415.333	474.667	518.667	4.49037	4.64318	4.73657	5.01667
NM_133679	66609	Cryzl1	crystallin, zeta (quinone reductase)-like 1, transcript variant 1	chr16:91689322-91728802	1792	=	1354	1307	1313	1227	1259	1437	1464	1296	1635	1372	1348	1846	13.4875	12.0372	11.8626	12.5751	13.0077	13.3922	12.897	12.4459	13.6936	12.6914	13.3261	13.3849	1324.67	1307.67	1465	1522	12.4624	12.9917	13.0122	13.1341
NM_025670	66626	Cdip1	cell death inducing Trp53 target 1	chr16:4765461-4789935	3898	=	560	918	1102	1036	741	567	469	927	639	515	369	815	2.56289	3.88407	4.57475	4.87957	3.51714	2.42636	1.8963	4.08928	2.45994	2.18909	1.67777	2.71401	860	781.333	678.333	566.333	3.6739	3.60769	2.81517	2.19362
NM_025690	66660	Sltm	SAFB-like, transcription modulator, transcript variant 1	chr9:70542870-70592232	3691	=	1690	2092	3026	1733	2493	1856	1722	2680	1328	1123	1301	2404	8.17151	9.35322	13.2712	8.6196	12.5035	8.39908	7.36373	12.4942	5.39875	5.04322	6.24651	8.4613	2269.33	2027.33	1910	1609.33	10.2653	9.84073	8.4189	6.58368
NM_025710	66694	Uqcrfs1	ubiquinol-cytochrome c reductase, Rieske iron-sulfur polypeptide 1	chr13:30540312-30545316	1313	=	2299	2520	2759	2317	2345	3103	3129	2635	3092	2866	2959	3971	31.2537	31.6734	34.0116	32.4047	33.0628	39.4841	37.6178	34.5386	35.34	36.1751	39.9311	39.3037	2526	2588.33	2952	3265.33	32.3129	34.9839	35.8321	38.47
NM_025734	66733	Kcng4	potassium voltage-gated channel, subfamily G, member 4	chr8:119623854-119635680	3806	=	21	23	17	12	298	185	900	16	9	63	1094	1506	0.09636	0.099419	0.068292	0.056993	1.44935	0.809225	3.73241	0.071201	0.033028	0.27142	5.09109	5.14033	20.3333	165	308.333	887.667	0.0880237	0.771857	1.27888	3.50095
NM_025744	66748	Erich2	glutamate rich 2	chr2:70508819-70540884	1749	=	6552	6721	6050	5803	6111	6735	7839	6110	9204	6998	7280	10035	66.8851	63.4279	56.0039	60.9362	64.6915	64.3371	70.7626	60.1212	78.9868	66.3266	73.7682	74.561	6441	6216.33	7717.67	8104.33	62.1056	63.3216	69.9569	71.552
NM_025750	66761	4933417A18Rik	RIKEN cDNA 4933417A18 gene	chr13:34924409-34953196	1044	=	4724	4335	4658	4705	4458	4915	5518	4558	6194	5646	4981	7299	80.7946	68.5275	72.2339	82.7619	79.0545	78.6518	83.4405	75.1372	89.0546	89.6417	84.5573	90.8507	4572.33	4692.67	5423.33	5975.33	73.852	80.1561	82.5441	88.3499
NM_025755	66768	Pacrgl	PARK2 co-regulated-like	chr5:48372392-48388756	1464	=	1402	1955	1997	1776	1708	1818	2080	1873	2345	2349	1960	2544	17.0937	22.0391	22.0807	22.2706	21.5986	20.7435	22.4235	22.0159	24.0356	26.5884	23.7177	22.5778	1784.67	1767.33	2099.33	2284.33	20.4045	21.5376	22.825	24.2946
NM_025758	66772	Asb17	ankyrin repeat and SOCS box-containing 17	chr3:153844247-153853615	1048	=	10695	10407	9497	9621	9675	10156	11135	9525	13970	10427	10723	15139	182.218	163.899	146.714	168.614	170.933	161.897	167.752	156.416	200.085	164.926	181.339	187.728	10199.7	9817.33	11543.3	12096.3	164.277	167.148	174.751	177.998
NM_025774	66801	Prkrip1	Prkr interacting protein 1 (IL11 inducible)	chr5:136180357-136198954	1654	=	1337	1294	560	1218	469	624	581	1089	819	637	465	986	14.4288	12.9109	5.47852	13.5174	5.24591	6.3009	5.54249	11.3293	7.42705	6.37621	4.97291	7.74468	1063.67	770.333	829.667	696	10.9394	8.35474	8.09963	6.3646
NM_025776	66810	Rbm22	RNA binding motif protein 22	chr18:60560786-60572729	2079	=	654	793	809	655	614	792	764	722	797	692	698	889	5.61052	6.29009	6.29483	5.78472	5.46284	6.36261	5.80018	5.97136	5.74822	5.51562	5.9434	5.55227	752	687	761	759.667	6.06515	5.87006	5.83992	5.67043
NM_025778	66813	Bcl2l14	BCL2-like 14 (apoptosis facilitator)	chr6:134396329-134438724	2220	=	22854	21951	24519	22259	21940	24655	27266	24029	27101	25076	23710	33811	183.823	163.208	178.821	184.166	182.993	185.549	193.922	186.282	183.245	187.242	189.298	197.927	23108	22951.3	26132	27532.3	175.284	184.236	187.816	191.489
NM_001305652	66821	Bcs1l	BCS1-like (yeast), transcript variant 2	chr1:74588289-74592443	1807	=	1	68	128	63	57	171	123	118	127	164	99	191	0.009503	0.619063	1.14643	0.6303	0.580408	1.57784	1.07046	1.11589	1.04837	1.50298	0.963895	1.3666	65.6667	97	122.667	151.333	0.591665	0.929515	1.07824	1.27783
NM_025784	66821	Bcs1l	BCS1-like (yeast), transcript variant 1	chr1:74588289-74592443	1901	=	208	203	113	163	128	71	133	105	152	75	122	96	1.94883	1.76168	0.956782	1.57429	1.24003	0.615612	1.10411	0.942459	1.19294	0.652019	1.13156	0.653246	174.667	120.667	130	97.6667	1.55576	1.14331	1.07984	0.812277
NM_025785	66822	Fbxo25	F-box protein 25	chr8:13907806-13940521	2008	=	257	285	269	228	208	316	295	206	252	190	240	328	2.28214	2.3403	2.16382	2.08001	1.912	2.62526	2.31384	1.76434	1.87753	1.56344	2.11553	2.12017	270.333	250.667	251	252.667	2.26209	2.20576	1.98524	1.93305
NM_024179	66839	0610009O20Rik	RIKEN cDNA 0610009O20 gene	chr18:38250249-38262629	2404	=	4288	5005	4697	4076	4154	4292	4645	4425	4737	4247	4101	5336	31.845	34.3611	31.6341	31.1358	31.9952	29.8233	30.5082	31.6762	29.5762	29.2816	30.2289	28.8439	4663.33	4174	4602.33	4561.33	32.6134	30.9848	30.5869	29.4514
NM_025794	66841	Etfdh	electron transferring flavoprotein, dehydrogenase	chr3:79603788-79628767	2281	=	1036	1156	1053	928	947	954	1010	980	848	891	746	1014	8.1031	8.36164	7.47293	7.47007	7.6839	6.98605	6.99097	7.38852	5.58017	6.47103	5.79255	5.77474	1081.67	943	946	883.667	7.97923	7.38001	6.65322	6.01277
NM_173180	66865	Pmpca	peptidase (mitochondrial processing) alpha	chr2:26389348-26397121	3125	=	5911	5993	6283	5797	5505	6497	6958	6294	7222	6498	6146	8491	33.7701	31.653	32.5495	34.0703	32.6144	34.733	35.1525	34.6588	34.6891	34.4651	34.8588	35.3088	6062.33	5933	6824.67	7045	32.6575	33.8059	34.8335	34.8776
NM_025812	66867	Hmg20a	high mobility group 20A	chr9:56418846-56496936	3541	=	729	189	551	686	275	539	529	578	562	541	722	455	3.67451	0.876743	2.51593	3.55461	1.43753	2.54195	2.3551	2.80911	2.38048	2.52804	3.61225	1.66756	489.667	500	556.333	572.667	2.35573	2.51136	2.51489	2.60262
NM_025818	66874	Ncbp3	nuclear cap binding subunit 3	chr11:73047867-73083579	6284	=	395	384	409	276	377	420	240	377	238	161	170	504	1.11969	1.00699	1.05238	0.805677	1.11071	1.11414	0.60113	1.03059	0.56776	0.422946	0.478077	1.0413	396	357.667	285	278.333	1.05968	1.01017	0.733161	0.647441
NM_025820	66877	Crnkl1	Crn, crooked neck-like 1 (Drosophila)	chr2:145917482-145934700	3111	=	2117	2310	2595	2122	2005	2438	2487	2287	2502	2368	2133	2951	12.1457	12.2512	13.5028	12.5285	11.9294	13.0907	12.6199	12.6496	12.0724	12.6127	12.1482	12.3268	2340.67	2188.33	2425.33	2484	12.6333	12.5162	12.4473	12.3626
NM_001305668	66914	Vps28	vacuolar protein sorting 28, transcript variant 2	chr15:76622086-76626084	1042	=	530	521	492	467	557	508	500	673	653	661	516	774	9.07061	8.2523	7.6387	8.21619	9.89061	8.13836	7.57623	11.1069	9.40532	10.5141	8.7626	9.64984	514.333	510.667	608.667	650.333	8.32054	8.74838	9.36282	9.64219
NM_025856	66938	Sh3d21	SH3 domain containing 21, transcript variant 2	chr4:126150602-126162665	1898	=	34854	35405	32789	33586	30923	35478	39916	35054	42948	37213	35678	50277	327.899	307.899	279.713	325.022	301.671	312.303	332.058	317.861	339.667	325.014	333.168	344.252	34349.3	33329	39306	41056	305.171	312.998	329.862	334.145
NM_001164422	66943	Pqlc1	PQ loop repeat containing 1, transcript variant 4	chr18:80256226-80292724	1930	=	179	221	205	185	183	267	182	242	304	273	200	321	1.65452	1.88865	1.71686	1.75311	1.75076	2.30554	1.48832	2.15656	2.36332	2.33904	1.82959	2.15661	201.667	211.667	242.667	264.667	1.75335	1.93647	2.00273	2.10841
NM_001164421	66943	Pqlc1	PQ loop repeat containing 1, transcript variant 3	chr18:80256306-80292724	1935	=	213	242	222	220	207	297	368	288	338	444	234	363	1.9642	2.0632	1.8528	2.07957	1.97219	2.56172	3.00138	2.55662	2.62018	3.80206	2.13445	2.43486	225.667	241.333	331.333	347	1.96007	2.20449	2.72606	2.79045
NM_025870	66962	Swsap1	SWIM type zinc finger 7 associated protein 1	chr9:21955753-21958270	1846	=	52	167	171	99	152	120	106	165	152	147	162	157	0.497315	1.48685	1.49432	0.978782	1.51839	1.08201	0.905054	1.53729	1.2353	1.31902	1.55508	1.10234	130	123.667	141	155.333	1.15949	1.19306	1.22588	1.32548
NM_025883	66980	Zdhhc6	zinc finger, DHHC domain containing 6, transcript variant 2	chr19:55298296-55316032	2173	=	844	854	875	793	763	647	875	792	800	118	679	968	6.92988	6.48246	6.51776	6.69879	6.49369	4.96759	6.35166	6.26525	5.52629	0.895186	5.53286	5.78792	857.667	734.333	822.333	588.333	6.64336	6.05335	6.04773	4.07199
NM_025889	66990	Tmem134	.	chr19:4125960-4132307	1473	=	319	404	330	265	325	323	292	247	450	295	198	471	3.85597	4.51733	3.62057	3.29338	4.07629	3.66179	3.11942	2.88266	4.58334	3.31951	2.37854	4.147	351	304.333	329.667	321.333	3.99796	3.67715	3.52847	3.28168
NM_023290	67027	Mkrn2	.	chr6:115601938-115618670	2240	=	3997	4200	4273	3649	3939	4194	4592	4277	4623	4267	4128	5982	31.858	30.9442	30.8866	29.9165	32.5537	31.2768	32.3633	32.8568	30.9801	31.5747	32.6571	34.7061	4156.67	3927.33	4497.33	4792.33	31.2296	31.249	32.0667	32.9793
NM_199079	67040	Ddx17	.	chr15:79534661-79546559	2821	=	3193	4384	4385	4150	3384	3300	2540	3257	2922	3183	1489	2315	20.2054	25.6505	25.1676	27.0164	22.2091	19.5413	14.2162	19.8653	15.5464	18.7035	9.35522	10.6624	3987.33	3611.33	2906.33	2329	23.6745	22.9223	16.5427	12.9071
NM_025933	67044	Higd2a	HIG1 domain family, member 2A	chr13:54590231-54591147	613	=	1210	1360	1183	1146	1131	1402	1470	1249	1549	1329	1264	1885	35.2286	36.6187	31.2433	34.3354	34.1341	38.2024	37.8442	35.0616	37.928	35.9376	36.5209	39.9538	1251	1226.33	1422.67	1492.67	34.3635	35.5573	36.9446	37.4708
NM_001302382	67072	Cdc37l1	cell division cycle 37-like 1, transcript variant 3	chr19:28990352-29015766	4074	=	2734	2189	2166	2209	1873	1952	1943	2050	2217	1943	1839	2363	11.9807	8.86557	8.607	9.95672	8.50874	8.00329	7.52662	8.6584	8.16817	7.90423	7.99989	7.53756	2363	2011.33	2070	2048.33	9.81775	8.82292	8.11773	7.81389
NM_025951	67073	Pi4k2b	phosphatidylinositol 4-kinase type 2 beta, transcript variant 1	chr5:52741574-52769344	3143	=	4921	4261	4603	4608	3906	5782	4859	5086	6940	6061	6365	5719	27.957	22.3751	23.7082	26.925	23.0082	30.7316	24.4083	27.8505	33.1425	31.9642	35.8896	23.6475	4595	4765.33	5628.33	6048.33	24.6801	26.8883	28.4671	30.5005
NM_001190409	67075	Magt1	magnesium transporter 1, transcript variant 1	chrX:105968085-106011899	4523	=	300	422	377	303	319	405	300	306	304	215	303	342	1.18167	1.53971	1.34622	1.22751	1.30378	1.49462	1.04591	1.16405	1.00562	0.787724	1.18481	0.979859	366.333	342.333	303.333	286.667	1.35587	1.34197	1.07186	0.984131
NM_025987	67130	Ndufa6	NADH dehydrogenase (ubiquinone) 1 alpha subcomplex, 6 (B14)	chr15:82350139-82354291	560	=	872	685	2905	915	514	991	624	623	1351	675	455	928	27.7995	20.167	83.987	29.9961	16.9838	29.5512	17.5866	19.1292	36.2104	19.9657	14.3757	21.5139	1487.33	806.667	866	686	43.9845	25.5104	24.3087	18.6184
NM_024193	67134	Nop56	NOP56 ribonucleoprotein	chr2:130274412-130279313	1895	=	688	750	806	625	626	828	763	718	793	761	598	937	6.47658	6.52816	6.88186	6.05787	6.10958	7.29859	6.35216	6.51367	6.27459	6.65613	5.5914	6.42127	748	693	758	765.333	6.62887	6.48868	6.38014	6.22293
NM_011416	67155	Smarca2	SWI/SNF related, matrix associated, actin dependent regulator of chromatin, subfamily a, member 2, transcript variant 1	chr19:26605160-26778321	5813	=	6049	8678	6927	6960	6321	6696	8080	7416	976	9858	1225	1276	18.5797	24.6388	19.2931	21.9906	20.1329	19.2441	21.9461	21.9557	2.5191	28.1105	3.73219	2.85194	7218	6659	5490.67	4119.67	20.8372	20.4559	15.4736	11.5649
NM_001081411	67161	Sclt1	sodium channel and clathrin linker 1	chr3:41626705-41742514	3020	=	9760	11118	11565	10510	9733	11070	12599	10672	12021	11246	10615	14997	57.7047	60.7616	62.0019	63.9176	59.6733	61.2412	65.8719	60.817	59.7497	61.73	62.2941	64.5338	10814.3	10437.7	11764	12286	60.1561	61.6107	62.1462	62.8527
NM_026009	67163	Ccdc47	coiled-coil domain containing 47	chr11:106199356-106216367	3268	=	2125	2396	2060	2107	1960	2005	2245	1949	2277	1973	1921	2469	11.6058	12.0983	10.2021	11.8402	11.1019	10.2457	10.8462	10.2633	10.4559	10.0058	10.4151	9.81654	2193.67	2024	2157	2121	11.3021	11.0626	10.5218	10.0792
NM_026014	67177	Cdt1	chromatin licensing and DNA replication factor 1	chr8:122568015-122573130	2191	=	123	87	156	119	114	176	199	114	145	181	170	177	1.00009	0.65423	1.15189	0.996705	0.956901	1.33667	1.43179	0.892309	0.989418	1.36481	1.36963	1.04419	122	136.333	152.667	176	0.935403	1.09676	1.10451	1.25954
NM_026025	67197	Zcrb1	zinc finger CCHC-type and RNA binding motif 1	chr15:93386113-93398290	826	=	1638	1715	1650	1484	1560	1751	1761	1557	2240	1626	1596	2555	35.398	34.2665	32.3412	32.9859	34.9516	35.3985	33.6475	32.4312	40.6958	32.6223	34.2456	40.1896	1667.67	1598.33	1852.67	1925.67	34.0019	34.4454	35.5915	35.6858
NM_026040	67222	Srfbp1	serum response factor binding protein 1	chr18:52465693-52490738	1463	=	328	383	422	349	323	386	433	300	429	371	359	436	3.99488	4.31445	4.6641	4.37578	4.0797	4.40773	4.66637	3.52806	4.39179	4.19329	4.33744	3.86865	377.667	352.667	387.333	388.667	4.32448	4.28774	4.1954	4.13312
NM_026042	67224	Med29	mediator complex subunit 29	chr7:28385247-28392690	2162	=	2127	2121	2532	2203	2095	2590	2582	2348	3070	2643	2496	3332	17.5633	16.1901	18.9565	18.7106	17.9387	20.0139	18.8526	18.6872	21.3108	20.2588	20.459	20.0257	2260	2296	2666.67	2823.67	17.57	18.8877	19.6169	20.2478
NM_133683	67226	Tmem19	transmembrane protein 19	chr10:115340740-115362262	3009	=	177	52	215	346	33	65	199	74	302	237	223	293	1.04846	0.282181	1.1516	2.11188	0.202731	0.356834	1.04049	0.417855	1.50229	1.30517	1.30996	1.26127	148	148	191.667	251	0.827412	0.890483	0.986878	1.29213
NM_133703	67238	Fam220a	.	chr5:143548706-143564525	2198	=	8303	8173	9475	8085	8188	9477	9959	8904	9926	9711	8807	12512	67.449	61.3726	69.7966	67.5626	68.9756	72.0313	71.5355	69.7156	67.7835	73.2369	71.0158	73.9775	8650.33	8583.33	9596.33	10343.3	66.2061	69.5232	69.6782	72.7434
NM_001284218	67269	Agtpbp1	ATP/GTP binding protein 1, transcript variant 3	chr13:59493404-59557347	3061	=	1277	2132	734	863	1026	891	958	1560	486	1007	648	937	7.44439	11.4951	3.88093	5.17525	6.20509	4.8582	4.94035	8.76866	2.38047	5.45045	3.74708	3.97406	1381	926.667	1001.33	864	7.60679	5.41285	5.36316	4.39053
NM_001122960	67282	Ccdc53	coiled-coil domain containing 53, transcript variant 2	chr10:88201097-88246158	1045	=	434	522	509	361	472	600	528	529	730	553	557	751	7.41335	8.24493	7.87756	6.3399	8.35501	9.58858	7.97506	8.69747	10.474	8.76314	9.43523	9.32869	488.333	477.667	595.667	620.333	7.84528	8.0945	9.04886	9.17569
NM_152807	67291	Ccdc137	coiled-coil domain containing 137	chr11:120458129-120464353	2759	=	389	431	448	361	319	507	479	402	433	407	350	514	2.51711	2.57831	2.62594	2.40308	2.13711	3.06722	2.73766	2.50199	2.35195	2.43947	2.24541	2.41873	422.667	395.667	438	423.667	2.57379	2.5358	2.53053	2.36787
NM_001005385	67298	Gprasp1	G protein-coupled receptor associated sorting protein 1, transcript variant 3	chrX:135742692-135803468	5675	=	53	229	230	363	97	270	396	99	551	834	129	106	0.166632	0.664503	0.653512	1.17461	0.316475	0.793046	1.10146	0.300185	1.45689	2.43368	0.399989	0.241721	170.667	243.333	348.667	356.333	0.494882	0.761377	0.952846	1.02513
NM_001003908	67300	Cltc	clathrin, heavy polypeptide (Hc)	chr11:86694653-86757492	6144	=	6382	7396	7056	6646	5984	6491	6264	6041	5301	5831	5468	6428	18.5466	19.8678	18.5923	19.8665	18.0334	17.6498	16.0972	16.9218	12.9505	15.7311	15.7732	13.5949	6944.67	6373.67	5868.67	5909	19.0022	18.5165	15.3232	15.0331
NM_026092	67328	Lyzl1	lysozyme-like 1	chr18:4165832-4182236	850	=	3159	2872	3415	3224	3118	3637	3783	3323	4502	4281	3662	4734	66.3499	55.757	65.0426	69.6667	67.9129	71.4713	70.2576	67.268	79.5044	83.4855	76.3603	72.3674	3148.67	3326.33	3869.33	4225.67	62.3832	69.6836	72.3433	77.4044
NM_024199	67337	Cstf1	cleavage stimulation factor, 3' pre-RNA, subunit 1	chr2:172371003-172381086	1820	=	264	350	257	201	316	294	236	289	251	164	262	265	2.58391	3.17043	2.2836	2.02013	3.20996	2.68976	2.04729	2.7277	2.06977	1.49166	2.54371	1.88653	290.333	270.333	258.667	230.333	2.67931	2.63995	2.28158	1.97397
NM_026099	67343	Tex43	testis expressed 43	chr18:56588348-56594779	564	=	1889	1995	1964	1878	1773	2003	2323	1895	2863	2436	2221	3116	59.7798	58.3656	56.3648	61.1467	58.1902	59.314	65.0284	57.8006	76.1777	71.5865	69.7751	71.7869	1949.33	1884.67	2360.33	2591	58.1701	59.5503	66.3355	71.0495
NM_001163767	67344	Tctex1d1	Tctex1 domain containing 1, transcript variant 3	chr4:102986379-103005594	1997	=	130	192	2393	1705	1615	101	2142	122	2819	158	2283	3132	1.15789	1.57918	19.4022	15.6752	14.9713	0.844866	16.9346	1.04515	21.1872	1.30636	20.2545	20.3797	905	1140.33	1694.33	1857.67	7.37975	10.4971	13.0556	13.9802
NM_026111	67369	Qpctl	glutaminyl-peptide cyclotransferase-like	chr7:19140217-19149196	2100	=	423	475	474	448	327	571	430	496	610	519	520	540	3.59219	3.72984	3.65217	3.91157	2.87469	4.53897	3.22735	4.06352	4.3549	4.0905	4.38439	3.33804	457.333	448.667	512	526.333	3.65807	3.77508	3.88192	3.93764
NM_023844	67374	Jam2	junction adhesion molecule 2	chr16:84774123-84826375	4817	=	714	499	682	239	631	597	505	411	595	535	67	265	2.64566	1.70661	2.29084	0.908816	2.42303	2.0698	1.65456	1.46813	1.85287	1.84106	0.245751	0.713728	631.667	489	503.667	289	2.21437	1.80055	1.65852	0.933514
NM_026119	67381	Med4	mediator complex subunit 4	chr14:73510049-73518545	1304	=	1350	1423	1462	1192	1291	1565	1524	1351	1656	1466	1392	1904	18.4746	18.0055	18.1437	16.7822	18.3215	20.0514	18.451	17.8273	19.0603	18.6284	18.9193	18.9674	1411.67	1349.33	1510.33	1587.33	18.2079	18.385	18.4462	18.8384
NM_026129	67397	Erp29	endoplasmic reticulum protein 29	chr5:121444753-121452474	1243	=	6383	6675	6661	6016	6158	6717	7057	6423	8069	6914	6474	9009	91.6836	88.628	86.7627	88.8919	91.7202	90.2785	89.6366	88.9204	97.4381	92.2042	92.3139	94.1895	6573	6297	7183	7465.67	89.0248	90.2969	91.9984	92.9025
NM_026140	67417	Ears2	glutamyl-tRNA synthetase 2, mitochondrial	chr7:122034162-122067086	6528	=	372	479	505	421	349	477	448	445	445	410	378	492	1.01515	1.20865	1.25132	1.18226	0.987523	1.21985	1.08119	1.17323	1.02121	1.03874	1.02497	0.977647	452	415.667	446	426.667	1.15837	1.12988	1.09188	1.01379
NM_027078	67454	Ikbip	IKBKB interacting protein, transcript variant 2	chr10:91083039-91102613	1235	=	93	80	114	79	84	106	79	78	107	87	77	92	1.33187	1.0649	1.49291	1.16332	1.24834	1.42832	1.00163	1.07537	1.29873	1.15503	1.10061	0.963749	95.6667	89.6667	88	85.3333	1.29656	1.27999	1.12524	1.07313
NM_026169	67457	Frmd8	FERM domain containing 8	chr19:5850974-5875208	3166	=	2607	3706	3478	2500	2821	3343	3113	2865	3318	2888	2425	3543	14.7019	19.3181	17.787	14.4983	16.4952	17.6391	15.5204	15.5724	15.7316	15.1191	13.574	14.5414	3263.67	2888	3098.67	2952	17.269	16.2108	15.6081	14.4115
NM_026173	67463	Poc5	POC5 centriolar protein	chr13:96388294-96415587	3033	=	2155	2533	2557	2040	2128	2188	2442	2184	2422	2301	1982	2756	12.682	13.7802	13.6491	12.3514	12.9868	12.0493	12.7122	12.391	11.9822	12.573	11.5816	11.8076	2415	2118.67	2349.33	2346.33	13.3704	12.4625	12.3618	11.9874
NM_026175	67465	Sf3a1	splicing factor 3a, subunit 1	chr11:4160354-4182541	4916	=	3860	4701	4795	4079	3788	4277	4456	4262	4041	4137	3885	4947	14.0196	15.7822	15.7914	15.2372	14.265	14.5338	14.3118	14.9203	12.3378	13.9489	14.0053	13.077	4452	4048	4253	4323	15.1977	14.6787	13.8566	13.6771
NM_026188	67483	1700028P14Rik	RIKEN cDNA 1700028P14 gene	chr19:23558760-23652812	868	=	5880	5643	6579	5839	5288	6828	7101	6035	8436	6940	6435	8902	120.954	107.29	122.705	123.545	112.795	131.414	129.164	119.653	145.881	132.526	131.385	133.282	6034	5985	7190.67	7425.67	116.983	122.585	131.566	132.398
NM_026189	67484	Eepd1	endonuclease/exonuclease/phosphatase family domain containing 1	chr9:25481597-25604110	2673	=	196	239	262	206	183	261	205	213	240	208	163	274	1.30846	1.47492	1.58516	1.41308	1.26461	1.62654	1.20753	1.37005	1.34589	1.28654	1.0773	1.33147	232.333	216.667	219.333	215	1.45618	1.43474	1.30782	1.23177
NR_033802	67513	Faap20	Fanconi anemia core complex associated protein 20, transcript variant 2	chr4:155249966-155256687	1519	=	152	111	210	145	98	221	194	178	220	243	105	338	1.78662	1.20409	2.2372	1.74504	1.18283	2.42885	2.00752	2.0079	2.17062	2.64393	1.21725	2.88842	157.667	154.667	197.333	228.667	1.74264	1.78558	2.06201	2.24987
NM_178375	67538	Zswim3	zinc finger SWIM-type containing 3	chr2:164805114-164822127	2689	=	489	55	48	68	1559	50	1963	1433	1546	2049	1711	2285	3.24418	0.335404	0.284104	0.463943	10.7339	0.305818	11.5214	9.16597	8.62832	12.6261	11.2737	11.0399	197.333	559	1647.33	2015	1.2879	3.83454	9.77189	11.6466
NM_001163836	67543	Pabpc6	poly(A) binding protein, cytoplasmic 6	chr17:9666497-9669704	3208	=	24142	27804	25959	22485	22212	22980	25704	24223	24988	22438	22074	30490	134.378	143.058	131.019	128.741	128.201	119.678	126.511	129.955	116.921	115.944	121.957	123.517	25968.3	22559	24971.7	25000.7	136.152	125.54	124.462	120.473
NM_024203	67544	Fam120b	family with sequence similarity 120, member B, transcript variant 1	chr17:15396246-15433581	4519	=	3484	3510	3880	3222	3356	3143	3777	3109	3353	3195	3209	4065	13.7655	12.8192	13.9015	13.0923	13.7496	11.617	13.1967	11.8391	11.1349	11.7195	12.5847	11.6882	3624.67	3240.33	3413	3489.67	13.4954	12.8197	12.0569	11.9975
NM_001146021	67580	Lrrc18	leucine rich repeat containing 18, transcript variant 2	chr14:32991382-33009398	1249	=	21441	20356	22745	20205	19828	21627	23178	20662	26597	22766	22261	30635	306.519	269.003	294.848	297.136	293.945	289.293	293.001	284.705	319.64	302.151	315.9	318.76	21514	20553.3	23479	25220.7	290.124	293.458	299.115	312.27
NM_026257	67586	Ubxn11	UBX domain protein 11, transcript variant 1	chr4:134102583-134126780	1577	=	12393	13497	14560	12093	12476	13927	14822	13288	15972	14173	13784	18235	140.322	141.267	149.487	140.841	146.483	147.544	148.395	145.02	152.03	148.983	154.918	150.27	13483.3	12832	14694	15397.3	143.692	144.956	148.482	151.39
NM_026260	67590	Tctn3	tectonic family member 3	chr19:40596446-40612215	2725	=	568	1507	1559	1272	1297	1431	1659	1527	1470	1516	1486	1821	3.71988	9.12628	9.26072	8.57046	8.80782	8.771	9.6113	9.64056	8.09308	9.22151	9.66152	8.68295	1211.33	1333.33	1552	1607.67	7.36896	8.71642	9.11498	9.18866
NM_026273	67609	4930453N24Rik	RIKEN cDNA 4930453N24 gene	chr16:64766105-64770939	1331	=	29321	29923	32783	28037	28374	32039	34486	31144	39181	32228	31479	44414	393.361	371.079	398.796	386.909	394.728	402.169	409.101	402.704	441.876	401.377	419.19	433.656	30675.7	29483.3	34937	36040.3	387.745	394.602	417.894	418.074
NM_026286	67634	Ftmt	ferritin mitochondrial	chr18:52331536-52332996	1461	=	3931	3589	4626	4257	4003	4717	5086	4289	5275	4618	4594	5964	48.0432	40.5397	51.2607	53.5187	50.7268	53.9423	54.9646	50.5135	54.1889	52.3932	55.7221	53.0474	4048.67	4325.67	4883.33	5058.67	46.6146	52.7293	53.2223	53.7209
NR_027825	67637	4930470P17Rik	RIKEN cDNA 4930470P17 gene	chr2:170579418-170602017	1395	=	113	80	30	71	78	75	122	150	94	157	106	159	1.44376	0.939061	0.346184	0.926889	1.03487	0.897951	1.37371	1.84761	1.00149	1.85886	1.33494	1.47769	74.3333	74.6667	122	140.667	0.909668	0.953235	1.40761	1.55716
NM_026290	67645	Armc12	armadillo repeat containing 12	chr17:28530861-28538975	1103	=	10325	9975	11056	9973	10216	10871	12162	11096	15458	12005	11595	16529	167.144	149.273	162.285	166.066	171.492	164.654	174.09	173.127	210.358	180.42	186.316	194.74	10452	10353.3	12905.3	13376.3	159.567	167.404	185.858	187.159
NM_001199090	67646	4930522H14Rik	RIKEN cDNA 4930522H14 gene, transcript variant 2	chr4:109505332-109531204	882	=	1567	1499	1367	1559	1395	1416	1783	1384	2028	1860	1690	2226	31.7155	28.0456	25.0802	32.4618	29.2669	26.8213	31.9187	26.9999	34.5143	34.9408	33.9569	32.7967	1477.67	1456.67	1731.67	1925.33	28.2804	29.5167	31.1443	33.8981
NM_001290443	67652	Spaca1	sperm acrosome associated 1, transcript variant 2	chr4:34024872-34050065	1177	=	5873	2567	2973	6133	2953	3060	7586	3806	7336	7568	7011	9170	89.097	35.9987	40.8939	95.7017	46.4419	43.437	101.756	55.6436	93.5532	106.584	105.566	101.251	3804.33	4048.67	6242.67	7916.33	55.3299	61.8602	83.6509	104.467
NM_001161773	67653	4930544G11Rik	RIKEN cDNA 4930544G11 gene	chr6:65952571-65954014	1444	=	10979	10911	12546	10515	10360	11980	12477	10703	14038	11920	11645	16018	135.759	124.711	140.672	133.742	132.846	138.605	136.428	127.563	145.923	136.832	142.932	144.16	11478.7	10951.7	12406	13194.3	133.714	135.064	136.638	141.308
NR_015490	67654	4930558C23Rik	RIKEN cDNA 4930558C23 gene	chr3:95386458-95402841	734	=	3876	3596	4547	4038	3809	4618	4703	3916	5434	4528	4648	5989	94.2763	80.8593	100.303	101.026	96.0733	105.116	101.154	91.8205	111.121	102.249	112.214	106.035	4006.33	4155	4684.33	5055	91.813	100.738	101.365	106.833
NM_026296	67656	4930548H24Rik	RIKEN cDNA 4930548H24 gene	chr5:31485859-31488262	1427	=	797	600	620	743	517	738	855	653	970	774	791	1014	9.96362	6.93802	7.03402	9.55678	6.69567	8.63387	9.45923	7.87032	10.1942	8.98321	9.82276	9.23129	672.333	666	826	859.667	7.97855	8.29544	9.17458	9.34576
NM_026298	67661	Ift172	intraflagellar transport 172	chr5:31253279-31291114	5408	=	17898	23051	23596	17931	20028	19472	21493	21617	18558	20196	19095	22895	59.0958	70.3555	70.6459	60.9006	68.5713	60.1566	62.7511	68.795	51.5112	61.9062	62.5809	55.0184	21515	19143.7	20556	20728.7	66.699	63.2095	61.0191	59.8352
NM_026301	67664	Rnf125	ring finger protein 125	chr18:20944625-20983848	1334	=	0	0	0	0	0	0	0	0	0	0	395	0	0	0	0	0	0	0	0	0	0	0	5.23669	0	0	0	0	131.667	0	0	0	1.74556
NM_001048057	67671	Rpl38	ribosomal protein L38, transcript variant 1	chr11:114668543-114672331	369	=	264	221	274	201	252	273	232	274	445	304	264	433	12.76	9.85282	11.9968	9.96617	12.6306	12.3295	9.92083	12.7726	18.0825	13.6443	12.644	15.2454	253	242	317	333.667	11.5365	11.6421	13.592	13.8446
NM_001048058	67671	Rpl38	.	chr11:114668781-114672331	285	=	2120	2014	2248	1791	2041	2344	2134	2012	3067	2199	2265	3223	132.814	116.616	127.708	115.378	132.584	137.374	118.21	121.5	161.525	127.854	140.805	146.947	2127.33	2058.67	2404.33	2562.33	125.713	128.446	133.745	138.535
NM_026305	67673	Tceb2	transcription elongation factor B (SIII), polypeptide 2	chr17:23824740-23829109	508	=	2431	2457	2440	2945	2070	2747	2929	2514	4719	4794	2448	4812	85.4496	79.8181	77.764	106.473	75.438	90.33	91.0298	85.1563	139.413	156.424	85.3916	123.082	2442.67	2587.33	3387.33	4018	81.0105	90.747	105.2	121.633
NM_026315	67687	1700011L22Rik	RIKEN cDNA 1700011L22 gene	chr8:79210430-79248583	978	=	6512	6323	6941	6537	6158	7114	8127	7073	8376	7723	6999	10096	118.887	106.71	114.905	122.761	116.577	121.517	131.201	124.458	128.555	130.894	126.836	134.148	6592	6603	7858.67	8272.67	113.501	120.285	128.071	130.626
NM_026321	67698	Fam174a	family with sequence similarity 174, member A	chr1:95313628-95335284	2107	=	2146	2248	2601	2184	2156	2504	2687	2333	3144	2768	2493	3266	18.1823	17.6043	19.9814	19.0363	18.9463	19.8545	20.1319	19.0562	22.3965	21.7764	20.9705	20.1432	2331.67	2281.33	2721.33	2842.33	18.5894	19.279	20.5282	20.9633
NM_026340	67724	Pop1	processing of precursor 1, ribonuclease P/MRP family, (S. cerevisiae), transcript variant 2	chr15:34495311-34530653	3303	=	238	229	230	194	223	0	222	214	0	0	207	0	1.28617	1.14072	1.12305	1.07649	1.24485	0	1.06058	1.11026	0	0	1.10574	0	232.333	139	145.333	69	1.18332	0.77378	0.723614	0.368581
NM_026348	67733	Itgb3bp	integrin beta 3 binding protein (beta3-endonexin)	chr4:99765402-99829118	2738	=	2321	2533	2637	2305	2643	2411	2619	2377	3781	3133	2569	3760	15.1319	15.2693	15.5938	15.4615	17.8706	14.709	15.099	14.9397	20.7237	18.967	16.6288	17.844	2497	2453	2925.67	3154	15.3317	16.0137	16.9208	17.8133
NM_026353	67739	Slc48a1	solute carrier family 48 (heme transporter), member 1	chr15:97784365-97792692	2526	=	783	825	808	682	637	845	725	777	795	804	609	836	5.53189	5.38642	5.17547	4.95811	4.6626	5.58704	4.52585	5.28894	4.71951	5.27569	4.26633	4.29966	805.333	721.333	765.667	749.667	5.3646	5.06925	4.84477	4.6139
NR_028121	67749	Mgarp	mitochondria localized glutamic acid rich protein, transcript variant 2	chr3:51388413-51396547	1429	=	355	191	230	236	251	217	185	299	257	196	162	266	4.43067	2.20219	2.60484	3.02185	3.24765	2.5337	2.03445	3.59373	2.69005	2.26261	2.00843	2.41438	258.667	234.667	247	208	3.07923	2.9344	2.77275	2.22847
NM_026364	67763	Prpsap1	phosphoribosyl pyrophosphate synthetase-associated protein 1	chr11:116470816-116490346	1868	=	1274	1450	1714	1204	1362	1668	1573	1560	1656	1813	1325	2035	12.1722	12.8097	14.851	11.8344	13.4918	14.9137	13.2936	14.3716	13.3036	16.0834	12.5681	14.1514	1479.33	1411.33	1596.33	1724.33	13.2776	13.4133	13.6563	14.2676
NM_026367	67769	Gpatch2	G patch domain containing 2	chr1:187215511-187351429	4549	=	3319	3132	3021	2637	3063	2970	2962	2889	3500	2569	2616	3984	13.0243	11.3624	10.7514	10.647	12.4658	10.9062	10.2782	10.9288	11.5478	9.35936	10.189	11.3803	3157.33	2890	3117	3056.33	11.7127	11.3397	10.9183	10.3096
NM_201637	67772	Chd8	chromodomain helicase DNA binding protein 8	chr14:52198151-52237572	8190	=	2532	1855	2659	1833	2166	3161	3186	2914	1877	3029	2551	3492	5.51907	3.73728	5.25504	4.11033	4.89696	6.44651	6.14115	6.12274	3.44	6.13087	5.51931	5.53982	2348.67	2386.67	2659	3024	4.83713	5.15127	5.23463	5.73
NM_026376	67784	Plxnd1	plexin D1	chr6:115954811-115995005	6907	=	555	778	689	544	602	702	568	582	695	657	390	604	1.43237	1.85723	1.6137	1.44438	1.61154	1.69792	1.2977	1.44867	1.50848	1.57581	0.999983	1.13509	674	616	615	550.333	1.63443	1.58462	1.41828	1.23696
NM_026382	67797	Snrnp48	small nuclear ribonucleoprotein 48 (U11/U12)	chr13:38204939-38227663	1789	=	75	264	66	102	216	65	67	324	76	284	228	442	0.748586	2.42743	0.595956	1.04442	2.23093	0.603178	0.589649	3.11395	0.630346	2.62992	2.25366	3.2039	135	127.667	155.667	318	1.25733	1.29284	1.44465	2.69583
NM_026384	67800	Dgat2	diacylglycerol O-acyltransferase 2	chr7:99153663-99182713	2251	=	14752	14843	15135	14733	13484	15975	17490	15787	17818	16716	15658	21625	117.02	108.833	108.866	120.22	110.915	118.571	122.68	120.702	118.815	123.097	123.286	124.85	14910	14730.7	17031.7	17999.7	111.573	116.568	120.732	123.744
NM_172397	67803	Limd2	LIM domain containing 2	chr11:106156256-106160142	2950	=	5	4	8	6	5	9	1643	5	11	1667	1345	17	0.025969	0.020318	0.040066	0.033595	0.02933	0.045404	8.7919	0.025346	0.052698	9.36652	8.07569	0.073422	5.66667	6.66667	553	1009.67	0.0287843	0.0361097	2.95665	5.83855
NM_024207	67819	Derl1	Der1-like domain family, member 1	chr15:57869502-57892418	3145	=	2393	2475	2239	1552	2333	2461	2559	2267	1791	2019	2271	2366	13.5864	12.9873	11.5245	9.05877	13.732	13.0715	12.8467	12.4015	8.54628	10.639	12.7987	9.7744	2369	2115.33	2205.67	2218.67	12.6994	11.9541	11.2648	11.0707
NM_023395	67866	Wfdc1	WAP four-disulfide core domain 1	chr8:119666365-119688020	1169	=	457	497	391	359	410	505	387	324	437	302	306	502	6.97011	7.00639	5.40582	5.63775	6.48825	7.21089	5.22712	4.75915	5.6082	4.27293	4.63334	5.57187	448.333	424.667	382.667	370	6.46077	6.44563	5.19815	4.82605
NM_026420	67869	Paip2	polyadenylate-binding protein-interacting protein 2	chr18:35598667-35617185	1424	=	7157	7227	7555	6358	6761	7689	7952	6812	9752	7669	7656	10617	89.7369	83.7679	85.8933	82.0075	87.9055	90.2081	88.1724	82.325	102.794	89.273	95.2843	96.889	7313	6936	8172	8647.33	86.4661	86.707	91.0971	93.8154
NM_026425	67877	Naa20	N(alpha)-acetyltransferase 20, NatB catalytic subunit, transcript variant 2	chr2:145903241-145916425	1172	=	182	239	301	216	82	466	146	277	435	346	246	672	2.75988	3.35545	4.146	3.379	1.28977	6.64022	1.95481	4.06332	5.55966	4.88002	3.71603	7.44166	240.667	254.667	286	421.333	3.42044	3.76966	3.85926	5.3459
NM_026430	67883	Uxs1	UDP-glucuronate decarboxylase 1	chr1:43750231-43827708	1263	=	490	579	677	456	511	658	546	548	561	562	51	558	6.91884	7.56227	8.67555	6.62863	7.48889	8.70324	6.82195	7.46441	6.65888	7.37404	0.709854	5.73186	582	541.667	551.667	390.333	7.71889	7.60692	6.98175	4.60525
NM_018771	67903	Gipc1	GIPC PDZ domain containing family, member 1	chr8:83652678-83664789	1616	=	388	448	457	387	400	488	405	466	589	512	451	613	4.27919	4.56766	4.56923	4.39368	4.5776	5.04191	3.94914	4.95564	5.46769	5.25085	4.94181	4.92598	431	425	486.667	525.333	4.47203	4.67107	4.79082	5.03955
NM_026449	67909	Galntl5	UDP-N-acetyl-alpha-D-galactosamine:polypeptide N-acetylgalactosaminyltransferase-like 5	chr5:25181480-25220289	1599	=	21749	21406	20200	20729	20386	21445	24016	20981	25465	22985	22259	31955	242.867	220.968	204.535	238.11	236.069	224.074	237.143	225.827	239.051	238.286	246.725	259.712	21118.3	20853.3	23487.3	25733	222.79	232.751	234.007	248.241
NM_175126	67917	Zcchc3	zinc finger, CCHC domain containing 3	chr2:152411956-152415044	3089	=	276	285	321	247	265	319	341	275	304	327	229	319	1.59385	1.52023	1.68164	1.46492	1.5879	1.72538	1.73839	1.53063	1.47324	1.75421	1.31205	1.33795	294	277	306.667	291.667	1.59857	1.59274	1.58075	1.46807
NM_001310470	67923	Tceb1	transcription elongation factor B (SIII), polypeptide 1, transcript variant 1	chr1:16641725-16657119	2145	=	291	349	380	381	356	412	420	313	645	614	431	879	2.42008	2.67895	2.86635	3.2559	3.06606	3.20635	3.08976	2.50522	4.50871	4.74306	3.55801	5.3212	340	383	459.333	641.333	2.65513	3.1761	3.3679	4.54076
NM_001164141	67926	Spert	spermatid associated, transcript variant 3	chr14:75582834-75591985	1623	=	2461	2262	2677	2401	2616	1934	2268	2177	3537	2486	2500	3855	27.0718	22.9992	26.7032	27.1634	29.8374	19.8994	22.0595	23.0774	32.7043	25.3833	27.2917	30.8664	2466.67	2317	2660.67	2947	25.5914	25.6334	25.9471	27.8471
NM_026459	67929	Ccdc70	coiled-coil domain containing 70	chr8:21970596-21974041	1054	=	5745	5759	5909	5254	5304	6010	6670	5617	7735	6235	6254	8308	97.3139	90.187	90.7697	91.5565	93.1691	95.2628	99.907	91.7098	110.152	98.0578	105.162	102.428	5804.33	5522.67	6674	6932.33	92.7568	93.3294	100.589	101.883
NM_026461	67932	1700129C05Rik	RIKEN cDNA 1700129C05 gene	chr14:59133040-59142893	1067	=	13639	13517	12736	12829	12013	13578	14639	12767	17874	14002	13914	19789	228.24	209.09	193.265	220.83	208.466	212.599	216.625	205.932	251.453	217.524	231.121	241.027	13297.3	12806.7	15093.3	15901.7	210.198	213.965	224.67	229.891
NM_023403	67943	Mesdc2	mesoderm development candidate 2	chr7:83892000-83901532	4492	=	6328	5727	6226	5255	5136	6560	7306	5532	5210	5792	5791	6241	25.1526	21.0406	22.4408	21.4875	21.1689	24.3984	25.6798	21.1931	17.4083	21.3744	22.849	18.0545	6093.67	5650.33	6016	5941.33	22.878	22.3516	21.4271	20.7593
NM_026469	67944	Tex13a	testis expressed 13A	chrX:138208165-138209580	1317	=	1217	1191	1601	1347	1262	1241	1367	1371	1780	1727	1412	2129	16.4901	14.917	19.6818	18.7743	17.7382	15.7419	16.3869	17.9156	20.2775	21.728	18.9932	21.0037	1336.33	1283.33	1506	1756	17.0297	17.4181	18.1933	20.575
NM_028364	67959	Puf60	poly-U binding splicing factor 60, transcript variant 1	chr15:76070182-76080946	1914	=	818	610	729	1034	989	783	726	3508	526	3870	1734	798	7.63129	5.25373	6.16291	9.92098	9.56609	6.82678	5.98372	31.5354	4.12409	33.5172	16.0554	5.41618	719	935.333	1586.67	2134	6.34931	8.77128	13.8811	18.3296
NM_133691	67959	Puf60	poly-U binding splicing factor 60, transcript variant 2	chr15:76070182-76080946	1863	=	1233	669	1129	1269	1168	1042	865	2899	785	2775	1707	1043	11.8098	5.92067	9.80835	12.5087	11.606	9.3359	7.33027	26.7768	6.32502	24.6882	16.2367	7.26916	1010.33	1159.67	1516.33	1841.67	9.1796	11.1502	13.4774	16.0647
NM_133692	67967	Pold3	polymerase (DNA-directed), delta 3, accessory subunit	chr7:100082113-100121500	3002	=	6820	7110	7540	6404	6724	7204	8119	7197	8455	7255	7499	9890	40.5637	39.0915	40.6639	39.1799	41.4711	40.094	42.6985	41.2558	42.2741	40.0584	44.2704	42.8128	7156.67	6777.33	7923.67	8214.67	40.1064	40.2483	42.0762	42.3805
NM_001289537	67981	Hormad1	HORMA domain containing 1, transcript variant 3	chr3:95559677-95585798	1438	=	262	146	288	89	97	342	134	289	93	95	191	131	3.24195	1.6708	3.24081	1.13325	1.24532	3.96306	1.46613	3.45781	0.966849	1.08644	2.34897	1.17974	232	176	172	139	2.71785	2.11388	1.9636	1.53838
NM_026501	67998	Fam134c	.	chr11:101096516-101119824	3093	=	3184	3248	3197	3174	2949	3555	3580	3306	4009	3589	3446	4270	18.3803	17.3323	16.7347	18.845	17.6526	19.2015	18.2713	18.3949	19.454	19.233	19.7463	17.9415	3209.67	3226	3631.67	3768.33	17.4824	18.5664	18.7067	18.9736
NM_026509	68016	Murc	muscle-related coiled-coil protein	chr4:48663514-48673492	2044	=	230	245	206	205	181	248	200	203	280	221	203	259	2.0021	1.97583	1.6301	1.83933	1.63062	2.02578	1.54061	1.70471	2.05331	1.78432	1.75343	1.64078	227	211.333	227.667	227.667	1.86934	1.83191	1.76621	1.72617
NM_026512	68021	Bphl	biphenyl hydrolase-like (serine hydrolase, breast epithelial mucin-associated antigen)	chr13:34037641-34074074	1209	=	204	223	222	156	246	236	245	216	285	197	218	377	3.00338	3.03924	2.97118	2.35661	3.76186	3.25749	3.19958	3.07397	3.52757	2.7009	3.18554	4.04207	216.333	212.667	248.667	264	3.0046	3.12532	3.26704	3.3095
NM_001290380	68024	Hist1h2bc	histone cluster 1, H2bc, transcript variant 2	chr13:23684199-23684667	469	=	2	168	3	2	2	4	3	2	2	2	3	2	0.06713	5.89064	0.072597	0.069246	0.078329	0.124684	0.081264	0.068648	0.062188	0.05928	0.079801	0.053387	57.6667	2.66667	2.33333	2.33333	2.01012	0.090753	0.0707	0.064156
NM_026543	68067	3010026O09Rik	RIKEN cDNA 3010026O09 gene	chr11:50174851-50200115	1140	=	1276	1231	1212	1160	1100	1314	1436	1236	1679	1324	1317	1860	19.9759	17.8185	17.2058	18.6749	17.8562	19.2563	19.8819	18.6505	22.1015	19.2418	20.467	21.1938	1239.67	1191.33	1450.33	1500.33	18.3334	18.5958	20.2113	20.3008
NM_026563	68112	Sdccag3	serologically defined colon cancer antigen 3, transcript variant 1	chr2:26382800-26389316	2195	=	4502	4345	3345	2607	3954	4099	5106	3076	3540	2918	3338	3902	36.6167	32.6671	24.6695	21.8082	33.35	31.1992	36.7242	24.1112	24.2082	22.0337	26.953	23.1	4064	3553.33	3907.33	3386	31.3177	28.7858	28.3479	24.0289
NM_001085408	68112	Sdccag3	serologically defined colon cancer antigen 3, transcript variant 4	chr2:26382800-26389316	1976	=	847	1202	639	534	866	955	954	642	655	726	675	724	7.6508	10.0404	5.23061	4.96126	8.10614	8.07303	7.6227	5.59077	4.97547	6.08854	6.04707	4.75584	896	785	750.333	708.333	7.64062	7.04681	6.06298	5.63048
NM_023873	68121	Cep70	centrosomal protein 70	chr9:99243468-99300403	2579	=	262	225	244	51	70	214	41	181	52	41	106	46	1.80853	1.43515	1.52731	0.357227	0.49544	1.38353	0.245481	1.20175	0.297863	0.26333	0.725158	0.230986	243.667	111.667	91.3333	64.3333	1.59033	0.7454	0.581699	0.406491
NM_001177841	68149	Otub2	OTU domain, ubiquitin aldehyde binding 2, transcript variant 1	chr12:103388682-103406350	3239	=	32	12746	32	32	12023	12784	14452	12939	32	13677	13995	55	0.172195	64.9525	0.157431	0.177925	68.7262	65.9427	70.4463	68.7487	0.14563	69.9939	76.5806	0.216878	4270	8279.67	9141	9242.33	21.7607	44.949	46.4469	48.9305
NM_026592	68170	B230118H07Rik	RIKEN cDNA B230118H07 gene	chr2:101560781-101628986	2269	=	3571	2878	3898	3600	2907	3537	3169	3465	4941	3757	3643	5900	28.0998	20.9347	27.8123	29.138	23.7156	26.0395	22.0516	26.2773	32.6853	27.447	28.4521	33.7903	3449	3348	3858.33	4433.33	25.6156	26.2977	27.0047	29.8964
NM_026602	68183	Bcas2	breast carcinoma amplified sequence 2	chr3:103171711-103179154	1413	=	4684	4519	5349	4658	4355	5417	5572	4724	6027	5646	5051	6851	59.1841	52.7814	61.2864	60.5463	57.0671	64.0425	62.2606	57.5305	64.0176	66.2366	63.3528	63.0084	4850.67	4810	5441	5849.33	57.7506	60.552	61.2696	64.1993
NM_024220	68197	Ndufc2	NADH dehydrogenase (ubiquinone) 1, subcomplex unknown, 2	chr7:97400003-97407800	681	=	801	813	774	654	746	846	805	664	1034	752	690	1008	20.986	19.6931	18.3885	17.6383	20.2677	20.7344	18.6633	16.7802	22.7712	18.2905	17.9377	19.2347	796	748.667	834.333	816.667	19.6892	19.5468	19.4049	18.4877
NM_026613	68201	Ccdc34	coiled-coil domain containing 34	chr2:110017817-110045325	2079	=	1855	2043	1909	1848	1807	2103	2226	1870	2691	2143	1975	2893	15.9276	16.2147	14.8656	16.3257	16.0876	16.8983	16.8985	15.4769	19.4232	17.0867	16.8316	18.0819	1935.67	1919.33	2262.33	2337	15.6693	16.4372	17.2662	17.3334
NM_026614	68202	Ndufa5	NADH dehydrogenase (ubiquinone) 1 alpha subcomplex, 5, transcript variant 1	chr6:24518666-24527687	549	=	2015	1999	1930	1865	1744	2254	2169	1851	2857	1978	2196	2892	65.5382	60.0828	56.9035	62.3762	58.7908	68.5797	62.3632	58.0089	78.1166	59.7156	70.885	68.4487	1981.33	1954.33	2292.33	2355.33	60.8415	63.2489	66.1629	66.3498
NM_026616	68209	Rnaseh2c	ribonuclease H2, subunit C	chr19:5601873-5602959	646	=	703	777	837	664	653	886	782	755	1006	808	754	1126	19.4164	19.8313	20.9775	18.8561	18.7029	22.9021	19.1079	20.104	23.3673	20.7101	20.6767	22.6338	772.333	734.333	847.667	896	20.0751	20.1537	20.8597	21.3402
NM_026624	68222	Fam166a	family with sequence similarity 166, member A	chr2:25218745-25222281	1126	=	10784	10266	10010	9958	9543	10768	11267	9948	13891	10620	10262	15437	171.01	150.49	143.934	162.426	156.918	159.763	157.984	152.048	185.172	156.345	161.529	178.168	10353.3	10089.7	11702	12106.3	155.145	159.702	165.068	165.347
NM_001289740	68235	Mturn	maturin, neural progenitor differentiation regulator homolog (Xenopus), transcript variant 1	chr6:54681624-54703855	5307	=	1215	1418	1369	1206	1237	1174	1295	1356	1322	1215	1098	1490	4.08785	4.40736	4.17652	4.17114	4.31357	3.69382	3.85229	4.39747	3.73823	3.79462	3.66604	3.64793	1334	1205.67	1324.33	1267.67	4.22391	4.05951	3.996	3.70286
NM_026632	68240	Rpa3	replication protein A3	chr6:8255936-8259141	638	=	132	94	86	106	108	115	130	111	149	126	114	169	3.66809	2.42195	2.16446	3.0292	3.11404	2.99654	3.19306	2.98795	3.49241	3.24993	3.1405	3.4278	104	109.667	130	136.333	2.7515	3.04659	3.22447	3.27275
NM_026634	68243	A930018P22Rik	RIKEN cDNA A930018P22 gene	chr2:104122769-104124746	819	=	950	1044	1166	974	1056	1163	1213	1047	1417	1232	1182	1497	20.6911	21.0386	23.0389	21.8397	23.8659	23.713	23.3686	21.9934	25.9647	24.924	25.5639	23.752	1053.33	1064.33	1225.67	1303.67	21.5895	23.1395	23.7756	24.7466
NM_024222	68292	Stt3b	STT3, subunit of the oligosaccharyltransferase complex, homolog B (S. cerevisiae)	chr9:115242582-115310421	4220	=	40385	45597	45112	39814	39051	43241	45972	43196	41804	42885	39681	51997	170.884	178.345	173.086	173.291	171.345	171.195	172.007	176.17	148.7	168.46	166.661	160.131	43698	40702	43657.3	44854.3	174.105	171.944	165.625	165.084
NM_146171	68298	Ncapd2	non-SMC condensin I complex, subunit D2	chr6:125168007-125191586	4514	=	1162	1423	1112	908	1007	1151	891	980	1143	947	908	886	4.5956	5.20003	3.9856	3.69178	4.12694	4.25803	3.11591	3.73341	3.79788	3.47493	3.56489	2.55082	1232.33	1022	1004.67	913.667	4.59374	4.02559	3.54907	3.19688
NM_026684	68342	Ndufb10	.	chr17:24722067-24724388	635	=	3091	3062	3561	2881	2959	3482	3299	3104	4339	3275	3247	4548	86.9163	79.5834	90.7841	83.3339	86.2766	91.5986	82.007	84.1295	102.56	85.4811	90.6204	93.0626	3238	3107.33	3580.67	3690	85.7612	87.0697	89.5654	89.7214
NM_026688	68349	Ndufs3	NADH dehydrogenase (ubiquinone) Fe-S protein 3	chr2:90894636-90904721	940	=	3176	3250	3607	3012	3026	3806	3722	3239	4111	3578	3487	4606	60.3154	57.0603	62.1172	58.8424	59.596	67.6411	62.5151	59.302	65.6372	63.0874	65.7493	63.6772	3344.33	3281.33	3690.67	3890.33	59.831	62.0265	62.4848	64.1713
NM_023455	68396	Nat8	N-acetyltransferase 8 (GCN5-related)	chr6:85830387-85831890	932	=	158	138	150	153	77	74	165	65	86	114	47	33	3.01738	2.4378	2.59595	3.01287	1.52178	1.31499	2.78184	1.19068	1.37411	2.02396	0.888923	0.45353	148.667	101.333	105.333	64.6667	2.68371	1.94988	1.78221	1.12214
NM_026718	68420	Ankrd13a	ankyrin repeat domain 13a	chr5:114775140-114805820	3252	=	16899	18929	18731	16598	16176	17703	18847	17412	17628	17186	16426	21575	92.7889	96.0755	93.2559	93.7467	92.1019	90.9475	91.5072	92.1473	81.3656	87.606	89.525	86.2176	18186.3	16825.7	17962.3	18395.7	94.0401	92.2654	88.34	87.7829
NM_001310483	68421	Lmbrd1	LMBR1 domain containing 1, transcript variant 2	chr1:24678918-24766299	5234	=	61	322	19	47	20	388	447	100	525	531	414	960	0.206722	1.0129	0.058322	0.163896	0.069719	1.23682	1.34579	0.326216	1.50281	1.6787	1.40095	2.38264	134	151.667	357.333	635	0.425983	0.490145	1.05827	1.82076
NM_001290765	68427	Slc39a13	solute carrier family 39 (metal ion transporter), member 13, transcript variant 1	chr2:91061781-91070315	2416	=	207	342	499	298	347	283	345	309	376	89	330	413	1.52508	2.33135	3.3425	2.2592	2.65712	1.95064	2.24933	2.19858	2.33135	0.606938	2.41691	2.22101	349.333	309.333	343.333	277.333	2.39964	2.28899	2.25975	1.74829
NM_026725	68440	Dusp23	dual specificity phosphatase 23	chr1:172630769-172632974	1417	=	161	218	197	174	189	207	176	179	300	201	204	301	2.02385	2.52983	2.25104	2.24508	2.46856	2.43009	1.95322	2.16824	3.17258	2.35064	2.54415	2.7589	192	190	218.333	235.333	2.26824	2.38125	2.43135	2.55123
NM_001099675	68512	Tomm5	translocase of outer mitochondrial membrane 5 homolog (yeast), transcript variant 1	chr4:45105210-45108113	636	=	180	167	157	142	163	172	153	110	199	139	135	168	5.02849	4.32607	3.98372	4.08758	4.73191	4.49627	3.7952	2.97482	4.68183	3.61687	3.74577	3.42429	168	159	154	147.333	4.44609	4.43859	3.81728	3.59564
NM_001162998	68528	Smim6	small integral membrane protein 6	chr11:115912017-115913917	975	=	658	653	787	721	651	823	917	848	1113	957	883	1168	12.0442	11.0502	13.0614	13.5793	12.3535	14.1022	14.8372	14.954	17.1226	16.2612	16.0347	15.5607	699.333	731.667	959.333	1002.67	12.0519	13.345	15.6379	15.9522
NM_134142	68539	Tmem109	transmembrane protein 109	chr19:10870661-10881743	1929	=	317	241	187	194	176	308	211	290	186	186	123	158	2.93015	2.06112	1.56936	1.84559	1.68747	2.66586	1.72304	2.5841	1.44463	1.59118	1.12195	1.06141	248.333	226	229	155.667	2.18688	2.06631	1.91726	1.25818
NM_194052	68585	Rtn4	reticulon 4, transcript variant 2	chr11:29692898-29744414	3747	=	218	460	192	185	228	351	188	355	195	249	142	229	1.03882	2.02229	0.828241	0.902123	1.12575	1.56075	0.791898	1.62673	0.780307	1.1005	0.669063	0.791234	290	254.667	246	206.667	1.29645	1.19621	1.06631	0.8536
NM_026789	68625	Cfap57	cilia and flagella associated protein 57	chr4:118554551-118620405	3895	=	12543	13919	14538	12171	12465	12593	13924	13331	13254	12685	12221	16162	57.5018	58.9841	60.4329	57.3913	59.2543	54.0138	56.4417	58.903	51.0784	53.9833	55.6082	53.9234	13666.7	12409.7	13503	13689.3	58.9729	56.8865	55.4744	54.505
NM_001110272	68644	Abhd14a	abhydrolase domain containing 14A, transcript variant 3	chr9:106440051-106447678	1125	=	198	1	138	184	32	1	1	206	1	160	1	24	3.13443	0.012182	1.98026	3.00371	0.523202	0.006933	0.009029	3.1371	0.009604	2.34845	0.013537	0.267687	112.333	72.3333	69.3333	61.6667	1.70896	1.17795	1.05191	0.876559
NM_026845	68816	Ppil1	peptidylprolyl isomerase (cyclophilin)-like 1	chr17:29250835-29263971	1215	=	440	482	567	466	439	522	506	569	537	537	502	663	6.45224	6.54649	7.54474	7.04219	6.68267	7.17125	6.57357	8.051	6.63396	7.32386	7.31542	7.087	496.333	475.667	537.333	567.333	6.84782	6.96537	7.08618	7.24209
NM_001033874	68870	Ak8	adenylate kinase 8	chr2:28700161-28813165	1570	=	10526	11486	11762	10447	10271	11637	13000	11211	13203	12067	11500	15201	119.708	120.75	121.298	122.217	121.132	123.833	130.734	122.89	126.227	127.405	129.821	125.829	11258	10785	12471.3	12922.7	120.585	122.394	126.617	127.685
NM_001142727	68920	1110065P20Rik	RIKEN cDNA 1110065P20 gene	chr4:124849485-124850730	762	=	1933	2133	2016	1976	1847	2102	2226	1911	2946	2332	2137	3071	45.2904	46.1994	42.8264	47.6222	44.8793	46.0749	46.1198	43.1563	58.0268	50.7157	49.6962	52.3613	2027.33	1975	2361	2513.33	44.7721	46.1922	49.101	50.9244
NM_026872	68926	Ubap2	ubiquitin-associated protein 2	chr4:41194315-41275135	4369	=	2396	3068	2829	2008	3874	1809	2982	1935	3499	2969	2354	2233	9.79133	11.5907	10.4819	8.44117	16.4154	6.91459	10.7748	7.62107	12.0213	11.2632	9.54809	6.64192	2764.33	2563.67	2805.33	2518.67	10.6213	10.5904	10.139	9.15107
NM_026880	68943	Pink1	PTEN induced putative kinase 1	chr4:138313410-138326296	2366	=	9294	12306	11323	8991	9872	11149	10439	9965	12369	10508	9305	13153	70.1415	85.8486	77.484	69.7984	77.2539	78.726	69.6587	72.4831	78.4699	73.6223	69.7039	72.2427	10974.3	10004	10924.3	10988.7	77.8247	75.2595	73.5372	71.8563
NM_001039483	68944	Tmco1	transmembrane and coiled-coil domains 1	chr1:167308670-167333978	4474	=	327	43	293	179	446	248	655	388	214	732	483	598	1.30329	0.156303	1.05679	0.732741	1.84327	0.922774	2.31141	1.49243	0.715809	2.71136	1.91209	1.7361	221	291	419	604.333	0.838797	1.16626	1.50655	2.11985
NM_198410	68957	Paqr6	progestin and adipoQ receptor family member VI, transcript variant 1	chr3:88364589-88368541	1670	=	77	30	79	70	64	119	76	121	153	84	153	166	0.81821	0.28864	0.758161	0.761449	0.701364	1.18095	0.717771	1.24456	1.37272	0.830715	1.61751	1.28474	62	84.3333	116.667	134.333	0.62167	0.881255	1.11168	1.24432
NM_026895	68972	Tatdn3	TatD DNase domain containing 3, transcript variant 1	chr1:191045830-191062932	1238	=	193	216	217	81	189	217	94	79	213	80	105	178	2.76943	2.87127	2.82784	1.19877	2.81324	2.92654	1.18905	1.08741	2.58133	1.06697	1.49198	1.86828	208.667	162.333	128.667	121	2.82284	2.31285	1.61926	1.47574
NM_026896	68975	Med27	mediator complex subunit 27, transcript variant 1	chr2:29346810-29524790	1260	=	745	878	935	662	805	960	952	785	997	944	842	1159	10.5441	11.4956	12.0102	9.63991	11.818	12.7203	11.9268	10.7212	11.876	12.4196	11.8424	11.9476	852.667	809	911.333	981.667	11.35	11.3927	11.508	12.0699
NM_001159714	68988	Prpf31	pre-mRNA processing factor 31, transcript variant 2	chr7:3629985-3642484	3124	=	268	136	133	181	262	238	355	235	268	259	324	348	1.52923	0.718329	0.686365	1.05963	1.55262	1.26873	1.79023	1.29363	1.28562	1.36935	1.83281	1.44549	179	227	286	310.333	0.977976	1.29366	1.45649	1.54922
NM_001347040	69020	Zfp707	Mus musculus zinc finger protein 707 (Zfp707), transcript variant 2	chr15:75969282-75975749	1644	=	222	263	270	261	245	279	286	232	370	269	270	395	2.40754	2.63635	2.65564	2.90824	2.75489	2.83005	2.74147	2.42086	3.36998	2.70865	2.90492	3.11547	251.667	261.667	296	311.333	2.56651	2.83106	2.8441	2.90968
NM_026916	69034	Nupr1l	nuclear protein transcriptional regulator 1 like	chr5:129908540-129911281	628	=	6564	7090	7310	6267	6368	7494	8000	7230	10570	8860	8018	11002	186.611	186.327	188.45	183.275	187.742	199.362	201.135	198.137	252.632	233.867	226.291	227.665	6988	6709.67	8600	9293.33	187.129	190.126	217.301	229.275
NM_026917	69035	Zdhhc3	zinc finger, DHHC domain containing 3	chr9:123072310-123113205	6987	=	697	748	744	609	630	815	723	658	715	655	617	805	1.78035	1.76626	1.72185	1.59882	1.66834	1.94776	1.63225	1.61934	1.53602	1.55379	1.56437	1.49729	729.667	684.667	698.667	692.333	1.75615	1.73831	1.59587	1.53848
NM_001163431	69038	Tmem258	transmembrane protein 258, transcript variant 2	chr19:10206033-10207824	447	=	98	74	49	67	99	94	65	84	167	200	96	120	3.9006	2.72197	1.75813	2.72689	4.09345	3.50512	2.28969	3.23198	5.58615	7.388	3.79768	3.46746	73.6667	86.6667	105.333	138.667	2.79357	3.44182	3.70261	4.88438
NM_133708	69080	Gmppa	GDP-mannose pyrophosphorylase A	chr1:75435943-75443176	1528	=	115	167	179	141	174	224	299	131	239	146	305	221	1.33759	1.79361	1.8915	1.69153	2.09841	2.44196	3.08816	1.47152	2.33892	1.57929	3.53731	1.87428	153.667	179.667	223	224	1.67423	2.0773	2.29953	2.33029
NM_001199187	69090	Ascc1	activating signal cointegrator 1 complex subunit 1, transcript variant 1	chr10:60003327-60099990	1475	=	341	232	179	300	298	294	276	222	1046	226	1272	373	4.11782	2.58654	1.95759	3.73185	3.72914	3.32806	2.94577	2.58507	10.6393	2.53141	15.2771	3.28271	250.667	297.333	514.667	623.667	2.88732	3.59635	5.39006	7.03042
NM_001109628	69131	Cdk12	cyclin-dependent kinase 12, transcript variant 2	chr11:98203305-98253540	7642	=	846	746	532	501	754	736	552	909	652	722	500	766	1.97481	1.61024	1.12596	1.20312	1.82528	1.60731	1.13984	2.04523	1.28061	1.56564	1.15838	1.3021	708	663.667	704.333	662.667	1.57034	1.54524	1.48856	1.34204
NM_026956	69142	Cd209f	CD209f antigen	chr8:4102793-4105764	1109	=	43	38	27	63	69	57	89	64	91	119	52	90	0.681797	0.554824	0.385854	1.02868	1.14094	0.849526	1.25405	0.981246	1.22054	1.77628	0.826252	1.04401	36	63	81.3333	87	0.540825	1.00638	1.15195	1.21551
NM_026968	69161	Manbal	mannosidase, beta A, lysosomal-like	chr2:157367594-157396763	1107	=	436	411	392	312	357	328	282	325	359	272	297	253	7.01975	6.11587	5.73154	5.17176	5.9637	4.94874	4.01556	5.04336	4.86358	4.06044	4.74316	2.96992	413	332.333	322	274	6.28906	5.3614	4.64084	3.92451
NM_028839	69179	Tmem110	transmembrane protein 110	chr14:30825594-30877210	3738	=	328	379	338	288	295	395	360	332	343	386	267	363	1.56354	1.67244	1.46223	1.41217	1.45698	1.76115	1.51653	1.52409	1.37395	1.70976	1.26579	1.26088	348.333	326	345	338.667	1.56607	1.54343	1.47152	1.41214
NM_026987	69192	Dhx16	DEAH (Asp-Glu-Ala-His) box polypeptide 16	chr17:35879778-35892668	3390	=	5286	5858	6124	5147	5099	5592	5977	5647	5403	5412	4846	6959	27.8408	28.5213	29.2477	27.8829	27.8471	27.556	27.8373	28.6664	23.9231	26.4632	25.3321	26.6759	5756	5279.33	5675.67	5739	28.5366	27.762	26.8089	26.157
NM_001114119	69232	Qrich1	glutamine-rich 1, transcript variant 1	chr9:108517087-108560167	3362	=	208	232	186	263	81	179	108	244	115	89	141	91	1.10138	1.13758	0.891942	1.43559	0.443382	0.887263	0.506547	1.24819	0.5102	0.438645	0.740216	0.34892	208.667	174.333	155.667	107	1.04363	0.922077	0.754978	0.50926
NM_001008547	69282	1700001J03Rik	RIKEN cDNA 1700001J03 gene	chr5:146182450-146185304	778	=	6245	5652	7021	5821	5711	6897	7469	6241	8438	7276	6725	9068	143.331	119.896	146.111	137.412	135.917	148.107	151.583	138.049	162.788	155.025	153.188	151.459	6306	6143	7382.67	7689.67	136.446	140.479	150.807	153.224
NM_027018	69286	Glipr1l1	GLI pathogenesis-related 1 like 1	chr10:112060189-112078510	896	=	2553	2507	3232	2394	2615	3007	3173	2849	3584	3346	2962	4202	50.8732	46.1681	58.3879	49.0643	54.0236	56.0659	55.8997	54.7228	60.033	61.9039	58.5924	60.9384	2764	2672	3202	3503.33	51.8097	53.0512	56.8852	60.4782
NM_001252636	69288	Rhobtb1	Rho-related BTB domain containing 1, transcript variant 2	chr10:69208552-69291784	4305	=	2081	2793	2337	1871	1876	2394	2137	2263	2157	2092	2030	2519	8.63136	10.7062	8.78627	7.98042	8.06824	9.29021	7.83671	9.04583	7.52071	8.05191	8.35624	7.60203	2403.67	2047	2185.67	2213.67	9.3746	8.44629	8.13442	8.00339
NM_027027	69299	Asb9	ankyrin repeat and SOCS box-containing 9	chrX:164497903-164539752	1128	=	3952	3401	3570	3453	3424	3531	3890	3463	4431	4184	3939	5482	62.5534	49.7639	51.2316	56.2238	56.1901	52.2936	54.4382	52.8241	58.9594	61.4836	61.892	63.1523	3641	3469.33	3928	4535	54.5163	54.9025	55.4072	62.176
NM_001163810	69301	Tescl	tescalcin-like	chr7:24333080-24333965	886	=	4884	4681	5080	4795	4238	5349	5215	5190	7002	5395	5335	7272	98.416	87.2017	92.8218	99.3892	88.5546	100.854	92.9319	100.811	118.619	100.931	106.723	106.657	4881.67	4794	5802.33	6000.67	92.8132	96.2658	104.121	104.77
NM_027032	69310	Pacrg	PARK2 co-regulated	chr17:10403012-10840191	1355	=	13633	14533	15755	13473	13314	15053	16463	13937	18587	15345	15247	20454	179.657	177.025	188.254	182.635	181.933	185.599	191.832	177.011	205.908	187.725	199.431	196.169	14640.3	13946.7	16329	17015.3	181.645	183.389	191.584	194.442
NM_027035	69315	1700001L19Rik	RIKEN cDNA 1700001L19 gene	chr13:68597439-68614231	1808	=	2367	2496	2688	2050	2379	2984	2585	2755	3082	2936	2400	3976	23.3743	22.7811	24.067	20.8205	24.3548	27.5671	22.573	26.222	25.5803	26.911	23.5187	28.5778	2517	2471	2807.33	3104	23.4075	24.2474	24.7918	26.3358
NM_027046	69339	Ccdc54	coiled-coil domain containing 54	chr16:50589859-50591154	1296	=	18803	18663	17882	17720	17085	18408	20486	18709	20406	19329	18800	26827	259.066	237.687	223.404	251.13	244.097	237.306	249.585	248.449	236.35	247.229	257.11	269.013	18449.3	17737.7	19867	21652	240.052	244.178	244.795	257.784
NM_173367	69361	Cypt3	cysteine-rich perinuclear theca 3, transcript variant 2	chrX:153558593-153559435	672	=	2947	2962	2867	2674	2717	2908	3316	2734	4124	3700	3089	4577	78.2876	72.7311	69.0683	73.0856	74.8404	72.2766	77.901	70.0075	92.1005	91.2491	81.4606	88.5088	2925.33	2766.33	3391.33	3788.67	73.3624	73.4009	80.003	87.0728
NM_027056	69364	1700012P22Rik	RIKEN cDNA 1700012P22 gene	chr4:144418191-144438772	972	=	2568	2617	3250	2590	2666	2973	3202	2877	3631	3056	2994	4367	47.1692	44.4285	54.1265	48.9244	50.7773	51.1023	51.9998	50.9333	56.0703	52.1134	54.5886	58.3882	2811.67	2743	3236.67	3472.33	48.5748	50.268	53.0011	55.0301
NM_027070	69397	1700019A02Rik	.	chr1:53158577-53187617	627	=	3795	3884	4224	3736	3604	4158	4358	3624	5457	4279	4097	6065	108.057	102.243	109.069	109.421	106.412	110.782	109.746	99.4554	130.633	113.117	115.805	125.7	3967.67	3832.67	4479.67	4813.67	106.456	108.872	113.278	118.207
NM_001254724	69441	1700023F06Rik	RIKEN cDNA 1700023F06 gene	chr11:103198944-103208548	1199	=	8372	8152	8019	8052	7568	8787	9585	8847	11065	9333	8857	12525	124.672	112.218	108.287	123.338	116.861	122.437	126.219	126.988	138.523	129.033	130.925	135.752	8181	8135.67	9832.33	10238.3	115.059	120.879	130.577	131.903
NM_001081312	69469	Tmco2	transmembrane and coiled-coil domains 2	chr4:121105651-121109226	719	=	10023	9472	9114	9135	8777	9921	10843	9047	13157	10676	10527	15147	248.918	217.439	205.232	233.352	226.028	230.515	238.098	216.542	274.667	246.137	259.498	273.774	9536.33	9277.67	11015.7	12116.7	223.863	229.965	243.102	259.803
NM_027090	69478	2300009A05Rik	RIKEN cDNA 2300009A05 gene	chr9:63394447-63399244	598	=	1711	1757	1889	1612	1620	1882	1833	1723	2280	1860	1740	2649	51.0774	48.4962	51.137	49.4974	50.1321	52.5604	48.3792	49.572	57.23	51.5465	51.5532	57.55	1785.67	1704.67	1945.33	2083	50.2369	50.73	51.7271	53.5499
NM_001190179	69482	Nup35	nucleoporin 35, transcript variant 2	chr2:80639264-80660071	2752	=	488	935	1135	904	495	1177	1327	493	1180	783	1040	1711	3.16047	5.60521	6.67506	6.03179	3.32977	7.14539	7.60965	3.07704	6.43211	4.71088	6.69419	8.07789	852.667	858.667	1000	1178	5.14691	5.50232	5.70627	6.49432
NM_023514	69527	Mrps9	mitochondrial ribosomal protein S9	chr1:42851233-42905683	1419	=	932	1132	1218	1053	962	1163	1240	1047	1293	1236	1051	1514	11.7187	13.1648	13.8937	13.6249	12.5507	13.6914	13.7903	12.6901	13.672	14.4294	13.1199	13.8624	1094	1059.33	1193.33	1267	12.9257	13.289	13.3841	13.8039
NM_027106	69534	Avpi1	arginine vasopressin-induced 1	chr19:42123275-42128993	976	=	238	313	346	249	277	321	317	322	324	382	374	535	4.35232	5.28056	5.73426	4.668	5.23977	5.49046	5.11509	5.67363	4.96851	6.4744	6.77681	7.12069	299	282.333	321	430.333	5.12238	5.13274	5.25241	6.79063
NM_027107	69535	Ten1	TEN1 telomerase capping complex subunit	chr11:116198855-116215318	902	=	192	221	333	308	152	187	231	159	239	205	203	224	3.79121	4.03973	5.97336	6.26555	3.11346	3.46243	4.03533	3.02638	3.96575	3.76152	3.97145	3.22279	248.667	215.667	209.667	210.667	4.60143	4.28048	3.67582	3.65192
NM_027121	69568	Vkorc1l1	vitamin K epoxide reductase complex, subunit 1-like 1, transcript variant 1	chr5:129942109-129986692	4919	=	1530	1752	1656	1666	1448	1681	1988	1765	1745	1779	1884	2036	5.55295	5.87794	5.45054	6.21749	5.44993	5.70932	6.38069	6.17515	5.32406	5.99437	6.78775	5.37678	1646	1598.33	1832.67	1899.67	5.62714	5.79225	5.95997	6.05297
NM_027127	69590	Gpx8	glutathione peroxidase 8 (putative)	chr13:113042763-113046388	1016	=	78	96	72	60	63	97	43	40	61	31	50	63	1.35851	1.55706	1.1377	1.06915	1.1335	1.58991	0.656413	0.67256	0.891495	0.497237	0.857925	0.794458	82	73.3333	48	48	1.35109	1.26419	0.740156	0.71654
NM_029556	69634	Clybl	citrate lyase beta like	chr14:122181694-122402234	1241	=	128	108	109	93	86	133	125	94	96	112	95	82	1.8275	1.43463	1.41361	1.36623	1.27563	1.78739	1.58361	1.29142	1.14934	1.48458	1.34805	0.85696	115	104	105	96.3333	1.55858	1.47642	1.34146	1.22986
NM_027151	69654	Dctn2	dynactin 2, transcript variant 3	chr10:127266262-127281959	1918	=	7465	6924	5932	6055	4004	7792	5366	6372	5484	4902	4331	7762	69.4937	59.5836	50.0687	57.9785	38.6531	67.8758	44.1743	57.1704	42.9147	42.3612	40.0142	52.5879	6773.67	5950.33	5740.67	5665	59.7153	54.8358	48.0864	44.9878
NM_027156	69663	Ddx51	DEAD (Asp-Glu-Ala-Asp) box polypeptide 51	chr5:110653451-110660496	4846	=	1842	2210	2003	1645	1776	1818	1836	1755	2138	1879	1676	2294	6.78392	7.52706	6.6921	6.2335	6.78334	6.26589	5.98084	6.23064	6.62136	6.42638	6.12867	6.15015	2018.33	1746.33	1909.67	1949.67	7.00103	6.42758	6.27761	6.23507
NM_027172	69698	Slc52a3	solute carrier protein family 52, member 3, transcript variant 1	chr2:151996511-152009258	2693	=	383	374	429	549	289	469	477	556	446	858	464	527	2.5391	2.29059	2.57532	3.73896	1.98123	2.90527	2.79164	3.55175	2.48373	5.27735	3.05176	2.54099	395.333	435.667	493	616.333	2.46834	2.87515	2.94237	3.62336
NM_178378	69707	Iqcg	IQ motif containing G	chr16:33014270-33056186	4027	=	1332	1769	1321	984	2496	1722	1386	2560	2628	2819	1704	3162	5.903	7.24903	5.31126	4.48571	11.4733	7.14157	5.43386	10.9374	9.79423	11.6042	7.49817	10.2043	1474	1734	2191.33	2561.67	6.15443	7.7002	8.72181	9.7689
NM_023525	69719	Cad	carbamoyl-phosphate synthetase 2, aspartate transcarbamylase, and dihydroorotase, transcript variant 1	chr5:31054780-31078479	7137	=	928	1304	1102	1101	920	1027	908	1059	832	921	0	925	2.32147	3.01433	2.49818	2.8313	2.38549	2.4033	2.00725	2.55284	1.74835	2.13777	0	1.6829	1111.33	1016	933	615.333	2.61133	2.54003	2.10281	1.27356
NM_001252414	69723	Rpain	RPA interacting protein, transcript variant 4	chr11:70970200-70977933	896	=	27	29	51	28	27	73	66	45	72	95	53	114	0.518378	0.527714	0.904469	0.557274	0.53953	1.34736	1.15446	0.855632	1.2021	1.75519	1.03219	1.65323	35.6667	42.6667	61	87.3333	0.650187	0.814721	1.07073	1.4802
NM_053084	69807	Trim32	tripartite motif-containing 32, transcript variant 1	chr4:65604986-65616240	3196	=	443	311	527	381	254	527	523	208	544	307	290	702	2.47036	1.60118	2.66861	2.18455	1.4706	2.75387	2.58169	1.11933	2.55126	1.58733	1.60568	2.85233	427	387.333	425	433	2.24671	2.13634	2.08409	2.01511
NM_001039394	69834	Rab43	RAB43, member RAS oncogene family, transcript variant 1	chr6:87788853-87811779	4605	=	1118	1743	1382	1308	1312	1200	1588	967	1650	1381	1097	1793	4.33331	6.24643	4.85649	5.21373	5.27292	4.35202	5.44208	3.61196	5.37692	4.9698	4.21925	5.05881	1414.33	1273.33	1401.67	1423.67	5.14541	4.94622	4.81032	4.74929
NM_027244	69875	Ndufa11	NADH dehydrogenase (ubiquinone) 1 alpha subcomplex 11	chr17:56717762-56724248	2661	=	826	841	988	755	773	995	933	895	1098	929	874	1281	5.53968	5.21121	6.00767	5.20475	5.37598	6.2437	5.53531	5.78268	6.19123	5.78331	5.81636	6.25151	885	841	975.333	1028	5.58619	5.60814	5.83641	5.95039
NM_001077631	69882	Vwa9	von Willebrand factor A domain containing 9, transcript variant 2	chr9:64960832-64986981	2896	=	1643	2215	2130	1661	1765	1650	1965	1837	1763	1735	1222	2238	10.1256	12.6245	11.9087	10.5301	11.2826	9.51694	10.7087	10.9142	9.137	9.92576	7.4731	10.0428	1996	1692	1855	1731.67	11.5529	10.4432	10.2533	9.14723
NM_001081099	69885	Aunip	aurora kinase A and ninein interacting protein	chr4:134510999-134523922	1270	=	143	117	150	75	159	161	91	175	206	191	121	244	2.0078	1.5097	1.90372	1.07715	2.31343	2.11076	1.12109	2.36225	2.43378	2.48719	1.68382	2.48849	136.667	131.667	157.333	185.333	1.80707	1.83378	1.97237	2.21983
NM_001311134	69993	Chn2	chimerin 2, transcript variant 4	chr6:54269156-54301812	2690	=	1628	1362	1471	1424	1409	1492	1625	1476	1814	1430	1523	2192	10.801	8.3546	8.8537	9.72123	9.69728	9.26467	9.53326	9.43823	10.1179	8.80892	10.0322	10.589	1487	1441.67	1638.33	1715	9.33644	9.56106	9.69648	9.81007
NM_001146057	70025	Acot7	acyl-CoA thioesterase 7, transcript variant 1	chr4:152186134-152271855	1505	=	41	114	42	75	65	45	111	80	80	124	46	145	0.478263	1.24992	0.447488	0.910043	0.795045	0.497992	1.16045	0.904063	0.79109	1.35584	0.540344	1.2494	65.6667	61.6667	90.3333	105	0.725223	0.73436	0.951867	1.04853
NM_027293	70028	Dopey2	dopey family member 2, transcript variant 1	chr16:93711907-93810588	7316	=	1068	1417	1270	1100	1126	1146	1166	1240	1177	1135	1014	1448	2.60611	3.19622	2.80943	2.7599	2.84773	2.61699	2.5144	2.91613	2.41475	2.57039	2.45494	2.57216	1251.67	1124	1194.33	1199	2.87059	2.74154	2.6151	2.5325
NM_027298	70054	Ccdc89	coiled-coil domain containing 89	chr7:90426312-90428664	2353	=	10310	10049	11787	10684	10036	11109	12608	11094	13918	11892	11549	15489	78.2333	70.4905	81.1059	83.3993	78.9691	78.8734	84.6043	81.1392	88.7834	83.7743	86.992	85.5482	10715.3	10609.7	12540	12976.7	76.6099	80.4139	84.8423	85.4382
NM_001310748	70103	Znhit1	zinc finger, HIT domain containing 1, transcript variant 3	chr5:136982194-136986904	869	=	97	113	88	49	89	139	103	82	115	64	97	110	1.98525	2.13434	1.6336	1.02598	1.89509	2.66193	1.8661	1.6139	1.97918	1.21263	1.96862	1.64264	99.3333	92.3333	100	90.3333	1.91773	1.861	1.81973	1.60796
NM_027338	70160	Vps36	vacuolar protein sorting 36	chr8:22192860-22218597	1277	=	525	490	667	558	624	659	687	593	935	773	577	1022	7.33272	6.32855	8.4509	8.02293	9.03885	8.61459	8.48605	7.99106	10.9867	10.0273	7.99576	10.4002	560.667	613.667	738.333	790.667	7.37072	8.55879	9.1546	9.47442
NM_197959	70218	Kif18b	kinesin family member 18B	chr11:102905519-102925124	3336	=	2427	3047	3123	2448	2583	2635	2820	2733	2415	2665	2255	3221	12.9907	15.0757	15.1562	13.4767	14.3325	13.1931	13.3441	14.0964	10.8632	13.2396	11.9792	12.5458	2865.67	2555.33	2656	2713.67	14.4075	13.6674	12.7679	12.5882
NM_027357	70247	Psmd1	proteasome (prosome, macropain) 26S subunit, non-ATPase, 1	chr1:86064619-86139295	3256	=	4024	4813	4610	4004	4092	4285	4547	4421	4336	4436	3968	5270	22.0681	24.3972	22.9216	22.5835	23.2689	21.9876	22.0501	23.3637	19.9885	22.5827	21.5989	21.0312	4482.33	4127	4434.67	4558	23.129	22.6133	21.8008	21.7376
NM_001122604	70248	Dazap1	DAZ associated protein 1, transcript variant 2	chr10:80264991-80288413	2082	=	796	715	752	709	696	777	777	765	930	759	702	1262	6.82664	5.66712	5.84636	6.25259	6.18616	6.2288	5.89098	6.31566	6.70432	6.03995	5.96924	7.87645	754.333	727.333	824	907.667	6.11337	6.22252	6.30365	6.62855
NR_104465	70351	Ppp4r1	protein phosphatase 4, regulatory subunit 1, transcript variant 3	chr17:65783355-65841926	3320	=	211	188	219	95	128	170	0	180	172	168	0	212	1.13244	0.930478	1.06777	0.521287	0.709861	0.851221	0	0.931207	0.777354	0.835444	0	0.826173	206	131	117.333	126.667	1.04357	0.694123	0.56952	0.553872
NM_001171640	70362	Actl10	actin-like 10	chr2:154551776-154553276	1501	=	1129	1050	1312	1117	1140	1361	1368	1256	1555	1402	1282	1759	13.4286	11.5402	14.1482	13.6573	14.0559	15.1453	14.3825	14.4015	15.5443	15.4771	15.1325	15.2293	1163.67	1206	1393	1481	13.039	14.2862	14.7761	15.2796
NM_001324481	70369	Bag5	BCL2-associated athanogene 5, transcript variant 3	chr12:111709491-111712953	2231	=	1072	1079	978	1035	820	959	872	980	1101	931	955	1114	8.57371	7.98232	7.09637	8.51457	6.80473	7.17444	6.16902	7.55378	7.40653	6.9131	7.58088	6.48672	1043	938	984.333	1000	7.88413	7.49791	7.04311	6.99357
NM_178379	70383	Cox10	cytochrome c oxidase assembly protein 10	chr11:63962627-64079472	2921	=	1098	1276	1220	1001	1064	1243	1172	1141	1246	1172	985	1409	6.7067	7.2058	6.75951	6.28991	6.7447	7.10497	6.33378	6.71816	6.40234	6.64905	5.97575	6.26787	1198	1102.67	1186.33	1188.67	6.89067	6.71319	6.48476	6.29755
NM_027415	70397	Tmem70	transmembrane protein 70, transcript variant 1	chr1:16665191-16678275	1729	=	616	568	536	519	464	738	714	595	721	705	687	738	6.36051	5.41459	5.01365	5.50881	4.96288	7.12218	6.51938	5.91525	6.25927	6.75663	7.0395	5.54629	573.333	573.667	676.667	710	5.59625	5.86462	6.2313	6.44747
NM_029763	70408	Polr3f	polymerase (RNA) III (DNA directed) polypeptide F	chr2:144527745-144541779	4160	=	349	344	517	499	387	385	696	321	424	569	420	531	1.49719	1.36102	2.01082	2.20181	1.71829	1.54565	2.63913	1.3278	1.5288	2.2651	1.78864	1.65786	403.333	423.667	480.333	506.667	1.62301	1.82192	1.83191	1.90387
NM_001159930	70454	Cenpl	centromere protein L, transcript variant 1	chr1:161070767-161086724	2296	=	468	818	648	599	409	573	469	519	488	511	450	552	3.63739	5.87825	4.56443	4.79158	3.29149	4.16756	3.2217	3.88296	3.18602	3.68563	3.47245	3.11984	644.667	527	492	504.333	4.69335	4.08354	3.43023	3.42597
NM_027432	70465	Wdr77	WD repeat domain 77	chr3:105959498-105969760	3553	=	2069	2307	2693	2094	2083	2368	2426	2376	2464	2290	2185	2913	10.3967	10.7172	12.2681	10.8206	10.8508	11.1321	10.7776	11.5093	10.4063	10.6838	10.8982	10.6547	2356.33	2181.67	2422	2462.67	11.1273	10.9345	10.8977	10.7456
NM_027453	70533	Btf3l4	basic transcription factor 3-like 4	chr4:108814295-108833584	3111	=	1586	1384	2057	1696	1503	1466	2015	1257	1900	1518	1308	2160	9.09941	7.34096	10.7043	10.0094	8.94287	7.87125	10.2255	6.95299	9.16582	8.08396	7.45117	9.02046	1675.67	1555	1724	1662	9.04822	8.94119	8.78144	8.1852
NM_172597	70561	Txndc16	thioredoxin domain containing 16, transcript variant 2	chr14:45134448-45219425	4059	=	347	485	423	364	431	393	424	388	638	349	610	518	1.52602	1.97007	1.68483	1.64441	1.9644	1.61719	1.64889	1.64389	2.35674	1.42157	2.66356	1.65681	418.333	396	483.333	492.333	1.72697	1.742	1.88317	1.91398
NM_023579	70572	Ipo5	importin 5	chr14:120911194-120948044	4593	=	41566	13574	54712	44985	42259	11349	10722	47269	38128	41064	10956	47886	161.597	48.7782	192.871	179.897	170.361	41.2812	36.8575	177.125	124.608	148.208	42.2763	135.494	36617.3	32864.3	32039.7	33302	134.415	130.513	112.864	108.659
NM_001081368	70573	Tbccd1	TBCC domain containing 1, transcript variant 1	chr16:22813214-22857669	2803	=	23	44	10	33	1	42	27	28	33	157	181	210	0.141122	0.253781	0.056939	0.212613	0.000166	0.24908	0.149306	0.168905	0.174908	0.923595	1.14126	0.972888	25.6667	25.3333	29.3333	182.667	0.150614	0.153953	0.164373	1.01258
NM_001042653	70645	Oip5	Opa interacting protein 5	chr2:119609532-119618505	1557	=	442	430	474	405	432	439	517	464	447	513	433	678	5.05989	4.55516	4.92305	4.77574	5.12749	4.70111	5.2384	5.12893	4.30443	5.45886	4.9209	5.65085	448.667	425.333	476	541.333	4.84604	4.86811	4.89059	5.34354
NM_027495	70652	Tmem144	transmembrane protein 144	chr3:79813153-79842662	2292	=	1060	945	971	997	1142	1054	1418	1156	1296	1703	1069	1497	8.25605	6.80432	6.858	7.98911	9.22569	7.67631	9.76797	8.67983	8.48412	12.3103	8.26257	8.485	992	1064.33	1290	1423	7.30612	8.29704	8.97731	9.68596
NM_173443	70675	Vcpip1	valosin containing protein (p97)/p47 complex interacting protein 1	chr1:9718622-9748382	9749	=	3670	3874	3676	3404	3429	3742	3809	3478	3614	3442	3213	4389	6.72108	6.55868	6.10475	6.41174	6.5119	6.41187	6.16836	6.13892	5.56399	5.85266	5.83969	5.8503	3740	3525	3633.67	3681.33	6.4615	6.44517	5.95709	5.84755
NM_001081359	70790	Ubr5	ubiquitin protein ligase E3 component n-recognin 5, transcript variant 1	chr15:37967328-38078854	9791	=	2546	11385	5639	3016	3978	10481	2273	8804	6014	5440	1688	1879	4.64189	19.193	9.32371	5.65681	7.52155	17.8844	3.66511	15.4758	9.22016	9.20965	3.05485	2.49315	6523.33	5825	5697	3002.33	11.0529	10.3542	9.4537	4.91921
NM_029254	70891	Spdya	speedy/RINGO cell cycle regulator family, member A, transcript variant 1	chr17:71552061-71589533	1891	=	3394	3540	3630	3520	2994	3160	3610	3492	3561	3193	2883	4698	32.0486	30.8958	31.081	34.1876	29.31	27.9181	30.1409	31.7758	28.2663	27.9866	27.0136	32.287	3521.33	3224.67	3554.33	3591.33	31.3418	30.4719	30.061	29.0957
NM_001081046	70894	Efcab3	EF-hand calcium binding domain 3	chr11:105092219-105117537	1744	=	8935	8940	9351	8736	8310	9936	11052	8689	11712	9808	9777	13022	91.4806	84.606	86.8085	92.0077	88.2264	95.1822	100.058	85.7438	100.807	93.2267	99.3542	97.0379	9075.33	8994	10484.3	10869	87.6317	91.8054	95.5363	96.5396
NM_027599	70902	Lpcat2b	lysophosphatidylcholine acyltransferase 2B	chr5:107431549-107435039	2782	=	8145	8063	7652	8342	7382	8181	9291	8321	9564	9006	10212	10659	52.2725	47.8351	44.5313	55.0732	49.1316	49.1298	52.7319	51.4774	51.5998	53.6617	65.0598	49.7908	7953.33	7968.33	9058.67	9959	48.213	51.1115	51.9364	56.1708
NM_027612	70941	4921539E11Rik	RIKEN cDNA 4921539E11 gene, transcript variant 1	chr4:103230445-103290863	2448	=	4944	4659	4887	4599	4119	5138	5339	4882	5229	5023	5287	5771	36.0563	31.4112	32.3203	34.5045	31.151	35.0612	34.4355	34.3232	32.0633	34.0114	38.2732	30.6348	4830	4618.67	5150	5360.33	33.2626	33.5722	33.6073	34.3065
NM_027630	70976	Ccdc105	coiled-coil domain containing 105	chr10:78746924-78753067	1718	=	5327	6082	7119	5630	5428	6717	7776	6356	7843	7185	6922	8621	55.3617	58.4295	67.0856	60.1854	58.4986	65.3194	71.4595	63.668	68.5193	69.3262	71.4094	65.2073	6176	5925	7325	7576	60.2923	61.3345	67.8822	68.6476
NM_027631	70977	Cabs1	calcium binding protein, spermatid specific 1	chr5:87979451-87981541	1490	=	32603	31497	32859	31016	30141	31359	36385	32058	42145	33478	33618	48051	390.71	348.916	357.064	382.341	374.555	351.631	385.572	370.294	424.584	372.462	399.894	419.108	32319.7	30838.7	36862.7	38382.3	365.563	369.509	393.484	397.155
NM_027634	70980	4931431F19Rik	RIKEN cDNA 4931431F19 gene	chr7:104127913-104129823	1911	=	5018	5216	4618	4721	4460	5064	5386	5081	5893	5321	4817	7145	46.8809	45.0471	39.1217	45.3673	43.2069	44.2698	44.499	45.7547	46.2888	46.1534	44.6698	48.5864	4950.67	4748.33	5453.33	5761	43.6832	44.2813	45.5142	46.4699
NM_027644	71003	Prss41	protease, serine 41	chr17:23836785-23844156	1112	=	56	88	60	78	59	63	130	87	93	82	60	220	0.885716	1.30131	0.871024	1.2763	0.973563	0.933104	1.83594	1.33597	1.24197	1.21186	0.954111	2.56248	68	66.6667	103.333	120.667	1.01935	1.06099	1.47129	1.57615
NM_001081063	71037	Prss55	protease, serine 55	chr14:64075443-64085389	1015	=	3890	3335	3452	3484	3420	3459	3711	3536	5198	4263	3922	5477	68.4314	54.2313	55.0631	63.0441	62.384	56.927	57.7248	59.951	76.8734	69.6144	68.485	70.1192	3559	3454.33	4148.33	4554	59.2419	60.7851	64.8498	69.4062
NM_027673	71099	Tssk4	testis-specific serine kinase 4, transcript variant 1	chr14:55650184-55652539	1243	=	1168	1324	1220	1204	1143	1768	1550	1420	1629	1605	1508	1835	16.7696	17.5717	15.8899	17.7803	17.0177	23.7626	19.6817	19.6556	19.6698	21.3974	21.5003	19.1802	1237.33	1371.67	1533	1649.33	16.7437	19.5202	19.669	20.6926
NR_040290	71166	4933424G06Rik	RIKEN cDNA 4933424G06 gene	chr1:36714538-36757960	1127	=	1537	1539	1768	1463	1572	1791	1944	1597	2030	1870	1739	2210	24.3517	22.536	25.3867	23.8375	25.8244	26.5492	27.227	24.3775	27.0334	27.5011	27.3344	25.4745	1614.67	1608.67	1857	1939.67	24.0915	25.4037	26.2127	26.77
NM_027725	71227	Daw1	dynein assembly factor with WDR repeat domains 1, transcript variant 1	chr1:83159762-83210572	1353	=	99	136	184	115	186	76	129	136	138	118	92	147	1.2964	1.65105	2.19104	1.55835	2.53384	0.933664	1.4944	1.72764	1.52553	1.43479	1.19219	1.41187	139.667	125.667	134.333	119	1.71283	1.67529	1.58252	1.34629
NM_001163534	71236	Rsph14	radial spoke head homolog 14 (Chlamydomonas), transcript variant 3	chr10:74957477-75032553	1190	=	441	359	515	333	312	536	378	331	276	168	408	394	6.61693	4.96794	6.99884	5.12456	4.85426	7.51341	5.01318	4.78242	3.46915	2.33717	6.07587	4.29893	438.333	393.667	328.333	323.333	6.19457	5.83074	4.42159	4.23732
NM_027732	71241	Dmrtc2	doublesex and mab-3 related transcription factor like family C2	chr7:24870057-24877651	1619	=	96	355	256	209	179	280	350	192	371	224	452	236	1.05659	3.61684	2.55622	2.36525	2.03945	2.8836	3.4081	2.03959	3.4312	2.28908	4.94656	1.89207	235.667	222.667	304.333	304	2.40988	2.42944	2.95963	3.04257
NM_027733	71242	Spata24	spermatogenesis associated 24, transcript variant 1	chr18:35660016-35662186	710	=	301	14454	13539	12533	12686	261	352	13472	20091	15248	14613	22072	7.55705	336.014	308.745	324.22	330.839	6.14096	7.82057	326.551	424.763	356.008	364.779	403.996	9431.33	8493.33	11305	17311	217.439	220.4	253.045	374.928
NM_027754	71300	Rnf148	ring finger protein 148	chr6:23653895-23655136	1242	=	3237	3095	2999	3006	2851	3090	3295	2974	4099	3529	3079	4761	46.5301	41.1307	39.0854	44.447	42.4901	41.5665	41.8847	41.2057	49.5386	47.0931	43.9263	49.8132	3110.33	2982.33	3456	3789.67	42.2487	42.8345	44.2097	46.9442
NM_001177882	71306	Mfap3l	microfibrillar-associated protein 3-like, transcript variant 3	chr8:60655557-60676731	6248	=	10485	4283	11981	10256	4732	11877	13157	11254	11429	11682	11115	15943	29.9628	11.3136	31.0474	30.1479	14.0219	31.7598	33.2483	30.9993	27.4576	30.9923	31.5284	33.1617	8916.33	8955	11946.7	12913.3	24.108	25.3099	30.5684	31.8941
NM_001039194	71361	Aifm2	apoptosis-inducing factor, mitochondrion-associated 2, transcript variant 3	chr10:61715263-61738652	3151	=	505	597	592	439	491	566	326	524	574	600	223	464	2.86061	3.12391	3.0386	2.55624	2.88315	2.99658	1.63131	2.8599	2.73411	3.15274	1.24989	1.91208	564.667	498.667	474.667	429	3.00771	2.81199	2.40844	2.1049
NM_023598	71371	Arid5b	AT rich interactive domain 5B (MRF1-like)	chr10:68095593-68278726	4494	=	573	627	437	268	421	554	330	390	103	0	215	360	2.27314	2.30175	1.57356	1.09131	1.73377	2.05666	1.15603	1.49167	0.340859	0	0.845903	1.03952	545.667	414.333	274.333	191.667	2.04948	1.62725	0.996185	0.628474
NM_027790	71412	Dhrs2	dehydrogenase/reductase member 2	chr14:55222007-55241440	1273	=	78	77	90	92	74	94	84	88	120	80	122	114	1.09282	0.996294	1.14321	1.31905	1.07621	1.23305	1.03858	1.18536	1.40796	1.03824	1.68476	1.16023	81.6667	86.6667	97.3333	105.333	1.07744	1.20944	1.21063	1.29441
NM_207301	71446	Wrb	tryptophan rich basic protein	chr16:96145419-96157852	2483	=	613	642	616	611	590	658	739	656	693	719	602	853	4.40262	4.26272	4.01499	4.51377	4.39503	4.42568	4.69732	4.5432	4.18598	4.79475	4.29491	4.46326	623.667	619.667	696	724.667	4.22678	4.44483	4.4755	4.51764
NM_027815	71517	9030624J02Rik	RIKEN cDNA 9030624J02 gene	chr7:118740271-118841491	3577	=	1620	1833	1772	1558	1488	1845	1750	1644	1483	1671	1367	1922	8.08666	8.45607	8.01814	7.99786	7.69895	8.61329	7.72224	7.90582	6.22076	7.74133	6.77341	6.98048	1741.67	1630.33	1625.67	1653.33	8.18696	8.10336	7.28294	7.16507
NM_027859	71673	Rnf215	ring finger protein 215	chr11:4135160-4141192	1936	=	212	254	235	205	180	281	280	248	250	244	265	330	1.95242	2.15874	1.95992	1.94298	1.72034	2.41738	2.277	2.19822	1.93563	2.08461	2.42557	2.20952	233.667	222	259.333	279.667	2.02369	2.0269	2.13695	2.2399
NM_027889	71732	Vps11	VPS11, CORVET/HOPS core subunit	chr9:44348105-44361670	3180	=	2254	2624	2610	2345	2151	2362	2663	2421	2395	2351	2047	2782	12.653	13.616	13.2869	13.5425	12.5245	12.4071	13.2222	13.1015	11.3028	12.2523	11.405	11.3679	2496	2286	2493	2393.33	13.1853	12.8247	12.5422	11.6751
NM_027903	71755	Dhdh	dihydrodiol dehydrogenase (dimeric)	chr7:45473563-45488796	2738	=	786	804	689	661	729	702	629	546	804	560	604	853	5.12184	4.8458	4.07307	4.431	4.9271	4.28172	3.62683	3.43004	4.40451	3.39014	3.9051	4.04824	759.667	697.333	659.667	672.333	4.68024	4.54661	3.82046	3.78116
NM_027914	71769	Bbs10	Bardet-Biedl syndrome 10 (human)	chr10:111298679-111301736	2753	=	950	1032	1010	869	893	898	979	891	1026	855	833	1159	6.16049	6.18238	5.93636	5.79185	6.0052	5.44693	5.61242	5.56763	5.59034	5.14295	5.36059	5.46949	997.333	886.667	965.333	949	6.09308	5.748	5.59013	5.32435
NR_045519	71810	Ranbp3	RAN binding protein 3, transcript variant 4	chr17:56673225-56711769	2621	=	437	115	376	121	278	300	315	219	187	302	11	336	2.97092	0.723117	2.31867	0.845799	1.96195	1.90927	1.89353	1.43371	1.06828	1.90533	0.073401	1.66393	309.333	233	240.333	216.333	2.00424	1.57234	1.46518	1.21422
NM_027941	71827	Lrrc34	leucine rich repeat containing 34	chr3:30624267-30647818	1840	=	12017	12326	14802	12058	12053	13809	15201	13249	14958	13572	13324	17883	116.614	110.573	130.246	120.362	121.286	125.383	130.444	123.922	122.026	122.27	128.34	126.305	13048.3	12640	14469.3	14926.3	119.144	122.344	125.464	125.638
NM_027943	71830	Pdilt	protein disulfide isomerase-like, testis expressed	chr7:119486587-119523482	2139	=	10091	9636	10479	10520	9416	10950	12512	10483	11985	11648	10969	14368	84.2366	74.3521	79.3187	90.3314	81.5058	85.5237	92.3562	84.3418	84.1066	90.2658	90.8855	87.293	10068.7	10295.3	11660	12328.3	79.3025	85.787	86.9349	89.4814
NM_027946	71833	Dcaf7	DDB1 and CUL4 associated factor 7	chr11:106036872-106059323	5749	=	9794	11630	12538	9617	9744	10592	10835	10641	10234	10382	9253	12570	30.42	33.3895	35.3109	30.7256	31.3805	30.7803	29.7558	31.856	26.7214	29.9362	28.5251	28.4153	11320.7	9984.33	10570	10735	33.0401	30.9622	29.4444	28.9588
NM_170591	71844	Nupl1	nucleoporin like 1	chr14:60219468-60251378	2394	=	4601	5775	4571	4482	4264	4626	5595	4414	3879	4275	4329	5163	34.3127	39.8147	30.914	34.386	32.9795	32.2804	36.8975	31.7327	24.3173	29.6001	32.0494	28.0269	4982.33	4457.33	4629.33	4589	35.0138	33.2153	30.9825	29.8921
NM_027968	71865	Fbxo30	F-box protein 30, transcript variant 1	chr10:11281330-11297969	4977	=	1585	1914	1682	1441	1373	1848	1606	2012	1197	1419	1494	1585	5.68636	6.34549	5.47116	5.31784	5.10476	6.20186	5.09225	6.95439	3.6075	4.72492	5.31718	4.13837	1727	1554	1605	1499.33	5.83433	5.54149	5.21804	4.72682
NM_027982	71887	Ppm1j	protein phosphatase 1J	chr3:104781056-104786017	1720	=	6410	6309	7209	5986	5972	6882	7601	6822	8597	7671	6985	9409	66.5365	60.5416	67.8611	63.9189	64.2841	66.8405	69.77	68.261	75.0238	73.928	71.9709	71.0903	6642.67	6280	7673.33	8021.67	64.9797	65.0145	71.0183	72.3297
NM_027994	71902	Cand1	cullin associated and neddylation disassociated 1	chr10:119198812-119240055	8209	=	11158	13438	15027	10945	12255	12337	12091	12345	11267	12677	10424	13555	24.2696	27.0183	29.6385	24.4897	27.6414	25.1083	23.2555	25.8814	20.6015	25.5986	22.506	21.4591	13207.7	11845.7	11901	12218.7	26.9754	25.7465	23.2461	23.1879
NM_028014	71947	Tmem94	transmembrane protein 94	chr11:115765433-115799033	4996	=	2398	2727	2893	2003	2432	3016	2970	2092	3009	2553	2495	2495	8.56881	9.0071	9.37526	7.36268	9.01156	10.0831	9.38391	7.20478	9.03815	8.47007	8.84867	6.4902	2672.67	2483.67	2690.33	2514.33	8.98372	8.81912	8.54228	7.93631
NM_178622	71954	Suds3	suppressor of defective silencing 3 homolog (S. cerevisiae), transcript variant 1	chr5:117091678-117115993	2422	=	2764	1749	1217	1419	1451	1670	2285	856	1122	989	1592	1162	20.3736	11.9158	8.13217	10.7574	11.0913	11.5142	14.8913	6.07568	6.94937	6.76882	11.6436	6.23089	1910	1513.33	1421	1247.67	13.4739	11.121	9.30547	8.21445
NM_133740	71974	Prmt3	protein arginine N-methyltransferase 3	chr7:49778358-49858265	2495	=	217	285	302	188	263	303	316	244	245	297	222	260	1.54608	1.88095	1.95606	1.38039	1.94794	2.02847	1.99639	1.68099	1.47146	1.97174	1.5737	1.35394	268	251.333	268.333	259.667	1.79436	1.7856	1.71628	1.63312
NM_028047	71997	Smg9	smg-9 homolog, nonsense mediated mRNA decay factor (C. elegans)	chr7:24399628-24422777	2232	=	1623	1845	2077	1618	1329	2158	1518	2016	1427	1716	1397	2057	12.9793	13.6399	15.064	13.3124	11.0193	16.1534	10.7356	15.5418	9.59406	12.7442	11.0908	11.9763	1848.33	1701.67	1653.67	1723.33	13.8944	13.495	11.9572	11.9371
NM_028065	72029	Cnpy3	canopy FGF signaling regulator 3, transcript variant 1	chr17:46735711-46752214	1902	=	1014	992	884	798	841	942	941	863	1062	889	797	1180	9.5108	8.60833	7.52013	7.70056	8.18014	8.27253	7.8085	7.80197	8.37915	7.74663	7.4261	8.05993	963.333	860.333	955.333	955.333	8.54642	8.05108	7.99654	7.74422
NM_001037847	72068	Cnot2	CCR4-NOT transcription complex, subunit 2, transcript variant 2	chr10:116485161-116581511	2746	=	182	232	115	167	124	167	233	159	97	96	122	141	1.18101	1.38867	0.674902	1.1136	0.830862	1.01223	1.33783	0.990883	0.526438	0.574565	0.784085	0.666887	176.333	152.667	163	119.667	1.08153	0.985565	0.951718	0.675179
NM_001037846	72068	Cnot2	CCR4-NOT transcription complex, subunit 2, transcript variant 1	chr10:116485161-116581511	2816	=	2	144	10	134	5	227	62	251	226	286	225	313	0.008941	0.840711	0.052735	0.872083	0.032219	1.34406	0.342266	1.52996	1.20237	1.68259	1.41284	1.44032	52	122	179.667	274.667	0.300796	0.749455	1.02487	1.51192
NM_031373	72075	Ogfr	opioid growth factor receptor	chr2:180589407-180595837	2288	=	294	1	799	295	89	594	118	273	107	138	154	192	2.29337	0.001877	5.65111	2.36361	0.716684	4.33236	0.810518	2.05091	0.697192	0.99884	1.18744	1.09031	364.667	326	166	161.333	2.64879	2.47089	1.18621	1.0922
NM_028095	72096	Mettl10	methyltransferase like 10	chr7:132827461-132852647	1077	=	134	128	90	103	52	163	125	15	46	89	36	50	2.2073	1.95952	1.34742	1.74452	0.888551	2.52726	1.81886	0.234467	0.635866	1.36466	0.581037	0.59637	117.333	106	62	58.3333	1.83808	1.72011	0.896398	0.847355
NM_183089	72107	Dscc1	DNA replication and sister chromatid cohesion 1	chr15:55076101-55090478	1309	=	445	320	230	228	322	432	436	283	594	554	445	550	6.05965	4.03052	2.8347	3.18834	4.54365	5.51249	5.25411	3.71848	6.81032	7.01288	6.01557	5.45579	331.667	327.333	437.667	516.333	4.30829	4.41483	5.26097	6.16142
NM_001141976	72119	Tpx2	TPX2, microtubule-associated, transcript variant 4	chr2:152847964-152895321	4177	=	797	1241	1089	868	693	1258	1090	687	1255	887	605	1326	3.4068	4.90166	4.22092	3.81347	3.07203	5.03054	4.11988	2.83029	4.50776	3.51758	2.56465	4.12254	1042.33	939.667	1010.67	939.333	4.17646	3.97201	3.81931	3.40159
NM_001004362	72128	2610008E11Rik	RIKEN cDNA 2610008E11 gene	chr10:79064374-79097600	4229	=	384	436	429	349	345	463	391	382	410	349	371	488	1.62111	1.70165	1.6396	1.51324	1.50623	1.82573	1.45801	1.55175	1.45209	1.36753	1.55438	1.49799	416.333	385.667	394.333	402.667	1.65412	1.61507	1.48728	1.4733
NM_028156	72215	1700001P01Rik	RIKEN cDNA 1700001P01 gene	chr11:97771481-97775918	624	=	1861	1539	1870	1977	1617	1975	2324	1806	2722	2359	2082	2766	53.2387	40.6934	48.5106	58.1812	47.9789	52.8748	58.8004	49.8058	65.4571	62.6531	59.1322	57.5981	1756.67	1856.33	2284	2402.33	47.4809	53.0116	58.0211	59.7945
NM_001166164	72315	Ccdc74a	coiled-coil domain containing 74A	chr16:17646470-17650738	1278	=	1461	1577	1558	1562	1300	1819	2148	1574	2234	1776	1715	2757	20.4129	20.357	19.734	22.4357	18.8256	23.7775	26.5304	21.1955	26.2347	23.0286	23.7845	28.026	1532	1560.33	1985.33	2082.67	20.168	21.6796	24.6535	24.9464
NM_028198	72322	Xpo5	exportin 5	chr17:46202855-46242299	3709	=	1392	1854	1841	1590	1609	1263	1357	1677	928	1412	1039	1397	6.70141	8.25043	8.03639	7.87257	8.03205	5.6859	5.7733	7.78136	3.75552	6.30944	4.96323	4.89237	1695.67	1487.33	1320.67	1282.67	7.66274	7.19684	5.77006	5.38835
NM_172414	72350	Zc2hc1c	zinc finger, C2HC-type containing 1C	chr12:85288591-85299358	4482	=	2304	2641	3483	2587	2564	2648	2830	2833	2370	2666	2236	2817	9.17777	9.72344	12.582	10.6016	10.5902	9.86917	9.96753	10.8777	7.93671	9.85901	8.84125	8.16738	2809.33	2599.67	2677.67	2573	10.4944	10.3536	9.594	8.95588
NR_132131	72368	Borcs8	BLOC-1 related complex subunit 8, transcript variant 4	chr8:70139499-70145549	1078	=	145	150	99	98	96	119	103	73	144	73	83	101	2.40025	2.28913	1.47802	1.6669	1.64261	1.8311	1.50813	1.15715	1.99863	1.11183	1.36098	1.21445	131.333	104.333	106.667	85.6667	2.0558	1.71354	1.55463	1.22909
NM_001309645	72368	Borcs8	BLOC-1 related complex subunit 8, transcript variant 2	chr8:70139499-70145549	978	=	559	471	619	498	580	542	693	534	678	608	698	809	10.1969	7.94334	10.2462	9.34801	10.9627	9.25801	11.1881	9.39027	10.4024	10.2903	12.6408	10.7383	549.667	540	635	705	9.46214	9.85623	10.3269	11.2231
NM_001145676	72371	2210408I21Rik	RIKEN cDNA 2210408I21 gene, transcript variant 1	chr13:77135536-77613679	4950	=	2100	1860	2620	1973	1707	1305	2305	990	2184	1767	1909	1715	7.57475	6.20086	8.56721	7.32012	6.38454	4.40471	7.34962	3.43972	6.62264	5.91615	6.83276	4.50147	2193.33	1661.67	1826.33	1797	7.44761	6.03646	5.80399	5.75013
NM_001145781	72482	Acbd6	acyl-Coenzyme A binding domain containing 6, transcript variant 2	chr1:155558120-155587794	1257	=	943	1138	1091	900	1014	1211	1233	979	1448	1193	1095	1574	13.3866	14.9416	14.0403	13.1459	14.9234	16.093	15.4824	13.4	17.2904	15.7313	15.4399	16.2636	1057.33	1041.67	1220	1287.33	14.1228	14.7207	15.391	15.8116
NM_001002004	72503	2610507B11Rik	RIKEN cDNA 2610507B11 gene	chr11:78261754-78290625	7443	=	19394	29726	25215	22768	23152	20703	19067	26476	18105	21064	17850	20682	46.5261	65.9217	54.8511	56.1866	57.5949	46.4723	40.4474	61.22	36.5138	46.9126	42.5064	36.112	24778.3	22207.7	21216	19865.3	55.7663	53.4179	46.0604	41.8437
NM_139140	72572	Spats2	spermatogenesis associated, serine-rich 2	chr15:99126845-99212466	2058	=	3192	3610	3170	3135	3068	3127	3230	3321	2795	3047	2572	3593	27.6918	28.947	24.9348	27.9769	27.6018	25.379	24.7741	27.7705	20.3842	24.537	22.1484	22.687	3324	3110	3115.33	3070.67	27.1912	26.9859	24.3096	23.1242
NM_028299	72612	Hpf1	histone PARylation factor 1	chr8:60890451-60907572	1183	=	961	1047	1086	993	1012	1105	1190	1055	1245	1124	1057	1439	14.5044	14.5999	14.8606	15.4177	15.8367	15.6003	15.8816	15.3396	15.7946	15.7451	15.8331	15.8031	1031.33	1036.67	1163.33	1206.67	14.655	15.6183	15.6719	15.7938
NM_028301	72615	Anks3	ankyrin repeat and sterile alpha motif domain containing 3	chr16:4941415-4964237	2483	=	423	3	533	308	254	2	332	54	96	5	39	46	3.04118	0.015207	3.47135	2.27122	1.88988	0.00874	2.10577	0.373843	0.578959	0.026711	0.277704	0.239578	319.667	188	160.667	30	2.17591	1.38995	1.01952	0.181331
NR_030764	72658	2700097O09Rik	RIKEN cDNA 2700097O09 gene, transcript variant 2	chr12:55045661-55080110	1187	=	125	134	143	86	138	179	129	174	150	177	132	184	1.87862	1.85704	1.94846	1.32349	2.14447	2.51209	1.71133	2.51746	1.89608	2.46304	1.9685	2.0089	134	134.333	151	164.333	1.89471	1.99335	2.04162	2.14681
NM_024256	72727	B3gat3	beta-1,3-glucuronyltransferase 3 (glucuronosyltransferase I)	chr19:8920393-8927236	1584	=	448	407	22	369	300	142	8	399	508	539	83	144	5.04676	4.23997	0.219549	4.27507	3.50358	1.49702	0.073798	4.32948	4.80801	5.63872	0.928201	1.17633	292.333	270.333	305	255.333	3.16876	3.09189	3.07043	2.58108
NM_028355	72787	Ndc1	NDC1 transmembrane nucleoporin	chr4:107367784-107414338	2576	=	883	921	1096	905	873	875	1042	967	887	884	896	1052	6.11629	5.90069	6.88615	6.44676	6.26837	5.67298	6.38355	6.46048	5.16583	5.68747	6.16206	5.30617	966.667	884.333	965.333	944	6.30104	6.12937	6.00329	5.71857
NM_133347	72831	Dhx30	DEAH (Asp-Glu-Ala-His) box polypeptide 30, transcript variant 2	chr9:110084319-110115582	3904	=	2731	4470	4743	3634	3630	3590	3956	3333	3644	3414	2599	4476	12.4881	18.8972	19.6675	17.0956	17.2158	15.3627	15.9972	14.69	14.0103	14.4927	11.797	14.897	3981.33	3618	3644.33	3496.33	17.0176	16.558	14.8992	13.7289
NM_028430	73075	Ppil6	peptidylprolyl isomerase (cyclophilin)-like 6	chr10:41490439-41514288	1070	=	969	1026	1258	871	1073	1122	1141	1026	1342	1305	1107	1418	16.1549	15.8235	19.0257	14.9371	18.5612	17.513	16.8313	16.4991	18.8201	20.2113	18.3339	17.2175	1084.33	1022	1169.67	1276.67	17.0014	17.0038	17.3835	18.5876
NM_001007570	73095	Slc25a42	solute carrier family 25, member 42	chr8:70184340-70212281	3172	=	213	310	270	239	227	260	239	239	260	183	233	254	1.198	1.61041	1.37331	1.37946	1.31984	1.36625	1.18585	1.29436	1.22853	0.954791	1.29741	1.03718	264.333	242	246	223.333	1.39391	1.35518	1.23625	1.09646
NM_001013025	73122	Tgfbrap1	transforming growth factor, beta receptor associated protein 1	chr1:43047269-43098622	5538	=	864	992	958	811	859	961	837	913	949	913	777	998	2.78298	2.9548	2.8007	2.68861	2.86914	2.89684	2.38369	2.8353	2.57159	2.73193	2.48574	2.33968	938	877	899.667	896	2.84616	2.8182	2.59686	2.51912
NM_028457	73172	Exo5	exonuclease 5, transcript variant 1	chr4:120921202-120925005	1990	=	365	213	337	247	335	254	240	239	426	291	225	340	3.26671	1.7611	2.74101	2.27728	3.11105	2.13037	1.89862	2.06068	3.20632	2.42134	1.99737	2.21648	305	278.667	301.667	285.333	2.58961	2.50623	2.38854	2.21173
NM_175195	73218	Sppl2b	signal peptide peptidase like 2B	chr10:80855275-80868708	2869	=	2809	1480	2107	1150	1298	1183	1372	1562	1075	1407	1194	1453	17.4774	8.51162	11.8874	7.35827	8.37137	6.88647	7.5496	9.36445	5.62401	8.12895	7.3728	6.58067	2132	1210.33	1336.33	1351.33	12.6255	7.5387	7.51268	7.36081
NM_133750	73225	Fam118a	family with sequence similarity 118, member A	chr15:85037062-85062830	2545	=	780	414	638	652	567	781	812	693	817	943	857	1112	5.47252	2.68271	4.05584	4.70093	4.12513	5.12652	5.03566	4.68317	4.81648	6.13764	5.96568	5.67422	610.667	666.667	774	970.667	4.07036	4.65086	4.8451	5.92585
NM_001122963	73274	Gpbp1	GC-rich promoter binding protein 1, transcript variant 1	chr13:111425680-111490041	3564	=	5051	5877	5499	5278	4858	5530	6068	6191	5808	6464	5608	7688	25.3045	27.2146	24.9787	27.2013	25.2367	25.9204	26.8789	29.8926	24.4585	30.0628	27.8884	28.0323	5475.67	5222	6022.33	6586.67	25.8326	26.1195	27.0767	28.6612
NM_001276397	73318	Ube2d2b	ubiquitin-conjugating enzyme E2D 2B	chr5:107830162-107831777	1616	=	15125	16026	17119	14351	14989	16232	17522	15946	18859	16006	16155	22242	167.12	163.687	171.522	163.11	171.741	167.813	171.196	169.823	175.174	164.182	177.178	178.869	16090	15190.7	17442.3	18134.3	167.443	167.555	172.064	173.41
NM_028513	73353	Actrt2	actin-related protein T2	chr4:154666428-154667867	1440	=	24327	24647	23262	22087	22491	23750	26376	24519	32851	26426	24902	36587	301.659	282.511	261.55	281.73	289.202	275.55	289.211	293.039	342.443	304.21	306.501	330.193	24078.7	22776	27915.3	29305	281.907	282.16	308.231	313.635
NM_028514	73360	Actrt1	actin-related protein T1	chrX:46329007-46330345	1339	=	1145	1215	1257	1150	1227	1194	1381	1158	1531	1257	1206	1763	15.263	14.9739	15.1988	15.7719	16.9541	14.8867	16.2764	14.872	17.1582	15.5562	15.9524	17.1109	1205.67	1190.33	1356.67	1408.67	15.1452	15.8709	16.1022	16.2065
NM_028523	73379	Dcbld2	discoidin, CUB and LCCL domain containing 2	chr16:58408535-58469745	6487	=	957	1031	934	1018	924	792	765	954	780	819	408	1037	2.63204	2.62275	2.33039	2.88017	2.63619	2.0388	1.86077	2.53046	1.80377	2.09257	1.11323	2.0774	974	911.333	833	754.667	2.52839	2.51839	2.065	1.76107
NM_028532	73407	Tepp	testis, prostate and placenta expressed, transcript variant 2	chr8:95311598-95321329	660	=	203	201	244	167	285	141	181	244	220	208	163	303	5.47234	5.02613	5.96795	4.6397	7.9876	3.56644	4.31659	6.36	4.99205	5.20919	4.35544	5.96199	216	197.667	215	224.667	5.48881	5.39791	5.22288	5.17554
NM_024261	73419	Armt1	acidic residue methyltransferase 1	chr10:4432605-4455140	2290	=	3029	3117	2546	2648	3028	2696	3135	4135	4348	4413	3317	5148	23.6162	22.4648	17.9963	21.2393	24.4797	19.6675	21.6125	31.0705	28.4961	31.9422	25.67	29.2123	2897.33	2790.67	3872.67	4292.67	21.3591	21.7955	27.0597	28.9415
NM_001018013	73456	Izumo1	izumo sperm-egg fusion 1	chr7:45621811-45627242	1493	=	3000	2934	2823	3055	2731	3474	3718	3034	4229	3747	3323	4428	35.8793	32.432	30.6089	37.5836	33.8659	38.8723	39.3185	34.9648	42.5103	41.5953	39.4409	38.5382	2919	3086.67	3660.33	3832.67	32.9734	36.7739	38.9312	39.8581
NM_178387	73472	Spata18	spermatogenesis associated 18	chr5:73651380-73679484	1949	=	24712	23786	26359	22463	23097	26275	27225	24824	28801	25827	25570	34523	226.398	201.441	218.977	211.692	219.43	225.233	220.559	219.209	221.821	219.664	232.532	230.197	24952.3	23945	26950	28640	215.605	218.785	220.53	227.464
NM_028557	73503	Mbd3l1	.	chr9:18478395-18485292	828	=	3390	2716	2936	2937	2929	2840	3563	3058	3858	3606	3359	4370	73.0937	54.1383	57.3955	65.1458	65.4977	57.2911	67.9298	63.5635	69.9369	72.1852	71.8914	68.5837	3014	2902	3493	3778.33	61.5425	62.6449	67.1434	70.8868
NM_028568	73547	Dusp21	dual specificity phosphatase 21	chrX:18145870-18146692	823	=	760	732	735	700	623	838	858	794	1116	917	806	1190	16.488	14.6713	14.4405	15.6088	13.9951	16.995	16.4455	16.5924	20.3417	18.4548	17.3559	18.7863	742.333	720.333	922.667	971	15.1999	15.533	17.7932	18.199
NM_001163609	73677	Psma8	proteasome (prosome, macropain) subunit, alpha type, 8	chr18:14706151-14762299	1693	=	4960	5245	5103	5036	4424	5447	5951	4747	6049	5350	5267	7501	52.3136	51.1301	48.7975	54.6334	48.3771	53.7546	55.4931	48.2528	53.6298	52.3793	55.1405	57.5788	5102.67	4969	5582.33	6039.33	50.7471	52.2551	52.4586	55.0329
NM_001162906	73692	2410089E03Rik	RIKEN cDNA 2410089E03 gene	chr15:8169106-8271158	10469	=	446	412	1844	483	1053	420	532	480	393	424	462	411	0.75999	0.648066	2.85057	0.84671	1.86124	0.669115	0.802346	0.789009	0.562127	0.671355	0.781882	0.510132	900.667	652	468.333	432.333	1.41954	1.12569	0.717827	0.654456
NM_028617	73711	Mvb12a	multivesicular body subunit 12A	chr8:71542930-71548026	1062	=	375	390	419	750	443	404	913	503	477	979	508	731	6.29986	6.04744	6.3854	12.9562	7.71394	6.3518	13.5631	8.14679	6.73703	15.2764	8.46782	8.94484	394.667	532.333	631	739.333	6.24423	9.00732	9.48229	10.8964
NM_001163551	73779	Prr27	proline rich 27, transcript variant 1	chr5:87825697-87846386	1325	=	4120	3993	4967	4487	4372	5115	5855	4412	5759	5181	4788	6587	55.5112	49.7422	60.686	62.1966	61.0848	64.4972	69.7717	57.2971	65.2432	64.8175	64.0387	64.6054	4360	4658	5342	5518.67	55.3131	62.5928	64.104	64.4872
NM_028654	73808	Tex36	testis expressed 36	chr7:133587024-133602115	915	=	4532	4283	5108	4549	4457	5426	5731	4862	6039	5713	5315	6809	88.4311	77.2589	90.3884	91.3055	90.1831	99.0619	98.8825	91.4482	99.063	103.496	102.952	96.7075	4641	4810.67	5544	5945.67	85.3595	93.5168	96.4646	101.052
NM_028657	73822	Mfsd12	major facilitator superfamily domain containing 12	chr10:81357570-81364035	1702	=	1213	1616	1619	1284	1266	1182	1031	1366	905	1046	960	1355	12.7228	15.6654	15.4018	13.8555	13.7654	11.5975	9.56043	13.8099	7.9795	10.18	9.98712	10.344	1482.67	1244	1100.67	1120.33	14.5967	13.0728	10.45	10.1704
NM_001146023	73833	Fam98c	family with sequence similarity 98, member C	chr7:29152510-29156210	1269	=	1	1	1	1	1	400	1	1	463	492	1	1	0.002229	0.006298	0.000343	0.001108	0.006524	5.2533	0.00213	0.009277	5.4731	6.41977	0.000698	0.000716	1	134	155	164.667	0.00295667	1.75364	1.82817	2.14039
NM_001201322	73863	4930415O20Rik	RIKEN cDNA 4930415O20 gene	chr15:98571004-98589588	566	=	1669	1645	1918	1534	1667	1969	1983	1700	2478	2292	1926	2863	52.646	47.9514	54.8662	49.7613	54.5202	58.1195	55.3073	51.6704	65.7042	67.1194	60.2921	65.7219	1744	1723.33	2053.67	2360.33	51.8212	54.1337	57.5606	64.3778
NM_001267872	73884	Zdbf2	zinc finger, DBF-type containing 2, transcript variant 2	chr1:63273269-63314575	12571	=	867	362	4184	1367	646	243	1097	299	409	359	397	167	1.23138	0.474397	5.38804	1.99648	0.95127	0.321812	1.3769	0.408687	0.487472	0.473019	0.558668	0.17171	1804.33	752	601.667	307.667	2.36461	1.08985	0.757687	0.401132
NM_001285960	73919	Lyrm1	LYR motif containing 1, transcript variant 3	chr7:119895861-119916756	1031	=	121	119	75	70	91	49	99	32	92	87	49	60	2.0936	1.89044	1.17731	1.23291	1.6174	0.791943	1.50491	0.524508	1.3273	1.38907	0.827471	0.751637	105	70	74.3333	65.3333	1.72045	1.21408	1.11891	0.989393
NM_028687	73936	Ccdc175	coiled-coil domain containing 175	chr12:72101292-72185029	2630	=	8137	8698	9776	8832	8281	9609	11027	9133	10356	9465	9527	12425	55.2405	54.5847	60.1805	61.6801	58.301	61.038	66.1992	59.7627	59.1047	59.6588	64.2018	61.3932	8870.33	8907.33	10172	10472.3	56.6685	60.3397	61.6888	61.7513
NM_028705	73998	Herc3	hect domain and RLD 3	chr6:58833700-58920396	4729	=	291	312	290	269	252	287	276	284	236	231	203	296	1.09797	1.08552	0.992888	1.04119	0.983644	1.01104	0.920955	1.03095	0.746069	0.807498	0.757414	0.812012	297.667	269.333	265.333	243.333	1.05879	1.01196	0.899324	0.792308
NM_028710	74008	Arsg	arylsulfatase G, transcript variant 1	chr11:109473374-109573329	3277	=	222	242	257	211	242	201	233	206	250	278	168	250	1.2062	1.21534	1.26806	1.18256	1.36651	1.02356	1.12198	1.0802	1.14337	1.40167	0.90801	0.987703	240.333	218	229.667	232	1.22987	1.19088	1.11518	1.09913
NM_001079814	74022	Glyr1	glyoxylate reductase 1 homolog (Arabidopsis), transcript variant 1	chr16:5013902-5049910	3352	=	2257	3220	2740	2921	1934	2223	2805	2098	1791	1897	1919	2392	12.0219	15.8558	13.2317	16.0044	10.683	11.0759	13.2112	10.7719	8.01954	9.37908	10.142	9.27084	2739	2359.33	2231.33	2069.33	13.7031	12.5878	10.6676	9.59733
NM_023727	74023	Rd3	retinal degeneration 3, transcript variant 1	chr1:191977370-191988282	3723	=	1679	1634	2732	1392	1552	1627	1546	1633	1751	1649	1324	2049	8.05163	7.24175	11.8788	6.86292	7.71723	7.30005	6.55496	7.549	7.05754	7.34107	6.29924	7.15237	2015	1523.67	1643.33	1674	9.0574	7.2934	7.05383	6.93089
NM_019588	74055	Plce1	phospholipase C, epsilon 1	chr19:38524197-38785100	9509	=	354	726	683	495	381	609	457	458	466	406	399	478	0.664247	1.25897	1.16148	0.954874	0.741902	1.06929	0.758554	0.827223	0.735568	0.706856	0.742311	0.652937	587.667	495	460.333	427.667	1.02823	0.922021	0.773782	0.700701
NM_028766	74122	Tmem43	.	chr6:91473751-91488458	2850	=	398	406	357	285	338	391	339	333	408	373	320	401	2.49294	2.35117	2.02521	1.83446	2.18974	2.28948	1.87446	2.00844	2.14405	2.16667	1.98826	1.82493	387	338	360	364.667	2.28977	2.10456	2.00898	1.99328
NM_028791	74157	Cmtr1	cap methyltransferase 1	chr17:29660595-29705979	6380	=	3114	3626	3529	2947	3102	3278	3169	3058	3076	3071	2514	3686	8.71401	9.37994	8.95472	8.48287	9.00041	8.58206	7.8419	8.2476	7.23628	7.97703	6.98194	7.5074	3423	3109	3101	3090.33	9.01623	8.68845	7.77526	7.48879
NM_001290448	74164	Nfx1	nuclear transcription factor, X-box binding 1, transcript variant 2	chr4:40970906-41013873	4351	=	430	486	494	377	489	506	532	539	508	507	489	775	1.76209	1.84082	1.83739	1.59064	2.07745	1.94099	1.92793	2.12929	1.75018	1.93027	1.98931	2.31285	470	457.333	526.333	590.333	1.81343	1.86969	1.9358	2.07748
NM_028805	74187	Katnb1	katanin p80 (WD40-containing) subunit B 1	chr8:95081201-95099874	3425	=	12050	12919	14369	11748	12068	13431	14039	13269	14346	13904	12522	16913	62.8217	62.256	67.924	63.0026	65.2392	65.5149	64.7185	66.6765	62.8723	67.2938	64.8004	64.1729	13112.7	12415.7	13884.7	14446.3	64.3339	64.5855	64.7558	65.4224
NM_001311143	74204	Xpo6	exportin 6, transcript variant 1	chr7:126101715-126200499	4550	=	2960	3329	4524	3644	2661	3464	3219	3472	3218	3113	2874	3861	11.6153	12.0761	16.096	14.71	10.8282	12.7194	11.1679	13.1313	10.6157	11.3407	11.1931	11.0255	3604.33	3256.33	3303	3282.67	13.2625	12.7525	11.6383	11.1864
NM_001347517	74239	Iqce	Mus musculus IQ motif containing E (Iqce), transcript variant 2	chr5:140663505-140702378	4308	=	81	335	4819	3686	258	402	413	499	356	73	424	251	0.331861	1.28289	18.11	15.7117	1.10592	1.55782	1.51213	1.99209	1.24007	0.280175	1.74062	0.754555	1745	1448.67	422.667	249.333	6.57491	6.12516	1.58143	0.925118
NM_028846	74270	Usp20	ubiquitin specific peptidase 20	chr2:30982279-31022655	4157	=	1566	1264	1528	1179	1353	1522	1320	1261	1479	1284	890	1734	6.72354	5.01753	5.94985	5.2089	6.02233	6.1163	5.01063	5.2201	5.34046	5.11929	3.79117	5.41972	1452.67	1351.33	1353.33	1302.67	5.89697	5.78251	5.1904	4.77673
NR_030733	74284	1700086L19Rik	RIKEN cDNA 1700086L19 gene, transcript variant 1	chr12:74284276-74295950	1046	=	915	1036	1134	1001	927	1076	1165	972	1238	1233	1027	1427	15.6154	16.348	17.5422	17.5706	16.4014	17.1728	17.584	15.9851	17.7631	19.5405	17.3981	17.7242	1028.33	1001.33	1125	1229	16.5019	17.0482	17.1108	18.2209
NM_028854	74286	Tbc1d21	TBC1 domain family, member 21	chr9:58359804-58370369	1097	=	7204	6734	7318	6518	6502	7400	8186	7104	9256	7969	7606	10860	117.249	101.317	108.009	109.131	109.733	112.693	117.823	111.439	126.647	120.42	122.891	128.652	7085.33	6806.67	8182	8811.67	108.859	110.519	118.636	123.988
NM_028859	74297	Ccdc182	coiled-coil domain containing 182	chr11:88294043-88295261	1219	=	1184	1114	1437	1290	1202	1192	1464	1189	1915	1456	1406	1877	17.3345	15.072	19.0826	19.4322	18.2556	16.3338	18.9547	16.7856	23.5736	19.7873	20.4333	20.0091	1245	1228	1522.67	1579.67	17.163	18.0072	19.7713	20.0766
NM_028862	74315	Rnf145	ring finger protein 145, transcript variant 1	chr11:44518964-44565520	3570	=	986	1203	1049	907	897	1245	1138	1046	1031	1100	972	1208	4.92751	5.56046	4.75759	4.6641	4.64842	5.82634	5.03172	5.03923	4.33415	5.10623	4.82406	4.39731	1079.33	1016.33	1071.67	1093.33	5.08186	5.04629	4.8017	4.77587
NM_145824	74334	Ranbp10	RAN binding protein 10	chr8:105768308-105827350	5308	=	4697	6021	6517	5044	5214	5309	5324	5612	5126	5044	4849	5568	15.7993	18.7231	19.8774	17.4543	18.1877	16.7101	15.8343	18.1947	14.4953	15.7519	16.1894	13.631	5745	5189	5354	5153.67	18.1332	17.4507	16.1748	15.1908
NM_021414	74340	Ahcyl2	S-adenosylhomocysteine hydrolase-like 2, transcript variant 1	chr6:29768443-29912310	5201	=	910	1053	1027	1040	863	906	1009	1116	618	874	740	1063	3.12172	3.34046	3.19564	3.67211	3.07	2.90948	3.06288	3.69229	1.78172	2.78412	2.51991	2.65581	996.667	936.333	914.333	892.333	3.21927	3.2172	2.84563	2.65328
NM_028913	74400	Zfp819	zinc finger protein 819	chr7:43607169-43618279	2412	=	182	675	1068	686	744	802	924	841	756	808	841	1043	1.34223	4.61377	7.16492	5.22076	5.70946	5.55091	6.04312	5.99474	4.70282	5.54671	6.17407	5.61937	641.667	744	840.333	897.333	4.37364	5.49371	5.58023	5.78005
NM_001029912	74464	Zswim5	zinc finger SWIM-type containing 5	chr4:116877402-116989105	5397	=	613	830	787	589	660	617	717	627	592	591	581	654	2.02678	2.53631	2.35851	2.00252	2.26122	1.90904	2.09744	1.99705	1.64598	1.81482	1.90797	1.57279	743.333	622	645.333	608.667	2.3072	2.05759	1.91349	1.76519
NM_001310544	74480	Samd4	sterile alpha motif domain containing 4, transcript variant 4	chr14:47068977-47105817	5433	=	44	1242	222	199	1114	1458	1669	1667	126	5309	1546	2110	0.143023	3.77293	0.658909	0.672702	3.79574	4.48089	4.84768	5.27977	0.345935	16.1976	5.04217	5.04689	502.667	923.667	1154	2988.33	1.52496	2.98311	3.49113	8.76222
NM_001270718	74482	Ifitm7	interferon induced transmembrane protein 7	chr16:13981702-13986867	865	=	894	1056	1044	911	909	1013	1095	986	1281	1012	1037	1683	18.4521	20.1335	19.5276	19.3383	19.4563	19.5571	19.9778	19.6101	22.2135	19.3797	21.2368	25.2774	998	944.333	1120.67	1244	19.3711	19.4506	20.6005	21.9647
NM_001159288	74522	Morc2a	microrchidia 2A, transcript variant 1	chr11:3649494-3690370	5085	=	1298	1645	1640	2046	1314	1450	1685	1768	2228	2100	1769	2278	4.55722	5.33864	5.22141	7.38954	4.78152	4.76193	5.23126	5.98382	6.57444	6.84344	6.16434	5.8213	1527.67	1603.33	1893.67	2049	5.03909	5.64433	5.92984	6.27636
NM_173370	74596	Cds1	CDP-diacylglycerol synthase 1	chr5:101765130-101823852	3918	=	8302	9513	10196	8332	8369	9239	9681	8989	9503	9102	8268	11532	37.8345	40.0771	42.1345	39.0608	39.551	39.3967	39.0116	39.484	36.4062	38.5089	37.4021	38.2496	9337	8646.67	9391	9634	40.0153	39.3362	38.3006	38.0536
NM_001159527	74682	Wdr35	WD repeat domain 35, transcript variant 2	chr12:8974001-9028847	4359	=	9159	10448	11982	9771	9028	9707	10671	9235	8884	9637	8848	10206	37.5183	39.5609	44.507	41.1708	38.3463	37.205	38.6533	36.4619	30.5917	36.6488	35.9755	30.4279	10529.7	9502	9596.67	9563.67	40.5287	38.9074	35.2356	34.3507
NM_029061	74703	Ccdc7a	coiled-coil domain containing 7A, transcript variant 1	chr8:128980019-129065492	1522	=	59	212	75	263	118	227	435	159	190	162	695	283	0.689619	2.29713	0.794857	3.17173	1.42547	2.48196	4.51217	1.78904	1.86475	1.75767	8.09302	2.41189	115.333	202.667	261.333	380	1.26053	2.35972	2.72199	4.08753
NM_029062	74708	Pih1d3	PIH1 domain containing 3	chr1:31222839-31224287	1449	=	608	638	705	602	575	688	676	614	818	627	707	1003	7.48398	7.26409	7.87706	7.62283	7.34551	7.92967	7.36091	7.28234	8.46545	7.16915	8.64811	8.98752	650.333	621.667	702.667	779	7.54171	7.63267	7.7029	8.26826
NM_029081	74741	C2cd5	C2 calcium-dependent domain containing 5, transcript variant 1	chr6:143010920-143100152	4388	=	679	148	208	225	359	442	584	554	32	756	506	181	2.7607	0.555472	0.764094	0.939289	1.51312	1.68185	2.0982	2.17215	0.109002	2.85447	2.03986	0.533575	345	342	390	481	1.36009	1.37809	1.45979	1.8093
NM_024263	74761	Mxra8	matrix-remodelling associated 8	chr4:155839680-155844102	2263	=	371	498	667	428	0	398	0	40	477	0	0	442	2.92543	3.62609	4.76675	3.47066	0	2.93222	0	0.297803	3.16108	0	0	2.538	512	275.333	172.333	147.333	3.77276	2.13429	1.15296	0.846001
NM_029105	74847	Meikin	meiotic kinetochore factor	chr11:54370652-54426790	1433	=	648	730	776	713	696	706	814	736	853	788	761	1023	8.07436	8.40774	8.76562	9.1301	8.98353	8.23137	8.9681	8.83665	8.92961	9.1074	9.40824	9.27599	718	705	801	857.333	8.41591	8.78167	8.91145	9.26388
NM_029116	74901	Kbtbd11	kelch repeat and BTB (POZ) domain containing 11	chr8:15011025-15033332	6972	=	1299	1089	1070	968	1131	996	1131	762	867	727	837	1309	3.32674	2.57675	2.48432	2.54816	3.00299	2.38563	2.5606	1.88042	1.86485	1.72845	2.12563	2.43899	1152.67	1031.67	920	957.667	2.79594	2.64559	2.10195	2.09769
NM_029121	74915	Atp6v1e2	ATPase, H+ transporting, lysosomal V1 subunit E2	chr17:86944109-86947887	1005	=	5892	5858	6418	5620	5499	6532	6466	5767	8168	7107	6431	9100	104.68	96.2089	103.393	102.713	101.305	108.578	101.58	98.7528	121.99	117.224	113.409	117.664	6056	5883.67	6800.33	7546	101.427	104.199	107.441	116.099
NM_175675	74919	Slc35f6	solute carrier family 35, member F6	chr5:30647939-30659729	3082	=	998	1161	1095	930	918	1059	1070	928	1187	936	936	1133	5.77851	6.21626	5.74873	5.53873	5.51358	5.74042	5.47745	5.17753	5.77787	5.03104	5.37797	4.77619	1084.67	969	1061.67	1001.67	5.9145	5.59757	5.47762	5.06174
NR_027849	74927	Pmis2	Pmis2, sperm specific protein, transcript variant 2	chr7:30670722-30671605	565	=	299	297	336	283	286	320	340	330	394	338	377	418	9.42554	8.65763	9.60402	9.19696	9.3703	9.44536	9.4902	10.051	10.4446	9.90099	11.817	9.59258	310.667	296.333	354.667	377.667	9.22907	9.33754	9.99529	10.4369
NM_001033172	74998	Rab11fip2	RAB11 family interacting protein 2 (class I), transcript variant 1	chr19:59902884-59943364	5294	=	491	375	378	339	662	406	660	674	358	642	614	597	1.65415	1.16831	1.15563	1.17493	2.31533	1.27859	1.96794	2.19109	1.01294	2.00934	2.05462	1.46454	414.667	469	564	617.667	1.32603	1.58962	1.72399	1.84283
NM_029166	75089	Uhrf1bp1l	UHRF1 (ICBP90) binding protein 1-like	chr10:89744991-89819869	6446	=	7037	7939	7200	6124	6540	6678	7567	7226	2040	6363	2085	2558	19.4923	20.3277	18.0853	17.4495	18.7854	17.3075	18.5355	19.2908	4.74927	16.3611	5.73032	5.15669	7392	6447.33	5611	3668.67	19.3018	17.8475	14.1918	9.08272
NM_029181	75140	Slxl1	Slx-like 1	chrX:55226876-55243736	743	=	1008	861	1126	986	824	1067	1179	892	1214	945	1097	1441	24.2047	19.111	24.5354	24.3604	20.5309	23.9874	25.0381	20.6513	24.5261	21.0741	26.1535	25.2046	998.333	959	1095	1161	22.617	22.9596	23.4052	24.144
NM_029186	75146	Tmem180	transmembrane protein 180	chr19:46356880-46375254	2280	=	782	885	849	710	751	950	901	814	986	941	841	1121	6.11697	6.40206	6.02437	5.71217	6.09406	6.96074	6.23466	6.13986	6.48846	6.83783	6.5353	6.38929	838.667	803.667	900.333	967.667	6.18113	6.25566	6.28766	6.58747
NM_001282012	75210	Prr3	proline-rich polypeptide 3, transcript variant 3	chr17:35972539-35979023	1932	=	477	420	482	350	491	346	387	299	593	498	158	603	4.40464	3.58397	4.03935	3.32497	4.70145	2.98359	3.15564	2.66129	4.60412	4.27136	1.44171	4.05403	459.667	395.667	426.333	419.667	4.00932	3.67	3.47368	3.2557
NM_173745	75219	Dusp18	dual specificity phosphatase 18	chr11:3895240-3901296	4632	=	1804	2270	2572	1792	2233	2173	2135	2240	2090	2174	1837	2629	6.95337	8.08654	8.9897	7.10277	8.92585	7.8374	7.27533	8.32174	6.77173	7.77969	7.02637	7.37529	2215.33	2066	2155	2213.33	8.00987	7.95534	7.45627	7.39378
NM_001197046	75296	Fgfr1op	Fgfr1 oncogene partner, transcript variant 1	chr17:8165518-8196470	3154	=	3604	4128	3632	3510	3188	4129	4122	3508	5116	4030	4296	5530	20.4037	21.6032	18.6403	20.4399	18.7129	21.8692	20.6338	19.1417	24.3474	21.1779	24.1414	22.7833	3788	3609	4248.67	4618.67	20.2157	20.3406	21.3743	22.7009
NM_029245	75305	Ankrd53	ankyrin repeat domain 53	chr6:83762646-83768326	1737	=	3418	3685	3996	3402	3442	3847	4147	3692	4382	4035	3767	5267	35.1348	35.0087	37.2486	35.9718	36.6915	37.0021	37.6902	36.5794	37.8653	38.5071	38.4327	39.4024	3699.67	3563.67	4073.67	4356.33	35.7974	36.5551	37.3783	38.7807
NM_023773	75339	Mphosph8	M-phase phosphoprotein 8	chr14:56668248-56697429	2938	=	4757	5256	4619	4571	4527	4536	5173	4709	4985	4750	4444	5755	28.9107	29.5267	25.4526	28.571	28.5261	25.7919	27.8001	27.5849	25.4668	26.799	26.8039	25.4555	4877.33	4544.67	4955.67	4983	27.9633	27.6297	26.9506	26.3528
NM_029283	75429	Fam183b	family with sequence similarity 183, member B, transcript variant 1	chr11:58792802-58801960	562	=	2711	2518	2913	2622	2476	2902	3083	2450	3992	3013	3019	4087	86.129	73.931	83.9055	85.6644	81.5665	86.2588	86.6152	75.0273	106.608	88.8588	95.2104	94.5063	2714	2666.67	3175	3373	81.3218	84.4965	89.4168	92.8585
NM_029287	75437	1700006E09Rik	RIKEN cDNA 1700006E09 gene	chr11:101987056-101992264	698	=	4024	3590	3584	3674	3394	3733	4065	3485	5223	3887	3903	5846	102.937	84.8894	83.1337	96.6782	90.0194	89.3507	91.9512	85.9213	112.304	92.2942	99.102	108.832	3732.67	3600.33	4257.67	4545.33	90.32	92.0161	96.7256	100.076
NM_029291	75452	Ascc2	activating signal cointegrator 1 complex subunit 2	chr11:4637793-4683386	2605	=	2152	3575	3125	1569	3077	3019	1161	2463	2637	1751	1370	2201	14.7451	22.649	19.4179	11.0621	21.8695	19.3614	7.03547	16.2684	15.1921	11.1403	9.31744	10.9785	2950.67	2555	2087	1774	18.9373	17.431	12.832	10.4787
NM_029314	75504	1700013F07Rik	RIKEN cDNA 1700013F07 gene	chr3:108537584-108544697	592	=	6824	6832	7048	6739	6545	6599	9039	6915	9696	7628	7770	11119	205.803	190.486	192.752	209.081	204.692	186.224	241.066	201.011	245.839	213.596	232.618	244.083	6901.33	6627.67	8550	8839	196.347	199.999	229.305	230.099
NM_029321	75516	Ttc32	tetratricopeptide repeat domain 32	chr12:9029997-9036394	1000	=	56	68	56	35	50	53	48	50	49	43	52	55	0.995182	1.1198	0.899508	0.632692	0.911704	0.885508	0.751961	0.856282	0.73063	0.696569	0.906399	0.71298	60	46	49	50	1.00483	0.809968	0.779624	0.771983
NM_080637	75533	Nme5	NME/NM23 family member 5	chr18:34562641-34579106	829	=	2303	1977	2821	2162	2247	2256	2507	2136	2220	2413	2076	2463	49.5886	39.3622	55.0815	47.8814	50.1783	45.454	47.7478	44.3379	40.1846	48.2335	44.3785	38.5978	2367	2221.67	2287.67	2317.33	48.0108	47.8379	44.0901	43.7366
NM_001145895	75541	Nat8f4	N-acetyltransferase 8 (GCN5-related) family member 4, transcript variant 2	chr6:85899051-85902533	1129	=	1147	1414	1137	1127	1207	1222	1241	1190	1589	1476	1411	1955	18.1398	20.6726	16.2989	18.3334	19.7917	18.0755	17.3507	18.1288	21.1171	21.668	22.1426	22.5027	1232.67	1185.33	1340	1614	18.3704	18.7335	18.8655	22.1045
NR_027648	75553	Zc3h14	zinc finger CCCH type containing 14, transcript variant 5	chr12:98746968-98787774	2961	=	270	313	284	302	262	333	322	309	406	355	277	463	1.62573	1.74132	1.54921	1.87171	1.63552	1.87387	1.71687	1.79269	2.05558	1.98275	1.65369	2.02862	289	299	345.667	365	1.63875	1.7937	1.85505	1.88836
NM_029336	75558	Spata45	spermatogenesis associated 45	chr1:191036822-191042941	428	=	2898	2500	3103	2728	2473	3022	3319	2654	4158	3251	3336	4312	120.864	96.4041	117.377	117.043	106.981	117.946	122.408	106.698	145.819	125.893	138.12	130.921	2833.67	2741	3377	3633	111.549	113.99	124.975	131.645
NM_029339	75565	Sgf29	SAGA complex associated factor 29	chr7:126649309-126672779	1166	=	9063	8889	9062	8669	8332	9044	10011	8783	12099	9884	9645	12963	138.788	125.826	125.826	136.555	132.306	129.578	135.558	129.639	155.754	140.516	146.606	144.476	9004.67	8681.67	10297.7	10830.7	130.147	132.813	140.317	143.866
NM_029363	75610	2010109A12Rik	RIKEN cDNA 2010109A12 gene	chr5:93206518-93213474	548	=	95	93	105	62	85	134	126	91	126	114	125	110	3.08464	2.79452	3.09816	2.07774	2.84957	4.06215	3.60282	2.84025	3.44376	3.43121	4.01074	2.60415	97.6667	93.6667	114.333	116.333	2.99244	2.99649	3.29561	3.3487
NM_001331206	75613	Med25	Mus musculus mediator complex subunit 25 (Med25), transcript variant 2	chr7:44876765-44892424	3657	=	296	957	111	141	854	1151	1095	991	896	1036	822	1236	1.44477	4.31587	0.490503	0.703395	4.32393	5.25626	4.72436	4.65974	3.67644	4.69386	3.97973	4.39092	454.667	715.333	994	1031.33	2.08372	3.42786	4.35351	4.35484
NM_001331208	75613	Med25	Mus musculus mediator complex subunit 25 (Med25), transcript variant 4	chr7:44879384-44892424	2299	=	227	321	271	232	231	203	335	199	202	201	273	264	1.75609	2.30048	1.9035	1.84967	1.85864	1.47454	2.29786	1.4871	1.3188	1.44391	2.10093	1.48905	273	222	245.333	246	1.98669	1.72762	1.70126	1.67796
NM_029367	75622	Spaca3	sperm acrosome associated 3	chr11:80858389-80867814	814	=	5193	4970	6066	5361	5058	6281	6512	5524	7410	6949	6357	8514	113.904	100.765	120.648	120.97	115.041	128.905	126.316	116.785	136.641	141.509	138.402	135.922	5409.67	5566.67	6482	7273.33	111.772	121.639	126.581	138.611
NM_183112	75641	1700029I15Rik	RIKEN cDNA 1700029I15 gene	chr2:92382918-92383603	364	=	580	667	761	614	597	732	766	680	1096	825	739	1166	28.4504	30.2217	33.8113	30.9673	30.323	33.5822	33.1952	32.1256	45.1917	37.533	35.9707	41.624	669.333	647.667	847.333	910	30.8278	31.6242	36.8375	38.3759
NM_029370	75642	Spata25	spermatogenesis associated 25	chr2:164827382-164828534	783	=	1821	1817	1730	1701	1569	1853	1897	1597	2714	2163	1872	2813	41.5079	38.2974	35.7548	39.8958	37.0835	39.539	38.2507	35.0888	52.0213	45.7855	42.371	46.686	1789.33	1707.67	2069.33	2282.67	38.52	38.8394	41.7869	44.9475
NM_001166408	75646	Rai14	retinoic acid induced 14, transcript variant 2	chr15:10568978-10714631	4814	=	7877	8937	7808	6888	8356	7601	7222	6842	9916	6995	7188	9604	29.2176	30.6423	26.2599	26.2807	32.1387	26.3771	23.6863	24.4598	30.9184	24.0875	26.4625	25.9269	8207.33	7615	7993.33	7929	28.7066	28.2655	26.3549	25.4923
NM_029373	75647	Ssmem1	serine-rich single-pass membrane protein 1, transcript variant 2	chr6:30512286-30520253	1154	=	4001	3630	4376	3953	3739	4064	4998	4318	4810	4387	4441	5920	61.8984	51.9093	61.3898	62.9161	59.9794	58.8315	68.3844	64.3948	62.5581	63.0086	68.2042	66.6608	4002.33	3918.67	4708.67	4916	58.3992	60.5757	65.1124	65.9578
NM_029377	75660	Lin37	lin-37 homolog (C. elegans), transcript variant 1	chr7:30555441-30559646	998	=	710	743	639	646	614	759	785	638	904	858	678	953	12.6962	12.2734	10.366	11.8741	11.3782	12.6973	12.4187	10.9916	13.5944	14.2413	12.0391	12.4042	697.333	673	775.667	829.667	11.7785	11.9832	12.3349	12.8949
NM_029379	75667	Tmem225	transmembrane protein 225	chr9:40148122-40150878	991	=	2834	2470	3353	2964	2822	3418	3505	3038	3818	3547	3461	4223	51.0508	41.1389	54.7724	54.9352	52.7183	57.6111	55.841	52.7541	57.83	59.3241	61.8942	55.3695	2885.67	3068	3453.67	3743.67	48.9874	55.0882	55.475	58.8626
NM_001081314	75697	C2cd4b	C2 calcium-dependent domain containing 4B	chr9:67759437-67760933	1330	=	176	264	210	227	217	233	239	502	316	249	675	408	2.35676	3.27027	2.55282	3.12576	3.01505	2.92125	2.83444	6.49088	3.55995	3.09784	8.98572	3.98314	216.667	225.667	352.333	444	2.72662	3.02069	4.29509	5.35557
NM_030261	75747	Sesn3	sestrin 3	chr9:14276301-14326134	2158	=	1113	1374	1244	1133	1221	1105	1161	1217	1010	1153	883	1243	9.20897	10.5024	9.32697	9.63692	10.4747	8.55377	8.48837	9.70349	7.02336	8.85087	7.24671	7.48161	1243.67	1153	1129.33	1093	9.67945	9.55512	8.40507	7.85973
NM_001081096	75811	Saxo1	stablizer of axonemal microtubules 1	chr4:86444698-86558303	1835	=	4069	3672	3493	4093	3387	4283	4315	4291	4670	4221	4197	5620	39.5948	33.0233	30.82	40.9613	34.1705	38.9911	37.1229	40.2448	38.2013	38.1267	40.5358	39.8007	3744.67	3921	4425.33	4679.33	34.4793	38.041	38.523	39.4877
NM_029472	75886	Gstt4	glutathione S-transferase, theta 4	chr10:75814944-75822543	963	=	9903	9201	9780	9045	8963	9950	10787	9612	12435	11107	9794	14569	183.619	157.696	164.431	172.509	172.335	172.617	176.856	171.781	193.821	191.183	180.261	196.613	9628	9319.33	10944.7	11823.3	168.582	172.487	180.819	189.352
NM_177077	75914	Exoc6b	exocyst complex component 6B	chr6:84618486-85069513	5440	=	1227	1579	1655	1369	1356	1382	1493	1396	837	1299	1077	1431	4.02712	4.78904	4.92473	4.62193	4.61433	4.24385	4.33067	4.41474	2.30824	3.95811	3.50584	3.41847	1487	1369	1242	1269	4.5803	4.49337	3.68455	3.62747
NM_001029993	76014	Zc3h18	zinc finger CCCH-type containing 18, transcript variant 1	chr8:122376616-122417360	3804	=	1792	1676	1155	1359	1351	1560	1443	1431	1866	1492	1213	1524	8.40765	7.27157	4.91295	6.56012	6.57558	6.8476	5.98944	6.47425	7.36132	6.49992	5.64766	5.20418	1541	1423.33	1580	1409.67	6.86406	6.6611	6.60834	5.78392
NM_172672	76051	Ganc	glucosidase, alpha; neutral C	chr2:120403896-120460852	4804	=	453	559	509	446	449	455	529	443	478	450	433	573	1.68101	1.92067	1.71515	1.70518	1.72986	1.58161	1.73573	1.58586	1.49301	1.5527	1.59454	1.54764	507	450	483.333	485.333	1.77227	1.67222	1.60487	1.56496
NM_029508	76073	Pcgf5	polycomb group ring finger 5	chr19:36379067-36456204	1509	=	0	0	0	0	0	0	97	0	314	370	351	0	0	0	0	0	0	0	1.01042	0	3.1222	4.05997	4.11253	0	0	0	137	240.333	0	0	1.37754	2.72417
NM_028785	76088	Dock8	dedicator of cytokinesis 8	chr19:24999529-25202432	7810	=	609	859	676	677	663	637	566	603	574	614	515	568	1.39114	1.81366	1.40127	1.59098	1.56973	1.3616	1.14368	1.32811	1.10285	1.30285	1.16874	0.944122	714.667	659	581	565.667	1.53536	1.50744	1.19155	1.13857
NM_001099624	76089	Rapgef2	Rap guanine nucleotide exchange factor (GEF) 2, transcript variant 1	chr3:79062511-79145875	6561	=	393	501	414	403	362	392	461	383	386	372	334	417	1.06798	1.25825	1.02026	1.128	1.02068	0.996944	1.10748	1.00283	0.881385	0.939415	0.900727	0.825467	436	385.667	410	374.333	1.1155	1.04854	0.997234	0.888536
NM_029532	76167	Snrnp35	small nuclear ribonucleoprotein 35 (U11/U12)	chr5:124483155-124491122	1092	=	181	177	239	163	200	157	153	143	230	124	149	156	2.95562	2.66755	3.54026	2.73868	3.38782	2.4004	2.21078	2.24281	3.1557	1.87007	2.40586	1.85474	199	173.333	175.333	143	3.05448	2.8423	2.53643	2.04356
NM_001289658	76223	Agbl3	ATP/GTP binding protein-like 3, transcript variant 4	chr6:34780432-34785710	1328	=	91	123	140	99	184	119	120	167	170	169	131	186	1.22185	1.52553	1.70641	1.36463	2.55596	1.48786	1.41501	2.15181	1.91283	2.09951	1.74776	1.81513	118	134	152.333	162	1.4846	1.80282	1.82655	1.88747
NM_029561	76273	Ndfip2	Nedd4 family interacting protein 2, transcript variant 1	chr14:105258673-105309298	2432	=	2894	2904	2883	2858	2685	2978	3409	2854	3544	3215	3031	4364	21.2455	19.7073	19.1909	21.5794	20.4381	20.4521	22.1279	20.192	21.8718	21.9111	22.0873	23.3192	2893.67	2840.33	3269	3536.67	20.0479	20.8232	21.3972	22.4392
NM_023816	76389	Ankrd36	ankyrin repeat domain 36	chr11:5569684-5689337	4491	=	564	985	210	328	143	144	106	162	129	151	111	127	2.24134	3.61781	0.756015	1.3391	0.58752	0.535397	0.371674	0.617116	0.428837	0.556206	0.434281	0.367178	586.333	205	132.333	129.667	2.20506	0.820673	0.472542	0.452555
NM_029599	76407	Sun5	Sad1 and UNC84 domain containing 5, transcript variant 2	chr2:153856188-153871084	1157	=	977	827	1080	915	923	1182	1346	907	1605	1283	1107	1734	15.0643	11.7871	15.1114	14.523	14.7705	17.0606	18.3624	13.4834	20.8168	18.3696	16.947	19.4677	961.333	1006.67	1286	1374.67	13.9876	15.4514	17.5542	18.2614
NM_029614	76453	Prss23	protease, serine 23	chr7:89507785-89517586	3226	=	894	894	863	739	917	1005	1057	984	1169	1058	937	1434	4.94819	4.57196	4.32855	4.20297	5.25863	5.20225	5.17246	5.24962	5.43739	5.43546	5.14379	5.77553	883.667	887	1070	1143	4.61623	4.88795	5.28649	5.45159
NM_001163042	76478	Haus8	4HAUS augmin-like complex, subunit 8, transcript variant 1	chr8:71251124-71272590	1670	=	255	212	242	216	236	241	340	260	266	272	267	366	2.72648	2.08866	2.34256	2.37074	2.60621	2.40217	3.21114	2.67808	2.38332	2.69115	2.83267	2.8465	236.333	231	288.667	301.667	2.3859	2.45971	2.75751	2.79011
NR_037698	76505	1500009C09Rik	RIKEN cDNA 1500009C09 gene, transcript variant 1	chr15:82256023-82260753	1552	=	141	126	147	147	139	190	202	124	212	181	155	259	1.61451	1.3314	1.52365	1.73131	1.65079	2.0446	2.05025	1.37209	2.04092	1.92984	1.76581	2.16649	138	158.667	179.333	198.333	1.48985	1.8089	1.82109	1.95405
NM_001033175	76524	Cln6	ceroid-lipofuscinosis, neuronal 6	chr9:62838787-62852002	2136	=	1941	3156	3691	2748	2528	3445	2953	3244	3680	3269	2756	4606	16.2196	24.3862	27.9734	23.6233	21.9128	26.9411	21.823	26.1332	25.8607	25.3643	22.8641	28.0208	2929.33	2907	3292.33	3543.67	22.8597	24.1591	24.6056	25.4164
NM_001289555	76571	Styxl1	serine/threonine/tyrosine interacting-like 1, transcript variant 3	chr5:135747220-135778301	1642	=	305	357	173	383	149	188	220	320	217	215	164	252	3.31066	3.57878	1.70257	4.28257	1.6717	1.90277	2.10867	3.35166	1.98171	2.16784	1.76111	1.98713	278.333	240	252.333	210.333	2.864	2.61902	2.48068	1.97203
NM_029659	76571	Styxl1	serine/threonine/tyrosine interacting-like 1, transcript variant 1	chr5:135747220-135778385	1652	=	581	536	565	445	596	452	575	452	510	430	360	776	6.27058	5.35128	5.53277	4.93821	6.67939	4.56823	5.49405	4.70885	4.63318	4.30966	3.85371	6.1041	560.667	497.667	512.333	522	5.71821	5.39528	4.94536	4.75582
NM_029660	76572	Rbmxl2	RNA binding motif protein, X-linked-like 2	chr7:107209445-107210916	1472	=	1994	2438	2147	1914	2045	2664	2768	2306	3241	2766	2442	3459	24.1837	27.3331	23.6089	23.8724	25.7147	30.2321	29.6881	26.96	33.0409	31.1413	29.3958	30.533	2193	2207.67	2771.67	2889	25.0419	26.6064	29.8964	30.3567
NM_001253688	76614	Immt	inner membrane protein, mitochondrial, transcript variant 5	chr6:71831320-71875266	2527	=	157	142	186	77	128	221	179	100	114	119	72	139	1.10845	0.924535	1.18978	0.554321	0.935441	1.46046	1.11803	0.679383	0.674057	0.776004	0.502106	0.711411	161.667	142	131	110	1.07426	0.983407	0.823824	0.663174
NM_001253687	76614	Immt	inner membrane protein, mitochondrial, transcript variant 4	chr6:71831320-71875266	2617	=	397	403	535	374	337	426	433	348	386	358	252	523	2.70311	2.53617	3.3099	2.62087	2.38092	2.71423	2.60844	2.28768	2.21256	2.26441	1.70618	2.59263	445	379	389	377.667	2.84973	2.57201	2.36956	2.18774
NM_001253689	76614	Immt	inner membrane protein, mitochondrial, transcript variant 6	chr6:71831320-71875266	2498	=	165	136	197	0	158	191	137	110	128	120	87	150	1.17658	0.896664	1.27517	0	1.16794	1.27246	0.865567	0.752406	0.763641	0.792254	0.616074	0.776651	166	116.333	125	119	1.11614	0.813468	0.793871	0.728326
NM_029681	76629	Wbscr28	Williams-Beuren syndrome chromosome region 28 (human), transcript variant 2	chr5:134901593-134906733	933	=	1137	1082	1060	891	1007	1464	1431	1162	1698	1378	1470	1671	21.7546	19.1418	18.3884	17.5316	19.9844	26.2087	24.2071	21.4339	27.3123	24.4722	27.9161	23.2643	1093	1120.67	1430.33	1506.33	19.7616	21.2416	24.3178	25.2176
NM_029690	76652	Actrt3	actin related protein T3	chr3:30597073-30599870	1892	=	3664	3633	3135	3363	3192	3466	3603	3391	4875	3832	3646	5555	34.5761	31.688	26.8203	32.6463	31.2302	30.6001	30.0678	30.8444	38.6713	33.5665	34.1547	38.1547	3477.33	3340.33	3956.33	4344.33	31.0281	31.4922	33.1945	35.292
NM_029702	76688	Arfrp1	ADP-ribosylation factor related protein 1, transcript variant 2	chr2:181357690-181365404	2590	=	1215	1252	1428	1189	1298	1241	1426	1217	1584	1420	1309	1667	8.37209	7.97438	8.92541	8.43054	9.27293	8.00355	8.69104	8.08175	9.17702	9.08863	8.95303	8.36372	1298.33	1242.67	1409	1465.33	8.42396	8.569	8.64994	8.80179
NM_153177	76850	Ago4	argonaute RISC catalytic subunit 4	chr4:126489543-126533458	6521	=	1126	1455	1151	887	972	980	1154	1089	722	1057	592	846	3.08125	3.68262	2.85746	2.49582	2.75961	2.51007	2.79219	2.87379	1.66057	2.68543	1.60784	1.68437	1244	946.333	988.333	831.667	3.20711	2.5885	2.44218	1.99255
NM_001081100	76866	Morn1	MORN repeat containing 1	chr4:155086577-155145507	1661	=	888	999	1189	918	529	1205	1218	641	895	552	576	1452	9.53586	9.91997	11.585	10.1407	5.89672	12.1168	11.5702	6.63211	8.08494	5.50844	6.14244	11.3555	1025.33	884	918	860	10.347	9.38476	8.76243	7.66878
NM_001122685	76867	Rhbdd1	rhomboid domain containing 1, transcript variant 2	chr1:82339049-82445367	3688	=	3395	3292	2601	3144	2774	2955	3326	3076	3833	3140	3215	4515	16.4363	14.7327	11.4154	15.6547	13.9232	13.3831	14.2355	14.3509	15.599	14.111	15.448	15.9096	3096	2957.67	3411.67	3623.33	14.1948	14.3203	14.7285	15.1562
NM_029788	76892	Rnft1	ring finger protein, transmembrane 1	chr11:86484657-86499007	4434	=	2503	2762	2887	2454	2550	2829	3120	2690	3153	3025	2898	3652	10.0762	10.2804	10.5416	10.1624	10.6485	10.6575	11.1089	10.4377	10.6714	11.3072	11.582	10.7036	2717.33	2611	2987.67	3191.67	10.2994	10.4895	10.7393	11.1976
NM_029799	76920	Arrdc5	arrestin domain containing 5	chr17:56294111-56300286	1056	=	4468	3795	4725	4184	3850	4650	4845	4628	5758	5149	4531	6530	75.5512	59.3123	72.4441	72.7651	67.4932	73.5641	72.4289	75.4157	81.8414	80.829	76.0486	80.3607	4329.33	4228	5077	5403.33	69.1026	71.2741	76.562	79.0794
NM_029801	76927	Tsacc	TSSK6 activating co-chaperone	chr3:88282760-88296838	481	=	61	67	40	47	51	70	70	57	77	66	72	98	2.26401	2.29573	1.33924	1.78242	1.93227	2.42924	2.26626	2.02731	2.39316	2.25547	2.62856	2.64186	56	56	68	78.6667	1.96633	2.04798	2.22891	2.50863
NM_001164363	76952	Nt5c2	5'-nucleotidase, cytosolic II, transcript variant 1	chr19:46886831-47015189	4181	=	223	608	292	204	388	157	336	255	175	224	269	197	0.950015	2.39718	1.13055	0.894871	1.71406	0.625068	1.2678	1.04752	0.626354	0.884613	1.13989	0.612041	374.333	249.667	255.333	230	1.49258	1.078	0.980558	0.878848
NM_001163378	76967	2700049A03Rik	RIKEN cDNA 2700049A03 gene, transcript variant 1	chr12:71136848-71243303	5763	=	4417	5297	5248	5091	4880	912	4168	4658	367	4264	3071	553	13.6834	15.1695	14.7421	16.2247	15.6788	2.64273	11.4182	13.9087	0.953786	12.2634	9.44448	1.24513	4987.33	3627.67	3064.33	2629.33	14.5317	11.5154	8.76021	7.651
NM_029835	77011	Ticrr	TOPBP1-interacting checkpoint and replication regulator	chr7:79660196-79698145	7196	=	475	576	526	496	457	503	515	540	543	503	450	581	1.17786	1.31912	1.1829	1.26515	1.17527	1.16726	1.1294	1.29122	1.13092	1.15761	1.10733	1.0486	525.667	485.333	532.667	511.333	1.22663	1.20256	1.18385	1.10451
NM_029840	77032	Tstd3	thiosulfate sulfurtransferase (rhodanese)-like domain containing 3	chr4:21757382-21767211	1587	=	327	297	227	319	310	288	345	286	484	329	340	510	3.66998	3.08263	2.31386	3.68442	3.60982	3.02527	3.43209	3.0996	4.57023	3.43496	3.79196	4.17433	283.667	305.667	371.667	393	3.02216	3.43984	3.70064	3.80041
NM_001205392	77040	Atg16l1	autophagy related 16-like 1 (S. cerevisiae), transcript variant 3	chr1:87756011-87792428	3075	=	515	360	402	271	318	509	312	524	329	335	358	214	2.9896	1.92707	2.11521	1.61813	1.9128	2.76021	1.59989	2.9327	1.60132	1.80244	2.05866	0.900586	425.667	366	388.333	302.333	2.34396	2.09705	2.04464	1.58723
NM_001293800	77090	Ocel1	occludin/ELL domain containing 1, transcript variant 2	chr8:71371298-71373689	1486	=	444	507	441	437	436	529	497	532	550	620	531	722	5.32365	5.62933	4.80036	5.3908	5.42427	5.94014	5.27765	6.1516	5.55245	6.90564	6.32746	6.30565	464	467.333	526.333	624.333	5.25111	5.58507	5.66057	6.51291
NM_001033178	77106	Tmem181a	transmembrane protein 181A	chr17:6270470-6308314	4405	=	469	588	607	419	554	575	653	540	486	350	517	622	1.90002	2.20072	2.2282	1.74314	2.32702	2.17917	2.34028	2.10982	1.65308	1.31651	2.0782	1.8329	554.667	516	559.667	496.333	2.10965	2.08311	2.0344	1.74253
NM_175260	77579	Myh10	myosin, heavy polypeptide 10, non-muscle	chr11:68691915-68816624	7783	=	5495	9341	9363	7447	6620	7790	9133	5421	8461	6465	6935	8141	12.6059	19.8088	19.4764	17.574	15.749	16.7216	18.5271	11.9871	16.3182	13.7688	15.7914	13.5926	8066.33	7285.67	7671.67	7180.33	17.297	16.6815	15.6108	14.3843
NM_001290425	77593	Usp45	ubiquitin specific petidase 45, transcript variant 2	chr4:21776270-21837872	5863	=	446	306	374	365	234	179	211	10	299	17	0	412	1.3577	0.861451	1.03108	1.14269	0.738985	0.508406	0.566451	0.029291	0.764386	0.047099	0	0.912299	375.333	259.333	173.333	143	1.08341	0.796695	0.453376	0.319799
NM_001161629	77627	Efcab6	EF-hand calcium binding domain 6, transcript variant 3	chr15:83866712-83919373	2393	=	7521	7510	9030	8308	6232	7084	7364	8259	7157	6035	6730	8174	56.1144	51.7993	61.0954	63.7626	48.214	49.4533	48.5847	59.3973	44.8916	41.8025	49.844	44.3917	8020.33	7208	7593.33	6979.67	56.3364	53.81	50.9579	45.3461
NM_029951	77644	C330007P06Rik	RIKEN cDNA C330007P06 gene	chrX:36848544-36864246	3339	=	249	350	312	231	234	353	290	288	259	294	242	316	1.32823	1.72843	1.50821	1.26768	1.29512	1.76438	1.3679	1.48138	1.16142	1.4548	1.28175	1.22703	303.667	272.667	279	284	1.52163	1.44239	1.3369	1.32119
NM_023876	77766	Elp4	elongator acetyltransferase complex subunit 4	chr2:105697320-105904564	6755	=	506	505	548	499	417	538	517	501	558	464	482	680	1.33517	1.23161	1.31137	1.35601	1.14106	1.32942	1.20794	1.275	1.23851	1.13839	1.26412	1.3072	519.667	484.667	525.333	542	1.29272	1.2755	1.24048	1.23657
NM_029992	77832	Tchp	trichoplein, keratin filament binding	chr5:114707779-114722327	2863	=	5723	6671	5600	5145	5079	5481	5674	5640	5609	5227	4871	6904	35.6894	38.459	31.6674	33.004	32.8428	31.9852	31.2877	33.9038	29.4038	30.2643	30.1509	31.3369	5998	5235	5641	5667.33	35.2719	32.6107	31.5318	30.584
NM_001100451	77853	Msl2	male-specific lethal 2 homolog (Drosophila)	chr9:101074762-101104799	4888	=	1809	2071	1961	1771	1551	1966	1869	1853	1818	1807	1707	2077	6.60647	6.99285	6.4946	6.65128	5.87186	6.71925	6.03618	6.52354	5.58177	6.12731	6.18633	5.52157	1947	1762.67	1846.67	1863.67	6.69797	6.41413	6.04716	5.94507
NM_030024	78004	Prr15	.	chr6:54327012-54330200	1381	=	198	262	251	203	216	310	388	290	311	264	353	441	2.55581	3.12153	2.93819	2.69657	2.88629	3.74443	4.42684	3.60866	3.37401	3.16149	4.51773	4.14936	237	243	329.667	352.667	2.87184	3.10909	3.80317	3.94286
NM_030055	78217	Tmem210	transmembrane protein 210	chr2:25288145-25289187	516	=	1958	1799	2429	2020	1957	2310	2197	1993	2902	2488	2384	3181	67.7267	57.5362	76.195	71.8817	70.204	74.7855	67.2058	66.4612	84.4169	79.9254	81.875	80.1068	2062	2095.67	2364	2684.33	67.1526	72.2904	72.6946	80.6357
NM_001291125	78246	Phf23	PHD finger protein 23, transcript variant 2	chr11:69995766-70000011	1818	=	166	168	275	150	157	225	202	133	133	104	108	230	1.6245	1.52278	2.4434	1.51052	1.59852	2.06755	1.74744	1.25516	1.09093	0.941037	1.04775	1.64091	203	177.333	156	147.333	1.86356	1.72553	1.36451	1.2099
NM_030075	78267	Klhdc8b	kelch domain containing 8B	chr9:108447639-108461581	2953	=	121	181	251	273	145	77	329	50	149	54	33	146	0.729905	1.00723	1.37189	1.69605	0.907012	0.432551	1.75548	0.291028	0.755093	0.298432	0.197775	0.642344	184.333	165	176	77.6667	1.03634	1.01187	0.933866	0.379517
NM_030081	78287	Rbsn	rabenosyn, RAB effector	chr6:92186712-92214811	5220	=	1000	1178	1122	1008	926	1089	999	1023	1070	959	882	1225	3.4207	3.72416	3.47812	3.54363	3.28246	3.48302	3.01989	3.37162	3.07426	3.04452	2.99402	3.04975	1100	1007.67	1030.67	1022	3.54099	3.43637	3.15526	3.02943
NM_001081335	78309	Cul9	cullin 9	chr17:46500609-46546388	7844	=	2333	2804	2769	2465	2522	2428	2656	2823	2549	2680	2199	2936	5.30873	5.89987	5.71565	5.77072	5.95191	5.16993	5.34582	6.19261	4.87774	5.66253	4.96835	4.86396	2635.33	2471.67	2676	2605	5.64142	5.63085	5.47206	5.16494
NM_001166364	78323	Fam219b	family with sequence similarity 219, member B, transcript variant 1	chr9:57537528-57543187	3055	=	173	20	132	66	114	209	211	157	120	240	131	249	1.0076	0.103454	0.698	0.391765	0.686857	1.13906	1.08789	0.883525	0.586591	1.30035	0.755637	1.05804	108.333	129.667	162.667	206.667	0.603017	0.739229	0.852668	1.03801
NM_030087	78330	Ndufv3	NADH dehydrogenase (ubiquinone) flavoprotein 3, transcript variant 1	chr17:31520115-31531325	1579	=	239	221	218	159	202	259	219	166	255	197	167	248	2.6947	2.3074	2.23096	1.8441	2.36128	2.73239	2.18714	1.79963	2.42113	2.06709	1.87199	2.04078	226	206.667	213.333	204	2.41102	2.31259	2.13597	1.99328
NM_198164	78334	Cdk19	cyclin-dependent kinase 19, transcript variant 2	chr10:40349308-40483818	5675	=	1554	451	387	569	212	166	794	219	0	0	112	0	4.8866	1.30981	1.10273	1.83919	0.690094	0.486025	2.20839	0.661535	0	0	0.346936	0	797.333	315.667	337.667	37.3333	2.43305	1.0051	0.956641	0.115645
NM_175274	78339	Ttyh3	tweety family member 3, transcript variant 2	chr5:140620577-140649031	4659	=	1187	1543	1288	1225	1123	1270	1239	1389	1267	1220	1087	1398	4.54647	5.46634	4.47408	4.82787	4.45949	4.55216	4.19893	5.13049	4.08057	4.3406	4.13258	3.8971	1339.33	1206	1298.33	1235	4.82896	4.61317	4.47	4.12343
NM_001033184	78459	1700057G04Rik	RIKEN cDNA 1700057G04 gene	chr9:92309377-92357876	1052	=	1017	1031	1108	888	1061	1087	1075	867	1593	1335	1019	1567	17.2525	16.167	17.0459	15.4979	18.6597	17.2485	16.13	14.1801	22.7277	21.0229	17.1536	19.3571	1052	1012	1178.33	1307	16.8218	17.1354	17.6793	19.1779
NM_030133	78586	Srbd1	S1 RNA binding domain 1	chr17:85984665-86145175	3530	=	477	574	516	437	474	519	509	518	451	444	401	605	2.41013	2.68372	2.36394	2.27063	2.48496	2.45627	2.27429	2.52522	1.91751	2.08087	2.00999	2.22385	522.333	476.667	492.667	483.333	2.48593	2.40395	2.239	2.1049
NM_178635	78610	Uvrag	UV radiation resistance associated gene	chr7:98886743-99141144	3438	=	621	624	552	539	597	522	519	561	691	481	506	667	3.22271	2.99501	2.59881	2.87833	3.21487	2.53373	2.38072	2.80667	3.01531	2.3187	2.60575	2.52027	599	552.667	590.333	551.333	2.93884	2.87564	2.73423	2.48157
NM_023900	78670	Plekhj1	pleckstrin homology domain containing, family J member 1	chr10:80796099-80798626	1260	=	207	252	233	164	165	297	275	160	248	165	166	254	2.93297	3.28942	2.98796	2.3871	2.42435	3.93112	3.44163	2.17651	2.94931	2.16862	2.33171	2.61354	230.667	208.667	227.667	195	3.07012	2.91419	2.85582	2.37129
NM_178403	78697	Pus7	pseudouridylate synthase 7, transcript variant 3	chr5:23740165-23783711	3890	=	468	431	593	405	418	545	474	535	441	417	470	597	2.14697	1.8272	2.46426	1.91227	1.988	2.3377	1.92056	2.36426	1.7007	1.77584	2.1408	1.99409	497.333	456	483.333	494.667	2.14614	2.07932	1.99517	1.97024
NM_030168	78757	Rictor	RPTOR independent companion of MTOR, complex 2	chr15:6708381-6800400	9313	=	1685	1886	1790	1626	1669	1754	1893	1708	1906	1544	1642	2067	3.23068	3.34173	3.11088	3.20616	3.31691	3.1455	3.20885	3.15513	3.07194	2.74721	3.12431	2.88319	1787	1683	1835.67	1751	3.22776	3.22286	3.14531	2.91824
NM_001271484	78785	Clip4	CAP-GLY domain containing linker protein family, member 4, transcript variant 4	chr17:71769691-71850164	2228	=	18858	18537	18108	17249	17108	18964	21068	19702	21997	19555	18858	26516	151.134	137.327	131.59	142.196	142.18	142.208	149.305	152.187	148.202	145.489	150.016	154.668	18501	17773.7	20922.3	21643	140.017	142.194	149.898	150.058
NM_001081344	78808	Stxbp5	syntaxin binding protein 5 (tomosyn)	chr10:9755547-9901040	9074	=	1433	1515	1582	1391	1401	1409	1481	1370	1449	1350	1342	1733	2.81904	2.7542	2.82182	2.8153	2.8587	2.59353	2.57688	2.5974	2.39585	2.46474	2.62046	2.48118	1510	1400.33	1433.33	1475	2.79835	2.75584	2.52338	2.52212
NM_001172096	78832	Cacul1	CDK2 associated, cullin domain 1, transcript variant 2	chr19:60524696-60581023	5700	=	4547	4987	4470	4566	4064	5222	5640	4904	6006	5571	5332	7304	14.2418	14.4401	12.6975	14.7119	13.199	15.3059	15.6225	14.8069	15.8149	16.2005	16.5788	16.6511	4668	4617.33	5516.67	6069	13.7931	14.4056	15.4148	16.4768
NM_030205	78885	Coro7	coronin 7	chr16:4626884-4679720	3488	=	415	294	478	284	523	270	363	374	304	336	396	252	2.12025	1.38946	2.21533	1.4919	2.77574	1.28861	1.64052	1.84157	1.30456	1.59238	2.00897	0.937084	395.667	359	347	328	1.90835	1.85208	1.59555	1.51281
NM_001081068	78913	Ltn1	listerin E3 ubiquitin protein ligase 1	chr16:87376651-87432606	7737	=	504	75	352	586	566	478	593	568	679	446	696	789	1.16289	0.15919	0.735594	1.38906	1.35275	1.03014	1.2083	1.26151	1.31685	0.954022	1.59289	1.32397	310.333	543.333	613.333	643.667	0.685893	1.25732	1.26222	1.29029
NM_030224	78919	Fndc8	fibronectin type III domain containing 8	chr11:82892145-82900737	2081	=	5563	5398	5075	5246	4800	5470	5908	5160	7787	5683	5947	7855	47.7285	42.8096	39.4813	46.3018	42.7016	43.9133	44.821	42.6718	56.1673	45.2642	50.6477	49.0494	5345.33	5172	6285	6495	43.3398	44.3056	47.8867	48.3204
NM_030225	78920	Dlst	dihydrolipoamide S-succinyltransferase (E2 component of 2-oxo-glutarate complex)	chr12:85110833-85134091	2767	=	5413	5865	5999	5106	4955	5650	5667	5190	5650	5094	4727	6802	34.928	34.9844	35.0998	33.8925	33.1575	34.1154	32.3336	32.2805	30.6478	30.516	30.279	31.9448	5759	5237	5502.33	5541	35.0041	33.7218	31.7539	30.9133
NM_030233	78935	Saal1	serum amyloid A-like 1	chr7:46686108-46710651	4699	=	265	777	365	400	414	520	570	683	456	920	405	880	1.00627	2.72595	1.256	1.5604	1.63092	1.84889	1.91251	2.50005	1.45568	3.24469	1.52685	2.43336	469	444.667	569.667	735	1.66274	1.68007	1.95608	2.40163
NM_001146085	78938	Fbxo34	F-box protein 34, transcript variant 2	chr14:47472561-47531962	3132	=	201	381	85	263	220	342	260	440	525	644	165	489	1.1427	2.00474	0.437317	1.53971	1.30038	1.82269	1.31074	2.41703	2.5122	3.40594	0.932986	2.02689	222.333	275	408.333	432.667	1.19492	1.55426	2.07999	2.12194
NM_030237	79401	Spz1	spermatogenic leucine zipper 1	chr13:92574632-92576232	1601	=	68657	70953	75050	65536	65602	72709	80657	69623	96851	75854	76529	104273	765.741	731.513	759.004	751.872	758.716	758.77	795.465	748.443	908.07	785.405	847.228	846.426	71553.3	67949	82377	85552	752.086	756.453	817.326	826.353
NM_024473	79555	BC005537	cDNA sequence BC005537	chr13:24801657-24812899	2551	=	1633	4022	3740	3142	3297	2064	1436	2225	3998	1512	1337	1225	11.428	26.0238	23.7328	22.6206	23.9251	13.5143	8.88783	15.0071	23.5203	9.82216	9.28425	6.23964	3131.67	2834.33	2553	1358	20.3949	20.02	15.805	8.44868
NM_001161338	79566	Sh3bp5l	SH3 binding domain protein 5 like, transcript variant 1	chr11:58330707-58347728	3033	=	0	218	139	135	96	136	167	247	106	266	240	144	0	1.18546	0.740583	0.81214	0.580682	0.744015	0.867713	1.39708	0.520816	1.45065	1.39848	0.616697	119	122.333	173.333	216.667	0.642016	0.712279	0.928537	1.15528
NM_030257	80289	Lysmd3	LysM, putative peptidoglycan-binding, domain containing 3	chr13:81657806-81671890	3126	=	428	478	488	388	395	387	436	420	361	397	383	472	2.44347	2.52167	2.52601	2.2789	2.33826	2.06445	2.20166	2.30967	1.72908	2.10172	2.1684	1.95813	464.667	390	405.667	417.333	2.49705	2.2272	2.08014	2.07609
NM_019573	80707	Wwox	WW domain-containing oxidoreductase	chr8:114439652-115352712	2251	=	642	750	674	611	646	755	797	741	699	717	702	900	5.08524	5.49651	4.84696	4.98263	5.30729	5.59757	5.58554	5.65796	4.65945	5.27325	5.52626	5.19332	688.667	670.667	745.667	773	5.1429	5.29583	5.30098	5.33094
NM_030694	80876	Ifitm2	interferon induced transmembrane protein 2	chr7:140954839-140955961	627	=	263	326	214	170	179	365	240	216	271	244	185	268	7.47814	8.57952	5.5209	4.9681	5.27975	9.71984	6.02766	5.92257	6.47351	6.42962	5.22827	5.54466	267.667	238	242.333	232.333	7.19286	6.6559	6.14125	5.73418
NM_001199246	80884	Maged2	melanoma antigen, family D, 2, transcript variant 2	chrX:150806421-150813703	2103	=	524	833	402	372	542	451	356	451	486	458	390	364	4.44718	6.53366	3.09221	3.24329	4.76648	3.58129	2.66956	3.68469	3.46306	3.60271	3.28541	2.24523	586.333	455	431	404	4.69102	3.86369	3.27244	3.04445
NM_198010	81702	Ankrd17	ankyrin repeat domain 17, transcript variant 2	chr5:90227166-90366185	9313	=	69	1677	341	155	189	192	191	154	223	197	103	218	0.130928	2.97126	0.591966	0.305017	0.375764	0.343914	0.323721	0.284198	0.358758	0.349701	0.194803	0.303644	695.667	178.667	189.333	172.667	1.23138	0.341565	0.322226	0.282716
NM_030888	81799	C1qtnf3	C1q and tumor necrosis factor related protein 3, transcript variant 2	chr15:10952332-10980162	2350	=	14	369	377	49	311	98	57	294	4	9	194	0	0.102048	2.58657	2.59527	0.379563	2.44678	0.691325	0.3787	2.14659	0.023863	0.061108	1.45987	0	253.333	152.667	118.333	67.6667	1.7613	1.17256	0.849717	0.506993
NM_030889	81840	Sorcs2	sortilin-related VPS10 domain containing receptor 2	chr5:36017181-36398139	5721	=	513	523	697	484	553	542	471	544	592	563	421	611	1.59903	1.50707	1.97005	1.55315	1.78975	1.58221	1.29987	1.63495	1.55106	1.62852	1.30244	1.38686	577.667	526.333	535.667	531.667	1.69205	1.6417	1.49529	1.43927
NM_031177	81896	Ift122	intraflagellar transport 122, transcript variant 1	chr6:115853528-115926699	4067	=	2096	2257	1913	1924	1644	1831	1982	1987	1715	1865	1600	2323	9.1989	9.15669	7.61565	8.68728	7.48299	7.52098	7.69213	8.40858	6.32839	7.60128	6.97097	7.42261	2088.67	1799.67	1894.67	1929.33	8.65708	7.89708	7.47637	7.33162
NM_001167763	81896	Ift122	intraflagellar transport 122, transcript variant 2	chr6:115853528-115926699	4064	=	2140	2407	1890	2089	1770	1848	2086	2044	1772	1924	1541	2331	9.40101	9.77524	7.52673	9.43801	8.06434	7.59599	8.10306	8.6547	6.54399	7.84558	6.71781	7.45407	2145.67	1902.33	1967.33	1932	8.90099	8.36611	7.76725	7.33915
NM_031255	83434	Rsph6a	radial spoke head 6 homolog A (Chlamydomonas), transcript variant 1	chr7:19054687-19074447	2357	=	11392	12534	13433	10576	10770	11253	11970	11922	12170	11584	10497	14605	86.3023	87.7757	92.2725	82.4156	84.6012	79.7647	80.1818	87.0526	77.5053	81.4674	78.9359	80.5242	12453	10866.3	12020.7	12228.7	88.7835	82.2605	81.5799	80.3092
NR_028053	83485	Ngrn	neugrin, neurite outgrowth associated, transcript variant 1	chr7:80261215-80265378	1718	=	375	345	354	327	288	397	409	284	392	295	289	546	3.89393	3.30822	3.33315	3.48669	3.10312	3.85862	3.75838	2.84106	3.41702	2.84223	2.97352	4.12489	358	337.333	361.667	376.667	3.51177	3.48281	3.33882	3.31354
NM_148930	83486	Rbm5	RNA binding motif protein 5	chr9:107740495-107771002	3087	=	969	768	699	887	727	728	1016	724	967	926	899	1040	5.60229	4.10204	3.66168	5.27609	4.35978	3.93756	5.19306	4.03522	4.69893	4.97145	5.16142	4.37822	812	780.667	902.333	955	4.45534	4.52448	4.6424	4.83703
NM_031386	83560	Tex14	testis expressed gene 14, transcript variant 2	chr11:87405065-87555823	4763	=	2659	2892	2871	2807	2687	2411	2484	3070	2571	2636	2077	2676	9.96821	10.021	9.75957	10.824	10.443	8.45654	8.23218	11.0903	8.10084	9.17319	7.72898	7.29915	2807.33	2635	2708.33	2463	9.91626	9.90785	9.14111	8.06711
NM_031392	83669	Wdr6	WD repeat domain 6	chr9:108572313-108578670	4092	=	1202	1425	1507	1178	1218	1490	1406	1211	1327	1352	1173	1513	5.24278	5.74509	5.96155	5.28421	5.50849	6.08156	5.42408	5.09306	4.86657	5.47456	5.07747	4.80467	1378	1295.33	1314.67	1346	5.6498	5.62476	5.1279	5.1189
NM_178080	83679	Pde4dip	phosphodiesterase 4D interacting protein (myomegalin), transcript variant 2	chr3:97738844-97768014	6200	=	475	506	418	450	391	484	441	414	515	455	10	532	1.36544	1.34703	1.0903	1.33183	1.16584	1.30427	1.12129	1.14857	1.24534	1.21419	0.028141	1.11316	466.333	441.667	456.667	332.333	1.26759	1.26731	1.17173	0.785166
NM_031403	83703	Dbr1	debranching RNA lariats 1	chr9:99575799-99584343	2103	=	220	246	233	197	206	250	246	217	245	205	199	302	1.86077	1.92549	1.79156	1.71414	1.81273	1.98334	1.84648	1.7717	1.74171	1.61461	1.67186	1.86476	233	217.667	236	235.333	1.85927	1.83674	1.78663	1.71708
NM_023646	83945	Dnaja3	DnaJ heat shock protein family (Hsp40) member A3, transcript variant 1	chr16:4684070-4707693	2646	=	280	265	309	350	226	298	379	360	243	262	327	469	1.88517	1.65101	1.88971	2.42938	1.57455	1.87657	2.25949	2.33953	1.37746	1.63735	2.18631	2.29933	284.667	291.333	327.333	352.667	1.80863	1.96016	1.99216	2.041
NM_032396	84035	Kremen1	kringle containing transmembrane protein 1	chr11:5191553-5261610	4907	=	2022	2033	1921	1887	1816	2219	2381	2047	2529	2324	2143	2957	7.35622	6.83818	6.33657	7.06233	6.85104	7.55367	7.6608	7.17934	7.73636	7.84825	7.73834	7.82897	1992	1974	2319	2474.67	6.84366	7.15568	7.5255	7.80519
NM_001163642	84505	Setdb1	SET domain, bifurcated 1, transcript variant 3	chr3:95323525-95357202	4619	=	549	693	296	639	470	262	446	328	368	238	364	409	2.12104	2.47422	1.03672	2.5396	1.8807	0.947522	1.52143	1.21907	1.19511	0.852367	1.39448	1.14919	512.667	457	380.667	337	1.87733	1.78927	1.31187	1.13201
NM_001163641	84505	Setdb1	SET domain, bifurcated 1, transcript variant 1	chr3:95323525-95357202	4660	=	307	161	185	1	281	500	362	336	155	218	147	657	1.1747	0.569728	0.640452	0.002544	1.11468	1.79244	1.22345	1.24044	0.498067	0.772118	0.555692	1.83183	217.667	260.667	284.333	340.667	0.79496	0.969889	0.987322	1.05321
NM_018877	84505	Setdb1	SET domain, bifurcated 1, transcript variant 2	chr3:95323525-95357202	4622	=	1499	1623	2440	1480	1548	1579	1200	1628	1996	1898	1233	1816	5.79088	5.79354	8.54666	5.88144	6.19921	5.70553	4.09624	6.05914	6.48127	6.80405	4.72499	5.10469	1854	1535.67	1608	1649	6.71036	5.92873	5.54555	5.54458
NM_145618	93697	Ice2	interactor of little elongation complex ELL subunit 2	chr9:69397998-69433074	4029	=	588	698	701	583	616	582	594	647	569	617	516	704	2.60511	2.85589	2.81343	2.65492	2.82968	2.4099	2.32606	2.76136	2.11816	2.53528	2.2665	2.27049	662.333	593.667	603.333	612.333	2.75815	2.6315	2.40186	2.35742
NM_033581	93706	Pcdhgc3	protocadherin gamma subfamily C, 3	chr18:37806410-37841872	4686	=	318	323	310	253	257	252	216	244	141	221	128	100	1.21165	1.13545	1.0708	0.98983	1.01302	0.897504	0.724638	0.895766	0.449466	0.781697	0.480659	0.277315	317	254	200.333	149.667	1.1393	0.966784	0.689957	0.513224
NM_033565	93736	Aff4	AF4/FMR2 family, member 4	chr11:53350767-53421830	10165	=	826	2384	808	780	2257	474	1573	383	804	767	460	833	1.45051	3.87039	1.28675	1.40896	4.10995	0.778441	2.44199	0.648093	1.18702	1.25019	0.800665	1.06386	1339.33	1170.33	920	686.667	2.20255	2.09912	1.4257	1.03824
NM_019812	93759	Sirt1	sirtuin 1, transcript variant 1	chr10:63319005-63339035	3910	=	1232	253	525	1039	1239	10	1233	1164	1104	1154	1105	1662	5.62464	1.06547	2.17365	4.87966	5.8631	0.040242	4.97712	5.12098	4.23509	4.88936	5.00456	5.52193	670	762.667	1167	1307	2.95459	3.59434	4.77773	5.13861
NM_001159589	93759	Sirt1	sirtuin 1, transcript variant 2	chr10:63319005-63339035	3793	=	371	85	0	434	167	46	373	426	226	349	336	425	1.74581	0.365668	0	2.0982	0.812507	0.20076	1.55078	1.92881	0.892173	1.52099	1.56961	1.4556	152	215.667	341.667	370	0.703825	1.03715	1.45726	1.5154
NM_033608	93842	Igsf9	immunoglobulin superfamily, member 9, transcript variant 1	chr1:172482317-172498877	4201	=	2571	2764	2349	3301	2628	1877	3057	2882	3381	3020	2704	3915	10.9279	10.8596	9.05238	14.4292	11.5813	7.46449	11.4893	11.8068	12.0791	11.9131	11.4073	12.1107	2561.33	2602	3106.67	3213	10.28	11.1583	11.7917	11.8104
NM_053170	94093	Trim33	tripartite motif-containing 33, transcript variant 1	chr3:103279293-103358770	8870	=	3678	4166	4927	3484	3568	3936	4207	3882	3073	3530	3173	4393	7.40232	7.75125	8.99253	7.21329	7.4482	7.41282	7.48834	7.53067	5.2	6.59556	6.33921	6.43596	4257	3662.67	3720.67	3698.67	8.0487	7.3581	6.73967	6.45691
NM_033570	94220	Cnnm4	cyclin M4	chr1:36471597-36508776	4582	=	1619	1909	1635	1549	1596	1700	1721	1745	1752	1649	1565	1925	6.30726	6.87552	5.77447	6.20703	6.44563	6.19747	5.92826	6.5538	5.73846	5.96407	6.05378	5.45786	1721	1615	1739.33	1713	6.31908	6.28337	6.07351	5.82524
NM_001277892	94244	Fkbp6	FK506 binding protein 6, transcript variant 3	chr5:135337365-135349875	1236	=	222	232	233	236	131	262	120	218	275	91	218	308	3.20649	3.09189	3.0513	3.49927	1.96089	3.53206	1.52527	3.02982	3.32933	1.21281	3.11316	3.23699	229	209.667	204.333	205.667	3.11656	2.9974	2.62814	2.52099
NM_194262	94246	Arid4b	AT rich interactive domain 4B (RBP1-like), transcript variant 1	chr13:14063784-14199603	6113	=	1389	1704	1703	1334	1423	1535	1685	1162	1492	1242	1012	6	4.05665	4.60088	4.50872	4.00736	4.30882	4.19427	4.35208	3.26911	3.66279	3.36761	2.93139	0.012669	1598.67	1430.67	1446.33	753.333	4.38875	4.17015	3.76133	2.10389
NM_133783	96979	Ptges2	prostaglandin E synthase 2	chr2:32395890-32402740	1952	=	293	287	297	241	245	326	297	264	309	312	232	314	2.67865	2.42415	2.45814	2.26124	2.32362	2.78469	2.39801	2.3242	2.375	2.64341	2.10469	2.08594	292.333	270.667	290	286	2.52031	2.45651	2.36574	2.27801
NM_001252648	97820	4833439L19Rik	RIKEN cDNA 4833439L19 gene, transcript variant 5	chr13:54551218-54565382	2173	=	80	0	62	82	187	110	83	332	56	140	212	153	0.652058	0	0.459648	0.688951	1.58779	0.839055	0.59775	2.62761	0.381943	1.0627	1.72577	0.910457	47.3333	126.333	157	168.333	0.370569	1.0386	1.20243	1.23298
NM_133816	98402	Sh3bp4	SH3-domain binding protein 4	chr1:89070462-89153793	3673	=	262	306	305	241	234	270	255	297	234	255	223	325	1.27263	1.37331	1.34414	1.20052	1.17688	1.22763	1.0942	1.38983	0.952514	1.15061	1.07376	1.14731	291	248.333	262	267.667	1.33003	1.20168	1.14551	1.12389
NM_133817	98403	Zfp451	zinc finger protein 451, transcript variant 1	chr1:33761541-33814595	4030	=	451	706	416	544	459	517	801	591	1003	18080	609	601	1.9978	2.8903	1.66806	2.47838	2.10841	2.14276	3.13723	2.52039	3.73431	74.3678	2.67602	1.93804	524.333	506.667	798.333	6430	2.18539	2.24319	3.13064	26.3273
NM_175294	98415	Nucks1	nuclear casein kinase and cyclin-dependent kinase substrate 1, transcript variant 1	chr1:131910458-131936321	6096	=	93	91	81	112	139	161	112	67	411	158	688	796	0.270447	0.245433	0.212533	0.334764	0.421177	0.439615	0.287755	0.187627	1.01051	0.427831	1.99966	1.69633	88.3333	137.333	196.667	547.333	0.242804	0.398519	0.495296	1.37461
NM_001033194	98488	Gtf3c3	general transcription factor IIIC, polypeptide 3	chr1:54395877-54439026	4764	=	1088	1329	1326	1060	1188	1170	1223	1068	1079	1107	1033	1253	4.07739	4.60333	4.50499	4.08359	4.61619	4.10137	4.05174	3.85638	3.39894	3.85067	3.84285	3.4176	1247.67	1139.33	1123.33	1131	4.39524	4.26705	3.76902	3.70371
NM_175296	98558	Mael	maelstrom spermatogenic transposon silencer	chr1:166201385-166238744	1546	=	50085	53821	53181	47792	46954	53964	58308	51464	61994	55674	52439	73940	578.477	574.628	556.964	567.81	562.363	583.188	595.504	572.914	601.927	596.964	601.185	621.556	52362.3	49570	57255.3	60684.3	570.023	571.12	590.115	606.568
NM_001163754	98732	Rab3gap2	RAB3 GTPase activating protein subunit 2	chr1:185204168-185286746	6988	=	1965	2195	2362	1783	1884	2311	2294	2276	1926	2141	1843	2539	5.01933	5.18276	5.47121	4.68463	4.98961	5.52318	5.18216	5.60436	4.13593	5.07836	4.67285	4.7204	2174	1992.67	2165.33	2174.33	5.22443	5.06581	4.97415	4.82387
NM_001033196	98999	Znfx1	zinc finger, NFX1-type containing 1, transcript variant 1	chr2:167035797-167063015	7214	=	4528	4015	3888	3315	3839	659	686	4190	2996	3893	1057	2838	11.2059	9.18439	8.72452	8.43923	9.85247	1.52556	1.49947	9.99608	6.23318	8.94367	2.59688	5.11131	4143.67	2604.33	2624	2596	9.70493	6.60575	5.90958	5.55062
NM_001290819	99334	Zscan29	zinc finger SCAN domains 29, transcript variant 1	chr2:121158273-121171125	5929	=	611	664	637	537	483	717	653	633	613	558	541	752	1.83883	1.84763	1.73849	1.66252	1.50701	2.01912	1.73791	1.83616	1.55068	1.55784	1.61662	1.64741	637.333	579	633	617	1.80832	1.72955	1.70825	1.60729
NM_001085495	99371	Arfgef2	ADP-ribosylation factor guanine nucleotide-exchange factor 2 (brefeldin A-inhibited)	chr2:166805581-166898051	8776	=	6408	7309	7560	6440	6585	6623	6727	7027	6195	6871	5630	7456	13.0378	13.7457	13.9463	13.4787	13.8923	12.6086	12.1026	13.779	10.5962	12.9784	11.3698	11.0399	7092.33	6549.33	6649.67	6652.33	13.5766	13.3265	12.1593	11.796
NM_133879	100090	Zbtb48	zinc finger and BTB domain containing 48	chr4:152019776-152027671	2226	=	888	851	976	767	736	817	923	832	829	881	740	861	7.12169	6.30616	7.09301	6.3228	6.12121	6.12976	6.54399	6.43239	5.59028	6.55513	5.88773	5.02369	905	773.333	861.333	827.333	6.84029	6.19125	6.18889	5.82218
NM_181401	100201	Tmem64	transmembrane protein 64	chr4:15265820-15286753	4681	=	2431	1767	2753	2130	2144	1762	2593	1308	2663	2900	1335	1789	9.27067	6.22859	9.5217	8.35571	8.48017	6.28711	8.74583	4.80886	8.53895	10.2685	5.05367	4.96645	2317	2012	2188	2008	8.34032	7.70766	7.36454	6.76286
NM_133886	100317	AU040320	expressed sequence AU040320, transcript variant 3	chr4:126753770-126854336	4384	=	3149	3294	3777	3210	2485	3087	2554	3691	2655	3014	2468	3467	12.8257	12.3995	13.9489	13.446	10.4951	11.7637	9.19512	14.4895	9.09046	11.3944	9.97429	10.2776	3406.67	2927.33	2966.67	2983	13.058	11.9016	10.925	10.5488
NM_133913	100910	Chpf2	chondroitin polymerizing factor 2	chr5:24586750-24592486	3717	=	549	602	568	463	493	564	577	519	517	576	378	619	2.63633	2.67286	2.4739	2.28645	2.45236	2.5348	2.45004	2.40311	2.08393	2.56789	1.79859	2.16415	573	506.667	537.667	524.333	2.59436	2.42454	2.31236	2.17688
NM_133931	101185	Pot1a	protection of telomeres 1A	chr6:25743735-25809226	3153	=	207	186	289	176	166	227	205	189	222	227	154	229	1.16807	0.969495	1.48079	1.02281	0.971659	1.20172	1.02159	1.02864	1.05229	1.19082	0.865198	0.941239	227.333	189.667	205.333	203.333	1.20612	1.0654	1.03417	0.999085
NM_198011	101604	E430018J23Rik	RIKEN cDNA E430018J23 gene	chr7:127390836-127393621	2163	=	398	353	339	351	346	362	389	306	537	370	408	473	3.28424	2.69175	2.53408	2.97749	2.95889	2.78986	2.8377	2.43135	3.72602	2.82884	3.33591	2.83763	363.333	353	410.667	417	2.83669	2.90874	2.99836	3.00079
NM_175318	101685	Spty2d1	SPT2, Suppressor of Ty, domain containing 1 (S. cerevisiae)	chr7:46990396-47008414	5226	=	1159	1305	1257	1084	1217	1094	1206	1252	1172	1220	1027	1435	3.95797	4.12066	3.89254	3.80769	4.30961	3.49689	3.64334	4.12257	3.36626	3.86843	3.48022	3.56738	1240.33	1131.67	1210	1227.33	3.99039	3.8714	3.71072	3.63868
NM_133952	101869	Unc45a	unc-45 myosin chaperone A	chr7:80325292-80340219	3263	=	73	87	82	175	98	97	267	115	157	913	176	86	0.3948	0.438005	0.403033	0.982954	0.553199	0.494127	1.29039	0.604198	0.719301	4.63624	0.954635	0.340642	80.6667	123.333	179.667	391.667	0.411946	0.67676	0.871297	1.97717
NM_199446	102093	Phkb	phosphorylase kinase beta	chr8:85841002-86060642	4617	=	518	21	532	476	267	118	543	9	68	160	4	229	2.00272	0.071951	1.86246	1.89313	1.0673	0.424638	1.85372	0.030936	0.219637	0.573747	0.01383	0.643198	357	287	206.667	131	1.31238	1.12835	0.701431	0.410258
NM_001005863	102103	Mtus1	mitochondrial tumor suppressor 1, transcript variant 1	chr8:40990912-41133726	6550	=	586	621	453	445	552	565	579	564	504	406	343	580	1.59553	1.56414	1.11871	1.24675	1.55947	1.43912	1.394	1.48176	1.15433	1.02507	0.928036	1.14884	553.333	520.667	549	443	1.42613	1.41511	1.34336	1.03398
NM_133967	102193	Zdhhc7	zinc finger, DHHC domain containing 7	chr8:120081095-120101472	2854	=	1219	1480	1545	1259	1313	1376	1412	1327	1340	1368	1087	1611	7.62157	8.55846	8.76262	8.0997	8.51743	8.05407	7.81179	7.9979	7.04272	7.94436	6.74857	7.33291	1414.67	1316	1359.67	1355.33	8.31422	8.22373	7.61747	7.34194
NM_001146046	102747	Lrrc49	leucine rich repeat containing 49, transcript variant 1	chr9:60587235-60688134	2789	=	105	113	497	121	360	117	211	66	0	58	109	72	0.668379	0.666374	2.87995	0.791265	2.38914	0.695884	1.19426	0.404036	0	0.341735	0.687529	0.331631	238.333	199.333	92.3333	79.6667	1.4049	1.2921	0.532766	0.453632
NM_001159591	103236	Csnk1g2	casein kinase 1, gamma 2, transcript variant 2	chr10:80629656-80640771	2259	=	20640	7724	24167	19645	20418	10319	23294	9936	25731	19714	19065	31644	163.146	56.4368	173.214	159.725	167.359	76.3164	162.816	75.6973	170.976	144.664	149.579	182.042	17510.3	16794	19653.7	23474.3	130.932	134.467	136.497	158.762
NM_134028	103768	Tubg2	tubulin, gamma 2	chr11:101155884-101161787	1777	=	88	136	100	101	111	120	130	123	174	127	153	201	0.882942	1.25781	0.902201	1.0394	1.15433	1.12561	1.1464	1.18549	1.46328	1.17565	1.52597	1.46648	108	110.667	142.333	160.333	1.01432	1.10645	1.26506	1.38936
NM_001346527	103775	Slc25a41	Mus musculus solute carrier family 25, member 41 (Slc25a41), transcript variant 2	chr17:57032773-57041654	1331	=	257	172	469	532	158	378	520	669	372	298	632	730	3.4469	2.12173	5.69407	7.32891	2.19476	4.73381	6.15909	8.65037	4.18977	3.70458	8.41122	7.11805	299.333	356	520.333	553.333	3.75423	4.75249	6.33307	6.41128
NM_175334	103806	Maml1	mastermind like 1 (Drosophila)	chr11:50255635-50292336	5552	=	566	659	724	537	576	637	615	574	648	563	529	661	1.81887	1.95665	2.10891	1.77483	1.91972	1.91449	1.74648	1.77727	1.7494	1.68006	1.68737	1.54721	649.667	583.333	612.333	584.333	1.96148	1.86968	1.75772	1.63821
NM_024264	104086	Cyp27a1	cytochrome P450, family 27, subfamily a, polypeptide 1	chr1:74713535-74737897	1936	=	175	193	203	142	157	208	202	163	87	131	118	82	1.60776	1.64517	1.69211	1.34045	1.49253	1.79423	1.63946	1.44171	0.671829	1.11678	1.07985	0.548496	190.333	169	150.667	110.333	1.64834	1.5424	1.251	0.91504
NM_134037	104112	Acly	ATP citrate lyase, transcript variant 2	chr11:100476352-100528000	4397	=	1394	1534	1731	1262	1398	1526	1477	1592	815	1369	1148	1296	5.65915	5.75846	6.37106	5.27149	5.88567	5.79539	5.30215	6.22802	2.7823	5.16011	4.62699	3.82792	1553	1395.33	1294.67	1271	5.92956	5.65085	4.77082	4.53834
NM_019435	104130	Ndufb11	NADH dehydrogenase (ubiquinone) 1 beta subcomplex, 11	chrX:20615326-20617564	853	=	517	488	495	410	238	612	464	328	499	398	378	485	10.807	9.42875	9.38427	8.81491	5.15578	11.97	8.58118	6.60313	8.77169	7.73306	7.83392	7.37422	500	420	430.333	420.333	9.87334	8.64691	7.98534	7.64707
NM_023794	104156	Etv5	ets variant 5	chr16:22381313-22439570	3822	=	1084	1369	1300	964	1155	1230	1093	1232	1068	1096	1030	1362	5.06409	5.91202	5.506	4.63233	5.59531	5.37639	4.51191	5.54351	4.19094	4.75132	4.7744	4.62858	1251	1116.33	1131	1162.67	5.49404	5.20134	4.74879	4.7181
NM_172549	104248	Cabin1	calcineurin binding protein 1	chr10:75646110-75764357	7460	=	2326	2783	3049	2405	2589	2621	2840	2810	2697	2755	2493	3043	5.56685	6.15726	6.61627	5.92072	6.42425	5.87008	6.01056	6.48195	5.42659	6.12123	5.92083	5.2996	2719.33	2538.33	2782.33	2763.67	6.11346	6.07168	5.97303	5.78056
NM_008579	104362	Meig1	meiosis expressed gene 1	chr2:3409043-3422648	706	=	2545	2617	4278	4063	3842	4657	4973	3539	5963	4800	4424	5904	64.3461	61.1672	98.0971	105.69	100.764	110.186	111.2	86.2618	126.779	112.692	111.065	108.675	3146.67	4187.33	4825	5042.67	74.5368	105.546	108.08	110.811
NM_027088	104416	Bap1	Brca1 associated protein 1	chr14:31251489-31259929	3406	=	7114	8114	9391	7026	7198	7338	8105	7886	7598	7855	7222	8994	37.2928	39.3204	44.6386	37.8865	39.1279	35.9942	37.5699	39.8459	33.4844	38.2263	37.5789	34.3149	8206.33	7187.33	7863	8023.67	40.4173	37.6696	36.9667	36.7067
NM_001142580	104799	Vipas39	VPS33B interacting protein, apical-basolateral polarity regulator, spe-39 homolog, transcript variant 1	chr12:87238875-87266286	2552	=	1457	1114	1531	1313	1018	1486	1051	1617	1314	974	1301	712	10.1906	7.20387	9.71257	9.44332	7.38037	9.72703	6.50059	10.9049	7.72714	6.32405	9.03076	3.62428	1367.33	1272.33	1327.33	995.667	9.0357	8.85024	8.37755	6.32636
NM_178915	104885	Tmem179	transmembrane protein 179	chr12:112500184-112511160	2373	=	160	178	187	121	157	186	108	146	123	136	125	112	1.20293	1.23613	1.27378	0.934029	1.22313	1.3077	0.716311	1.05546	0.776559	0.947225	0.926917	0.608393	175	154.667	125.667	124.333	1.23761	1.15495	0.849443	0.827512
NR_027396	105239	Rnf44	ring finger protein 44, transcript variant 6	chr13:54679399-54693960	3858	=	635	758	142	494	547	324	649	136	195	49	145	170	2.93606	3.23985	0.591924	2.34821	2.62254	1.39971	2.65548	0.604032	0.757403	0.207657	0.665319	0.572218	511.667	455	326.667	121.333	2.25595	2.12349	1.33897	0.481731
NM_145367	105245	Txndc5	thioredoxin domain containing 5, transcript variant 1	chr13:38500271-38528484	2645	=	1448	1814	1617	1237	1465	1612	1498	1424	1551	1372	1205	1566	9.77348	11.3202	9.89374	8.58884	10.2495	10.1787	8.93742	9.2622	8.80005	8.59863	8.06999	7.69174	1626.33	1438	1491	1381	10.3292	9.67234	8.99989	8.12012
NM_001035122	105348	Golm1	golgi membrane protein 1, transcript variant 2	chr13:59634996-59675784	3557	=	410	435	391	312	338	527	429	369	396	358	330	0	2.05513	2.01855	1.77927	1.60717	1.75728	2.47165	1.90219	1.78443	1.67083	1.66613	1.64003	0	412	392.333	398	229.333	1.95099	1.94537	1.78582	1.10205
NM_001024512	105428	Fam149b	family with sequence similarity 149, member B, transcript variant 1	chr14:20348162-20383491	2430	=	46	104	900	788	100	156	1097	132	123	134	1076	175	0.330989	0.702948	5.99439	5.94906	0.75653	1.06641	7.12322	0.932863	0.75816	0.911962	7.84368	0.935804	350	348	450.667	461.667	2.34278	2.59067	2.93808	3.23048
NM_207515	105559	Mbnl2	muscleblind-like 2, transcript variant 2	chr14:120275669-120431698	4499	=	304	433	254	275	286	318	198	219	177	274	150	163	1.20634	1.58746	0.913369	1.11874	1.17567	1.17782	0.6937	0.834674	0.590077	1.00836	0.587048	0.468222	330.333	293	198	195.667	1.23572	1.15741	0.70615	0.687877
NM_153083	105663	Thtpa	thiamine triphosphatase	chr14:55094784-55098995	2839	=	464	540	544	449	441	487	540	455	520	483	438	570	2.91317	3.13638	3.10032	2.90451	2.87156	2.86234	3.00055	2.75492	2.7474	2.81799	2.73421	2.605	516	459	505	497	3.04996	2.87947	2.83429	2.71907
NM_001310543	105782	Scrib	scribbled planar cell polarity, transcript variant 3	chr15:76047163-76069784	5465	=	8126	9418	10259	8628	8314	8661	8686	9171	9308	8750	7161	9573	26.5502	28.4429	30.3926	28.9955	28.1683	26.4781	25.0941	28.8801	25.564	26.5387	23.2225	22.7633	9267.67	8534.33	9055	8494.67	28.4619	27.8806	26.5127	24.1748
NM_178919	105847	Lmf2	lipase maturation factor 2	chr15:89351004-89355659	2906	=	1664	2342	406	1480	361	2195	2414	447	223	463	335	338	10.2236	13.3007	2.25797	9.3493	2.29385	12.6188	13.112	2.64684	1.14919	2.63945	2.04228	1.51049	1470.67	1345.33	1028	378.667	8.59411	8.0873	5.636	2.06407
NM_134114	106489	Sft2d1	SFT2 domain containing 1	chr17:8311103-8327442	1048	=	503	544	606	464	485	619	646	498	664	573	555	779	8.5578	8.56556	9.36216	8.12402	8.56591	9.86246	9.71963	8.17363	9.49813	9.05504	9.38253	9.65592	551	522.667	602.667	635.667	8.82851	8.8508	9.13047	9.3645
NM_134137	107045	Lars	leucyl-tRNA synthetase	chr18:42202349-42262071	3806	=	1768	2078	1925	1865	1714	1810	1867	1733	1963	1922	1668	2040	8.29436	9.00926	8.18671	8.99753	8.3355	7.94272	7.74511	7.83345	7.73962	8.36896	7.76696	6.96424	1923.67	1796.33	1854.33	1876.67	8.49678	8.42525	7.77272	7.70006
NM_024269	107566	Arl2bp	ADP-ribosylation factor-like 2 binding protein, transcript variant 2	chr8:94667091-94674457	1933	=	11855	11023	11990	10728	11168	11096	11977	10674	15111	12115	11742	16361	109.507	94.1242	100.425	101.933	106.972	95.9034	97.8279	95.0314	117.339	103.89	107.662	109.993	11622.7	10997.3	12587.3	13406	101.352	101.603	103.4	107.182
NM_001305045	107652	Uap1	UDP-N-acetylglucosamine pyrophosphorylase 1, transcript variant 1	chr1:170141223-170174964	3084	=	295	117	176	117	168	117	136	96	193	130	76	162	1.70422	0.621127	0.92322	0.69184	1.00689	0.633497	0.693319	0.532131	0.93739	0.69763	0.432181	0.680003	196	134	141.667	122.667	1.08285	0.777407	0.720947	0.603271
NM_054050	107746	Rapgef1	Rap guanine nucleotide exchange factor (GEF) 1, transcript variant 3	chr2:29619720-29740363	5837	=	1311	588	452	388	362	867	487	382	326	434	264	281	4.00766	1.66111	1.2516	1.2182	1.14621	2.47934	1.31471	1.12584	0.835928	1.23001	0.79866	0.624296	783.667	539	398.333	326.333	2.30679	1.61458	1.09216	0.884321
NM_001293795	107770	Tm6sf2	transmembrane 6 superfamily member 2, transcript variant 1	chr8:70072924-70080066	1446	=	215	173	215	201	143	226	195	165	268	193	192	210	2.65132	1.97308	2.406	2.55171	1.8213	2.60707	2.12055	1.96277	2.77609	2.20728	2.34853	1.88257	201	190	209.333	198.333	2.34347	2.32669	2.28647	2.14613
NM_153129	107975	Pacs1	phosphofurin acidic cluster sorting protein 1	chr19:5133685-5273119	4342	=	15443	17772	18750	15310	15530	15865	17876	17584	15720	17040	15153	19022	63.5058	67.5584	69.9166	64.7632	66.2238	61.0452	65.0039	69.6984	54.3433	65.0548	61.8532	56.9318	17321.7	15568.3	17060	17071.7	66.9936	64.0107	63.0152	61.28
NM_026887	108012	Ap1s2	adaptor-related protein complex 1, sigma 2 subunit, transcript variant 1	chrX:163909017-163929546	3327	=	543	686	652	536	529	650	665	500	660	546	580	746	2.91126	3.40277	3.1724	2.95503	2.94202	3.26366	3.15537	2.58624	2.9734	2.71567	3.08587	2.91161	627	571.667	608.333	624	3.16215	3.05357	2.905	2.90438
NM_054051	108083	Pip4k2b	phosphatidylinositol-5-phosphate 4-kinase, type II, beta	chr11:97715157-97744704	5053	=	297	378	359	321	289	316	334	289	335	294	283	333	1.04627	1.23432	1.14946	1.16345	1.05899	1.0424	1.04129	0.982902	0.994035	0.961947	0.990974	0.8547	344.667	308.667	319.333	303.333	1.14335	1.08828	1.00607	0.935874
NM_178648	108159	Ubxn8	UBX domain protein 8	chr8:33619586-33641976	2817	=	2992	3125	2783	2868	2736	2980	3194	2822	3867	3136	3158	4528	18.962	18.3099	15.9954	18.6987	17.9827	17.6712	17.8971	17.2386	20.6032	18.4486	19.8661	20.8855	2966.67	2861.33	3294.33	3607.33	17.7558	18.1175	18.5796	19.7334
NM_134017	108645	Mat2b	methionine adenosyltransferase II, beta, transcript variant 1	chr11:40679314-40692682	1857	=	409	422	395	404	336	538	492	441	504	574	377	680	3.9285	3.74954	3.43542	3.99542	3.34463	4.83343	4.17907	4.08152	4.06891	5.11997	3.59251	4.75705	408.667	426	479	543.667	3.70449	4.05783	4.10983	4.48984
NM_001199274	108645	Mat2b	methionine adenosyltransferase II, beta, transcript variant 2	chr11:40679314-40695203	2053	=	159	234	234	108	164	165	113	161	109	93	170	92	1.38193	1.87829	1.84359	0.96327	1.47838	1.33591	0.863517	1.34648	0.795433	0.746797	1.46447	0.579053	209	145.667	127.667	118.333	1.70127	1.25919	1.00181	0.930107
NM_001197322	108655	Foxp1	forkhead box P1, transcript variant 3	chr6:98925342-99028298	6632	=	548	279	286	447	308	388	348	445	629	1075	262	605	1.47492	0.693984	0.697492	1.23593	0.858781	0.976303	0.827777	1.15479	1.42304	2.68517	0.699183	1.18501	371	381	474	647.333	0.955464	1.02367	1.1352	1.52312
NM_029495	108670	Epsti1	epithelial stromal interaction 1 (breast), transcript variant a	chr14:77904239-78002656	1869	=	691	734	315	745	575	878	891	686	1000	953	935	1021	6.59291	6.47994	2.72169	7.31532	5.68917	7.84044	7.52576	6.31082	8.03065	8.44675	8.85792	7.09661	580	732.667	859	969.667	5.26485	6.94831	7.28908	8.13376
NM_173866	108682	Gpt2	glutamic pyruvate transaminase (alanine aminotransferase) 2	chr8:85492617-85527558	3596	=	1412	2142	1505	1455	1542	1502	1436	1291	1502	1418	1140	1254	7.00943	9.83116	6.77432	7.43145	7.93696	6.97452	6.30444	6.1776	6.26895	6.53577	5.61632	4.52848	1686.33	1499.67	1409.67	1270.67	7.87164	7.44764	6.25033	5.56019
NM_175369	108811	Ccdc122	coiled-coil domain containing 122, transcript variant 1	chr14:77036772-77112263	1780	=	303	380	308	266	316	332	396	237	292	294	269	385	3.03799	3.51547	2.80125	2.73623	3.27959	3.1095	3.50537	2.28925	2.45762	2.73772	2.67087	2.8066	330.333	304.667	308.333	316	3.11824	3.04178	2.75075	2.7384
NM_175382	108900	Fam72a	family with sequence similarity 72, member A	chr1:131527903-131539035	1354	=	226	174	187	137	179	216	222	175	193	160	157	230	2.96962	2.12063	2.22802	1.84788	2.44707	2.65837	2.587	2.22155	2.13813	1.94956	2.04598	2.20408	195.667	177.333	196.667	182.333	2.43942	2.31778	2.31556	2.06654
NM_175383	108902	B4gat1	beta-1,4-glucuronyltransferase 1	chr19:5038826-5041134	2035	=	343	355	406	304	302	362	312	339	404	335	316	392	3.00387	2.87174	3.2264	2.73756	2.74393	2.97208	2.41813	2.86011	2.97487	2.72472	2.75064	2.50031	368	322.667	351.667	347.667	3.034	2.81786	2.75104	2.65856
NM_029878	108903	Tbcd	tubulin-specific chaperone d	chr11:121451949-121617170	3912	=	870	1005	983	873	843	974	983	918	932	933	822	1099	3.96899	4.2387	4.06728	4.09756	3.98673	4.15717	3.96465	4.03559	3.57274	3.95161	3.72311	3.64956	952.667	896.667	944.333	951.333	4.09165	4.08049	3.85766	3.77476
NM_175386	108927	Lhfp	lipoma HMGIC fusion partner	chr3:53041547-53261679	2089	=	484	527	563	420	400	666	511	505	492	516	408	621	4.13637	4.16127	4.35778	3.68776	3.53746	5.32172	3.85825	4.15457	3.53161	4.09158	3.45707	3.86072	524.667	495.333	502.667	515	4.21847	4.18231	3.84815	3.80312
NM_175403	109154	Mlec	malectin	chr5:115142981-115158176	5952	=	12606	14723	15422	13172	12946	13392	13878	13589	12357	13498	11609	15384	37.8177	40.8289	41.9505	40.6485	40.2719	37.5904	36.8156	39.2917	31.1625	37.5926	34.5677	33.5898	14250.3	13170	13274.7	13497	40.199	39.5036	35.7566	35.2501
NM_028446	109181	Trip11	thyroid hormone receptor interactor 11	chr12:101837372-101913171	6448	=	790	679	265	513	428	349	399	444	464	371	284	435	2.18555	1.7377	0.663608	1.45868	1.22655	0.904149	0.976836	1.18266	1.07905	0.951662	0.779106	0.875808	578	430	435.667	363.333	1.52895	1.19646	1.07952	0.868859
NM_001346660	109263	Rlf	Mus musculus rearranged L-myc fusion sequence (Rlf)	chr4:121145883-121215084	6242	=	1792	2143	2202	1717	1898	2021	2083	1984	2057	1979	1768	2385	5.12531	5.66656	5.71114	5.05133	5.62801	5.40703	5.26674	5.46771	4.94606	5.25498	5.01897	4.96525	2045.67	1878.67	2041.33	2044	5.501	5.36213	5.22683	5.07973
NR_132321	109346	Ankrd39	ankyrin repeat domain 39, transcript variant 3	chr1:36538171-36547252	2015	=	190	211	225	202	147	191	179	172	225	211	184	150	1.6764	1.72712	1.80485	1.83971	1.34772	1.57655	1.39684	1.46384	1.67109	1.72785	1.61152	0.964468	208.667	180	192	181.667	1.73612	1.588	1.51059	1.43461
NM_026241	109346	Ankrd39	ankyrin repeat domain 39, transcript variant 1	chr1:36538171-36547252	1839	=	144	65	99	107	110	145	127	141	199	140	132	212	1.39443	0.576991	0.868963	1.06696	1.10041	1.3093	1.08452	1.31114	1.61795	1.25556	1.26555	1.49341	102.667	120.667	155.667	161.333	0.946794	1.15889	1.33787	1.33817
NM_198017	109359	Fam175b	family with sequence similarity 175, member B	chr7:132859225-132885114	2895	=	760	1318	729	723	781	746	894	728	856	455	1148	597	4.6868	7.50923	4.07206	4.58693	4.99089	4.30434	4.87453	4.32373	4.436	2.60314	7.02626	2.67606	935.667	750	826	733.333	5.4227	4.62739	4.54475	4.10182
NM_029787	109754	Cyb5r3	cytochrome b5 reductase 3	chr15:83153501-83172208	2031	=	2312	2478	2388	1999	2105	2580	2226	2079	2446	2173	1948	2629	20.3198	20.1355	19.0363	18.0696	19.1893	21.2194	17.3038	17.6147	18.071	17.7356	16.9959	16.8183	2392.67	2228	2250.33	2250	19.8306	19.4928	17.6632	17.1833
NM_026678	109778	Blvra	biliverdin reductase A	chr2:127070657-127097084	1170	=	153	119	243	164	157	206	279	177	259	320	190	363	2.33074	1.67811	3.35163	2.56853	2.47058	2.92793	3.76438	2.59311	3.31791	4.52046	2.86451	4.02657	171.667	175.667	238.333	291	2.45349	2.65568	3.22513	3.80384
NM_001286575	110147	Ehmt2	euchromatic histone lysine N-methyltransferase 2, transcript variant 4	chr17:34898492-34914050	3858	=	1121	926	833	1040	709	890	1076	459	1182	438	1483	692	5.18604	3.96008	3.49373	4.94716	3.40094	3.8533	4.39985	2.04688	4.59792	1.88095	6.81169	2.32952	960	879.667	905.667	871	4.21329	4.06713	3.68155	3.67405
NM_147151	110147	Ehmt2	euchromatic histone lysine N-methyltransferase 2, transcript variant 2	chr17:34898492-34914050	3756	=	1354	1436	1492	1234	1117	1093	1121	848	1381	820	1508	824	6.43466	6.30947	6.42958	6.03191	5.50242	4.86084	4.7093	3.88326	5.51541	3.61859	7.11478	2.84788	1427.33	1148	1116.67	1050.67	6.39124	5.46505	4.70266	4.52708
NM_001253712	110265	Msra	methionine sulfoxide reductase A, transcript variant 2	chr14:64122621-64441040	1465	=	217	110	259	203	67	277	180	81	236	216	94	91	2.63863	1.23772	2.86099	2.53656	0.835547	3.15664	1.93439	0.949737	2.41429	2.43652	1.13525	0.805738	195.333	182.333	165.667	133.667	2.24578	2.17625	1.76614	1.45917
NM_029705	110616	Atxn3	ataxin 3, transcript variant 1	chr12:101918901-101958243	5360	=	1	5309	6112	4978	1	5199	1	5940	2	36	1873	2	0.001255	16.3487	18.4615	17.0561	0.001977	16.2045	0.002104	19.0715	0.003034	0.109545	6.19037	0.003277	3807.33	3392.67	1981	637	11.6038	11.0875	6.3589	2.10106
NM_001167914	110616	Atxn3	ataxin 3, transcript variant 2	chr12:101932924-101958243	1002	=	5056	2121	2311	2091	4772	2233	5377	1648	7080	5341	1985	7514	90.0869	34.9305	37.3418	38.3218	88.1761	37.2213	84.7205	28.2949	106.052	88.3574	35.11	97.4557	3162.67	3032	4701.67	4946.67	54.1198	54.573	73.0225	73.641
NM_001346675	110651	Rps6ka3	Mus musculus ribosomal protein S6 kinase polypeptide 3 (Rps6ka3), transcript variant 2	chrX:159255782-159368244	7451	=	7	482	276	481	15	409	729	298	477	332	517	754	0.014763	1.06754	0.599364	1.1845	0.036747	0.915764	1.54397	0.687467	0.958974	0.738328	1.22935	1.31361	255	301.667	501.333	534.333	0.560554	0.712338	1.06347	1.09376
NM_148946	110891	Slc8a2	solute carrier family 8 (sodium/calcium exchanger), member 2	chr7:16129826-16160511	4709	=	2949	3098	2950	2657	2404	3104	2722	3382	2873	2717	2371	3526	11.1818	10.8578	10.1432	10.3637	9.45206	11.013	9.1269	12.3602	9.15513	9.56268	8.92288	9.72906	2999	2721.67	2992.33	2871.33	10.7276	10.2762	10.2141	9.40487
NM_138651	110911	Cds2	CDP-diacylglycerol synthase (phosphatidate cytidylyltransferase) 2, transcript variant 1	chr2:132263148-132312050	8396	=	1753	1988	1884	1799	1712	1617	1778	1811	1610	1819	1467	1677	3.72739	3.90753	3.6316	3.93547	3.77476	3.21669	3.34236	3.71059	2.87797	3.59077	3.09563	2.5946	1875	1709.33	1733	1654.33	3.75551	3.64231	3.31031	3.09367
NM_053269	114714	Rad51c	RAD51 paralog C, transcript variant 2	chr11:87377607-87404495	2954	=	417	347	479	362	401	419	544	358	441	865	391	550	2.51888	1.937	2.62217	2.2498	2.51137	2.3646	2.90292	2.08402	2.23616	4.8533	2.34187	2.41534	414.333	394	447.667	602	2.35935	2.37526	2.4077	3.20351
NM_033523	114716	Spred2	sprouty-related, EVH1 domain containing 2	chr11:19924442-20022597	2872	=	236	289	250	218	240	231	255	249	262	252	244	288	1.46687	1.65714	1.40446	1.39251	1.54108	1.3432	1.39812	1.4892	1.36715	1.45186	1.5003	1.3017	258.333	229.667	255.333	261.333	1.50949	1.42559	1.41816	1.41795
NM_054066	114875	Plcz1	phospholipase C, zeta 1	chr6:139989722-140041417	2182	=	5181	5170	5224	4761	5326	5894	6211	5312	6632	5719	5241	8331	42.3956	39.107	38.7638	40.075	45.1945	45.1241	44.9379	41.893	45.6205	43.4477	42.5725	49.6194	5191.67	5327	6051.67	6430.33	40.0888	43.4645	44.1504	45.2132
NM_030206	114886	Cygb	cytoglobin	chr11:116645595-116654313	2331	=	185	204	248	145	175	197	163	192	192	209	144	185	1.41694	1.43908	1.72099	1.13938	1.38438	1.40883	1.10352	1.41733	1.23355	1.48147	1.09268	1.02806	212.333	172.333	182.333	179.333	1.52567	1.31086	1.25147	1.20074
NM_033623	114893	Dcun1d1	DCN1, defective in cullin neddylation 1, domain containing 1 (S. cerevisiae), transcript variant 3	chr3:35892105-35930074	4421	=	117	170	153	142	153	120	172	110	197	533	1219	144	0.469505	0.631367	0.560157	0.58906	0.636686	0.451735	0.61289	0.424984	0.668857	1.99601	4.88418	0.422671	146.667	138.333	159.667	632	0.553676	0.55916	0.56891	2.43429
NM_001205362	114893	Dcun1d1	DCN1, defective in cullin neddylation 1, domain containing 1 (S. cerevisiae), transcript variant 2	chr3:35892105-35932334	4434	=	4575	4098	4478	4270	4514	4491	5265	4520	6077	6146	6204	6908	18.4213	15.2548	16.3498	17.6853	18.8476	16.9221	18.7453	17.5417	20.5698	22.9765	24.7987	20.2453	4383.67	4425	5287.33	6419.33	16.6753	17.8183	18.9523	22.6735
NM_054073	116732	Tsga13	testis specific gene A13	chr6:30896981-30915573	1141	=	370	170	324	321	357	353	341	287	637	277	462	655	5.78709	2.45202	4.58446	5.15545	5.79156	5.15766	4.71814	4.31963	8.37109	4.01247	7.1646	7.44939	288	343.667	421.667	464.667	4.27452	5.36822	5.80295	6.20882
NM_054093	117146	Ube3b	ubiquitin protein ligase E3B	chr5:114380620-114421169	5181	=	6238	6066	8729	5334	6676	6019	5781	5401	8264	6032	5372	6384	21.4967	19.3249	27.2779	18.9089	23.8564	19.4086	17.6181	17.939	23.9426	19.2969	18.3771	16.0113	7011	6009.67	6482	5929.33	22.6998	20.7246	19.8332	17.8951
NR_138602	117146	Ube3b	Mus musculus ubiquitin protein ligase E3B (Ube3b), transcript variant 3	chr5:114380620-114421169	5179	=	5897	6094	7987	5269	6385	5900	5684	5492	7865	6460	5308	6418	20.3298	19.4192	24.9703	18.6849	22.828	19.0307	17.3277	18.2483	22.7945	20.6769	18.1657	16.1038	6659.33	5851.33	6347	6062	21.5731	20.1812	19.4568	18.3155
NM_054097	117150	Pip4k2c	phosphatidylinositol-5-phosphate 4-kinase, type II, gamma	chr10:127197067-127211622	3374	=	1305	1478	1451	1270	1250	1470	1388	1322	1215	1291	1097	1553	6.90556	7.23016	6.95843	6.90994	6.85741	7.27453	6.4952	6.73998	5.4054	6.34028	5.75862	5.98073	1411.33	1330	1308.33	1313.67	7.03139	7.01396	6.21353	6.02654
NM_175452	118454	Gjc2	gap junction protein, gamma 2, transcript variant 2	chr11:59175564-59182826	2191	=	106	156	0	0	147	160	0	136	226	140	138	170	0.856785	1.16862	0	0	1.24056	1.21726	0	1.06121	1.54226	1.05288	1.11577	1.00381	87.3333	102.333	120.667	149.333	0.675136	0.819274	0.867823	1.05749
NM_001039157	140499	Ube2j2	ubiquitin-conjugating enzyme E2J 2, transcript variant 2	chr4:155943813-155959604	3383	=	573	518	459	496	585	369	415	505	455	382	409	554	3.02016	2.52412	2.19673	2.6906	3.19739	1.82054	1.93584	2.56554	2.01513	1.86846	2.13897	2.12617	516.667	483.333	458.333	448.333	2.58034	2.56951	2.17217	2.04453
NM_207223	140500	Acap3	ArfGAP with coiled-coil, ankyrin repeat and PH domains 3	chr4:155891875-155907251	4312	=	623	744	773	639	659	679	693	774	670	750	599	767	2.57596	2.84693	2.90089	2.72126	2.82828	2.63044	2.53417	3.08792	2.33032	2.8801	2.46162	2.30896	713.333	659	712.333	705.333	2.77459	2.72666	2.6508	2.55023
NM_080848	140858	Wdr5	WD repeat domain 5	chr2:27515147-27536538	2903	=	1236	1946	2040	2072	1414	1971	2397	1953	1931	2263	2372	2323	7.60106	11.0624	11.3732	13.1094	9.01468	11.3433	13.0352	11.573	9.98276	12.9188	14.48	10.3969	1740.67	1819	2093.67	2319.33	10.0122	11.1558	11.5303	12.5986
NM_130796	170625	Snx18	sorting nexin 18	chr13:113592179-113618564	4447	=	372	447	429	352	375	440	419	361	345	392	275	417	1.49221	1.65691	1.55877	1.45312	1.55899	1.65289	1.48694	1.39389	1.16131	1.45809	1.09506	1.21593	416	389	375	361.333	1.5693	1.555	1.34738	1.25636
NM_001040611	170676	Peg10	paternally expressed 10, transcript variant 1	chr6:4747306-4760516	6666	=	954	1082	708	755	817	774	1127	960	478	688	743	1029	2.55337	2.6788	1.7186	2.07849	2.26853	1.93752	2.66761	2.47633	1.07424	1.70883	1.97514	2.00429	914.667	782	855	820	2.31692	2.09485	2.07273	1.89608
NM_133201	170731	Mfn2	mitofusin 2, transcript variant 2	chr4:147873586-147904909	4476	=	9876	11164	10984	9263	10237	9073	8671	10750	8088	9763	5661	9621	39.3978	41.1662	39.7313	38.0087	42.3485	33.8637	30.5851	41.3345	27.1226	36.1567	22.4167	27.9325	10674.7	9524.33	9169.67	8348.33	40.0984	38.0736	33.0141	28.8353
NM_133167	170736	Parvb	parvin, beta	chr15:84232043-84315609	3705	=	433	505	585	447	390	495	477	450	496	408	432	581	2.08244	2.24812	2.55475	2.21345	1.94558	2.22899	2.03207	2.08891	2.00861	1.82395	2.06492	2.03679	507.667	444	474.333	473.667	2.2951	2.12934	2.0432	1.97522
NM_133206	170737	Znrf1	zinc and ring finger 1, transcript variant 1	chr8:111536640-111626030	5562	=	1241	1318	1342	1185	1127	1655	1616	1234	1705	1372	1467	2021	3.98255	3.91054	3.90401	3.91184	3.75067	4.96858	4.58584	3.81639	4.60003	4.08819	4.67195	4.72067	1300.33	1322.33	1518.33	1620	3.93237	4.21037	4.33409	4.4936
NM_133225	170760	Acbd3	acyl-Coenzyme A binding domain containing 3	chr1:180726043-180754204	3471	=	2597	2160	2314	2368	2180	2236	2587	2584	2899	2868	2485	3313	13.3594	10.2693	10.7934	12.5283	11.6255	10.7614	11.7658	12.8124	12.5344	13.6971	12.6871	12.4031	2357	2261.33	2690	2888.67	11.4741	11.6384	12.3709	12.9291
NM_133228	170763	Zfp87	zinc finger protein 87	chr13:67515782-67526231	2709	=	470	492	488	459	462	475	569	521	553	540	526	634	3.09685	2.99464	2.91314	3.10738	3.15587	2.92822	3.31526	3.3058	3.06237	3.30367	3.44095	3.03852	483.333	465.333	547.667	566.667	3.00154	3.06382	3.22781	3.26105
NM_001252486	170822	Usp33	ubiquitin specific peptidase 33, transcript variant 3	chr3:152346478-152393614	4167	=	450	449	499	477	346	359	308	426	238	307	281	359	1.92694	1.77548	1.93772	2.09819	1.53542	1.4384	1.16445	1.75914	0.854826	1.21877	1.19398	1.11668	466	394	324	315.667	1.88005	1.69067	1.25947	1.17647
NM_203507	192174	Rwdd4a	RWD domain containing 4A	chr8:47533645-47552837	2952	=	2814	3010	3249	2778	2846	3219	3479	2935	3592	3225	2924	4193	17.0165	16.8289	17.8152	17.2849	17.8475	18.2162	18.6071	17.1089	18.2606	18.1048	17.5556	18.4594	3024.33	2947.67	3335.33	3447.33	17.2202	17.7829	17.9922	18.0399
NM_147201	192292	Nrbp1	nuclear receptor binding protein 1	chr5:31240918-31251562	2145	=	2290	28	2247	19	2088	2371	2377	2117	2256	2279	2105	2767	19.0559	0.212907	16.9567	0.157428	18.0174	18.4665	17.4972	16.9841	15.7858	17.6093	17.3876	16.764	1521.67	1492.67	2250	2383.67	12.0752	12.2138	16.7557	17.2537
NM_138950	192652	Wdr81	WD repeat domain 81	chr11:75440943-75454717	6909	=	437	558	550	447	427	537	504	466	567	415	380	513	1.12723	1.33147	1.28771	1.18732	1.14273	1.29853	1.15031	1.15925	1.23134	0.99388	0.973811	0.963404	515	470.333	512.333	436	1.2488	1.20953	1.1803	0.977032
NM_138952	192656	Ripk2	receptor (TNFRSF)-interacting serine-threonine kinase 2	chr4:16122741-16163643	2680	=	208	165	202	185	151	198	170	194	189	174	143	225	1.37962	1.01376	1.21672	1.26644	1.04266	1.23043	0.999066	1.24214	1.05816	1.07021	0.943993	1.0909	191.667	178	184.333	180.667	1.20337	1.17984	1.09979	1.03504
NM_148673	193116	Slu7	SLU7 splicing factor homolog (S. cerevisiae), transcript variant 1	chr11:43433731-43447981	3732	=	2054	2112	2061	1874	1990	1931	2061	2153	2054	2014	2031	2208	9.82677	9.33698	8.94	9.22004	9.86989	8.64165	8.71974	9.92746	8.26038	8.9448	9.64422	7.68646	2075.67	1931.67	2089.33	2084.33	9.36792	9.24386	8.96919	8.75849
NM_001270475	194401	Mical3	microtubule associated monooxygenase, calponin and LIM domain containing 3, transcript variant 1	chr6:120931546-121131022	9432	=	733	1237	905	614	559	1050	926	777	527	772	615	796	1.38606	2.16312	1.55311	1.19483	1.09608	1.85868	1.54898	1.4168	0.837621	1.35661	1.15509	1.09564	958.333	741	743.333	727.667	1.70076	1.3832	1.2678	1.20245
NM_001034856	194735	Btg1-ps2	B cell translocation gene 1, anti-proliferative, pseudogene 2	chrX:38038199-38043114	1194	=	424	420	492	437	384	467	512	511	555	518	458	690	6.3292	5.7983	6.66984	6.72254	5.9539	6.52247	6.76602	7.35198	6.96766	7.18984	6.79474	7.50313	445.333	429.333	526	555.333	6.26578	6.39964	7.02855	7.16257
NM_144786	207182	Ggt7	gamma-glutamyltransferase 7	chr2:155490380-155514846	2611	=	748	159	67	239	58	381	29	164	144	119	48	192	5.11425	1.00464	0.411646	1.67872	0.409677	2.43739	0.174217	1.07688	0.824647	0.749847	0.319138	0.953191	324.667	226	112.333	119.667	2.17684	1.5086	0.691914	0.674059
NM_172255	207425	Wdr11	WD repeat domain 11	chr7:129591863-129635738	4550	=	609	3210	530	776	2850	582	3119	315	2788	2410	1596	3720	2.38662	11.642	1.88341	3.13073	11.595	2.13502	10.8237	1.1882	9.19523	8.77815	6.21684	10.6232	1449.67	1402.67	2074	2575.33	5.30402	5.62025	7.06903	8.53939
NM_153528	207798	Gramd1c	GRAM domain containing 1C, transcript variant 1	chr16:43980350-44016436	3506	=	181	240	273	111	117	203	120	172	93	76	110	154	0.917168	1.12672	1.25937	0.576355	0.613159	0.966892	0.536154	0.840413	0.395273	0.357735	0.553602	0.567956	231.333	143.667	128.333	113.333	1.10109	0.718802	0.590613	0.493098
NM_001172107	207798	Gramd1c	GRAM domain containing 1C, transcript variant 2	chr16:43980350-44027945	3276	=	3471	4232	3249	3133	3165	2937	3435	3427	3176	3433	922	4005	18.9169	21.3215	16.0571	17.5626	17.888	14.9775	16.5548	17.999	14.5493	17.3674	4.98798	15.8845	3650.67	3078.33	3346	2786.67	18.7652	16.8094	16.3677	12.7466
NM_174993	207854	Fmr1nb	fragile X mental retardation 1 neighbor, transcript variant 1	chrX:68761839-68804560	930	=	288	276	236	217	266	295	338	271	319	293	307	401	5.52955	4.89856	4.09348	4.27001	5.28023	5.2827	5.73148	5.012	5.14432	5.20757	5.83369	5.59311	266.667	259.333	309.333	333.667	4.84053	4.94431	5.29593	5.54479
NM_175431	207921	Fam228b	family with sequence similarity 228, member B	chr12:4746216-4769267	2886	=	277	415	575	355	410	326	386	425	273	328	359	282	1.71273	2.37187	3.22418	2.25396	2.62669	1.88166	2.11118	2.52985	1.41897	1.88153	2.19877	1.26558	422.333	363.667	361.333	323	2.43626	2.2541	2.02	1.78196
NM_145361	208198	Btbd2	BTB (POZ) domain containing 2	chr10:80642617-80657071	3026	=	472	486	544	415	464	507	453	447	505	497	378	386	2.78228	2.64696	2.9099	2.51505	2.83657	2.79462	2.36342	2.53737	2.50488	2.71881	2.21149	1.656	500.667	462	468.333	420.333	2.77971	2.71541	2.46856	2.19543
NM_172457	208228	Mob3a	MOB kinase activator 3A	chr10:80685253-80701820	2647	=	608	635	572	504	610	623	667	612	686	637	575	850	4.09549	3.95781	3.49463	3.49224	4.26062	3.93199	3.97659	3.97601	3.88924	3.98408	3.84756	4.17258	605	579	655	687.333	3.84931	3.89495	3.94728	4.00141
NM_198019	208518	Cep78	centrosomal protein 78	chr19:15955773-15984989	2549	=	662	649	626	683	555	708	742	704	752	717	659	918	4.63337	4.20028	3.97411	4.91487	4.0285	4.63875	4.59293	4.74919	4.42811	4.66117	4.57572	4.67813	645.667	648.667	732.667	764.667	4.26925	4.52737	4.59007	4.63834
NM_001042421	208628	Kntc1	kinetochore associated 1	chr5:123749726-123821593	6961	=	2044	2401	2304	2159	2166	1983	2264	2260	2082	2104	2046	2556	5.24172	5.69312	5.35708	5.69507	5.76054	4.759	5.13451	5.58655	4.48878	5.00872	5.20876	4.77063	2249.67	2102.67	2202	2235.33	5.43064	5.40487	5.06995	4.99603
NM_172463	208777	Sned1	sushi, nidogen and EGF-like domains 1	chr1:93235897-93296448	4474	=	366	496	422	387	401	409	403	401	425	380	294	341	1.45836	1.82845	1.52509	1.58793	1.65918	1.52397	1.41875	1.54116	1.42515	1.40549	1.16374	0.989031	428	399	409.667	338.333	1.60396	1.59036	1.46169	1.18609
NM_172465	208884	Zdhhc9	zinc finger, DHHC domain containing 9	chrX:48171971-48208702	2995	=	449	593	565	417	451	641	618	488	507	536	438	675	2.67328	3.26673	3.05225	2.55175	2.78236	3.5749	3.25482	2.80362	2.54098	2.96163	2.58828	2.92628	535.667	503	537.667	549.667	2.99742	2.96967	2.86647	2.82539
NM_001085499	209005	Gm595	predicted gene 595	chrX:48841466-48877713	2122	=	1848	1718	2051	1876	1548	1973	2177	1711	2163	1897	1913	2525	15.5473	13.3591	15.6444	16.2338	13.5002	15.5333	16.1932	13.872	15.2965	14.8151	15.9729	15.4603	1872.33	1799	2017	2111.67	14.8503	15.0891	15.1205	15.4161
NM_001081151	209239	Gan	giant axonal neuropathy	chr8:117158135-117205186	2652	=	171	244	221	180	185	157	163	197	186	150	143	198	1.14477	1.51663	1.345	1.24319	1.29023	0.985363	0.969947	1.27418	1.0486	0.937499	0.955262	0.967526	212	174	182	163.667	1.33547	1.17293	1.09757	0.953429
NM_001111118	209550	Rad51ap2	RAD51 associated protein 2	chr12:11456079-11462928	3175	=	301	355	313	308	285	273	335	292	243	280	241	372	1.68894	1.84466	1.59163	1.77662	1.65783	1.43214	1.66513	1.57786	1.14823	1.45929	1.34482	1.52189	323	288.667	290	297.667	1.70841	1.6222	1.46374	1.442
NM_178142	209707	Lcorl	ligand dependent nuclear receptor corepressor-like, transcript variant 3	chr5:45697184-45857540	5630	=	495	583	511	420	451	505	537	435	489	434	431	522	1.56943	1.70663	1.46946	1.36803	1.48282	1.49769	1.50445	1.32925	1.30292	1.2763	1.35474	1.20409	529.667	458.667	487	462.333	1.58184	1.44951	1.37887	1.27838
NM_001163073	209707	Lcorl	ligand dependent nuclear receptor corepressor-like, transcript variant 1	chr5:45730332-45857540	4970	=	1221	1524	1009	998	1006	971	1122	947	1029	1059	851	1053	4.38364	5.06139	3.28715	3.68746	3.74516	3.26279	3.56413	3.27761	3.10738	3.53	3.0317	2.75126	1251.33	991.667	1032.67	987.667	4.24406	3.56514	3.31638	3.10432
NM_001166437	209815	Tbc1d25	TBC1 domain family, member 25, transcript variant 2	chrX:8154472-8176181	2441	=	443	338	427	218	561	476	401	486	537	542	516	518	3.24052	2.28446	2.8312	1.63958	4.24862	3.25726	2.58834	3.42009	3.29829	3.67632	3.74558	2.75358	402.667	418.333	474.667	525.333	2.78539	3.04849	3.10224	3.39183
NM_172478	209815	Tbc1d25	TBC1 domain family, member 25, transcript variant 1	chrX:8154472-8176181	2648	=	360	484	570	530	244	472	531	378	450	367	409	549	2.42374	3.01182	3.4839	3.67216	1.70012	2.97492	3.16351	2.45135	2.54604	2.29494	2.73359	2.69018	471.333	415.333	453	441.667	2.97315	2.7824	2.7203	2.5729
NM_172479	209837	Slc38a5	solute carrier family 38, member 5	chrX:8271381-8280176	1865	=	561	544	512	451	448	487	473	458	398	427	321	441	5.36297	4.80742	4.43891	4.4392	4.44236	4.35865	4.00224	4.2253	3.20197	3.79291	3.04511	3.06837	539	462	443	396.333	4.86977	4.4134	3.80984	3.30213
NM_175436	210172	Zfp526	zinc finger protein 526	chr7:25221425-25227495	3368	=	358	96	333	235	230	182	34	338	122	78	64	301	1.8956	0.46601	1.59672	1.2762	1.26361	0.902405	0.158246	1.72672	0.542192	0.381371	0.335478	1.15929	262.333	215.667	164.667	147.667	1.31944	1.1474	0.809053	0.625378
NM_177594	210376	Mtmr9	myotubularin related protein 9	chr14:63523610-63543953	2408	=	3158	4219	4579	3596	3598	3857	4090	3957	4044	3940	3552	4854	23.4147	28.9173	30.7831	27.4288	27.6623	26.7582	26.8165	28.2757	25.2037	27.1175	26.1396	26.1942	3985.33	3683.67	4030.33	4115.33	27.705	27.2831	26.7653	26.4838
NM_145955	210711	Mcmbp	minichromosome maintenance complex binding protein	chr7:128696459-128740429	4153	=	940	1062	996	819	892	1104	1054	987	1001	977	856	1211	4.04114	4.21925	3.88197	3.61956	3.97388	4.43795	4.00713	4.0863	3.61782	3.89706	3.65063	3.78876	999.333	938.333	1014	1014.67	4.04745	4.01047	3.90375	3.77882
NM_145377	211007	Trim41	tripartite motif-containing 41	chr11:48806404-48817391	3470	=	6105	6477	6186	5371	5827	6255	6118	5720	7305	3098	5962	8483	31.4123	30.8063	28.8627	28.43	31.0924	30.1167	27.8351	28.3679	31.5976	14.7975	30.4484	31.7684	6256	5817.67	6381	5847.67	30.3604	29.8797	29.2669	25.6714
NM_177597	211147	March11	membrane-associated ring finger (C3HC4) 11, transcript variant 1	chr15:26309048-26409575	1573	=	15803	16894	18256	15629	15178	17626	18431	16240	20510	17242	17024	23684	179.391	177.271	187.91	182.494	178.664	187.213	185	177.688	195.717	181.703	191.824	195.669	16984.3	16144.3	18393.7	19316.7	181.524	182.79	186.135	189.732
NM_181073	211945	Plekhh1	pleckstrin homology domain containing, family H (with MyTH4 domain) member 1	chr12:79029163-79081655	6439	=	470	492	434	450	382	480	492	489	431	461	379	381	1.30323	1.26002	1.08887	1.28161	1.09658	1.24509	1.20538	1.30474	1.00277	1.1863	1.04293	0.768705	465.333	437.333	470.667	407	1.21737	1.20776	1.17096	0.999313
NM_001008550	211978	Zfyve26	zinc finger, FYVE domain containing 26	chr12:79232347-79296282	9368	=	1367	1685	1654	1404	1472	1523	1473	1493	1393	1518	1268	1571	2.60407	2.96862	2.8581	2.75105	2.90842	2.71523	2.48142	2.74204	2.23053	2.68481	2.39823	2.17926	1568.67	1466.33	1453	1452.33	2.81026	2.79156	2.48467	2.42077
NM_177601	212090	Tmem60	transmembrane protein 60	chr5:20882453-20886870	885	=	2433	2509	2606	2353	2463	2772	2885	2450	3649	2834	2622	3951	49.0712	46.7837	47.6607	48.8325	51.5193	52.3151	51.459	47.6327	61.8782	53.0714	52.4993	58.014	2516	2529.33	2994.67	3135.67	47.8385	50.889	53.6566	54.5282
NM_173382	212127	Proser1	.	chr3:53463817-53481755	4321	=	522	595	529	524	495	619	685	564	664	636	575	774	2.15542	2.27065	1.98195	2.22471	2.11999	2.39181	2.50301	2.24588	2.30629	2.43723	2.35799	2.32746	548.667	546	637.667	661.667	2.13601	2.24551	2.35172	2.37422
NM_178670	212163	8030462N17Rik	RIKEN cDNA 8030462N17 gene	chr18:77633281-77714010	3418	=	222	347	348	234	215	82	114	117	101	150	103	70	1.15507	1.67425	1.64462	1.25596	1.15956	0.399819	0.524799	0.587339	0.440963	0.72681	0.528991	0.263796	305.667	177	110.667	107.667	1.49131	0.938446	0.5177	0.506532
NM_001033247	212517	Cfap44	cilia and flagella associated protein 44	chr16:44394799-44482428	6583	=	4773	5610	5456	4984	5006	4700	5710	5398	4886	5142	4534	5690	12.9449	14.0645	13.4191	13.9061	14.0803	11.9283	13.6945	14.1109	11.1406	12.9473	12.2071	11.2313	5279.67	4896.67	5331.33	5122	13.4762	13.3049	12.982	12.1285
NR_027477	212862	Chpt1	choline phosphotransferase 1, transcript variant 3	chr10:88472813-88503970	1554	=	5071	4904	5103	4721	3165	5224	3729	4766	6021	3595	3173	7141	58.2611	52.0865	53.169	55.7925	37.7058	56.1608	37.8824	52.7736	58.1592	38.3488	36.1861	59.7121	5026	4370	4838.67	4636.33	54.5055	49.8864	49.6051	44.749
NM_144807	212862	Chpt1	choline phosphotransferase 1, transcript variant 2	chr10:88473476-88503970	3239	=	496	437	347	335	1042	483	1615	429	436	1397	1595	597	2.73392	2.22486	1.73025	1.89912	5.95517	2.48654	7.87075	2.27486	2.01664	7.14708	8.72599	2.39426	426.667	620	826.667	1196.33	2.22968	3.44694	4.05408	6.08911
NM_001282055	212880	Ddx46	DEAD (Asp-Glu-Ala-Asp) box polypeptide 46	chr13:55634999-55681267	5715	=	11093	12568	12639	10954	11117	11428	12504	11206	11615	11012	11025	14210	34.6573	36.2986	35.806	35.2028	36.0182	33.4086	34.5453	33.7469	30.5059	31.9398	34.1919	32.3138	12100	11166.3	11775	12082.3	35.5873	34.8765	32.9327	32.8152
NM_198021	213326	Scyl2	SCY1-like 2 (S. cerevisiae), transcript variant 1	chr10:89640107-89686285	3431	=	740	1081	979	888	605	959	948	845	871	1017	757	922	3.84646	5.1997	4.61612	4.75359	3.26154	4.667	4.3589	4.23614	3.80818	4.91116	3.90795	3.49108	933.333	817.333	888	898.667	4.55409	4.22738	4.1344	4.1034
NM_145398	213819	Casd1	.	chr6:4601066-4643381	3760	=	713	719	724	633	649	732	749	666	699	624	631	858	3.38533	3.15564	3.11768	3.08788	3.19539	3.24999	3.14514	3.04781	2.78796	2.74982	2.97332	2.964	718.667	671.333	704.667	704.333	3.21955	3.17775	2.99364	2.89571
NM_145985	213827	Arcn1	archain 1	chr9:44742144-44767808	3455	=	4632	5541	5494	4646	4746	4891	5253	4699	4849	4695	4262	5668	23.9351	26.4709	25.7442	24.6976	25.4347	23.6483	24.0059	23.4072	21.0668	22.5243	21.864	21.3169	5222.33	4761	4933.67	4875	25.3834	24.5935	22.8267	21.9018
NM_194339	213895	Bms1	BMS1, ribosome biogenesis factor	chr6:118383381-118419417	4288	=	7956	9416	9505	7780	7953	8039	8395	8171	8116	8074	7328	9701	33.1274	36.2449	35.8876	33.3241	34.3408	31.3217	30.9096	32.7955	28.408	31.21	30.2898	29.4009	8959	7924	8227.33	8367.67	35.0867	32.9955	30.7044	30.3002
NM_001033669	213980	Fbxw10	F-box and WD-40 domain protein 10, transcript variant 2	chr11:62847123-62877462	3267	=	13326	14605	15012	13310	13235	13334	14857	14252	14508	13506	13479	17715	72.8343	73.7883	74.3978	74.8301	75.0074	68.1882	71.8004	75.0776	66.6576	68.5282	73.127	70.4684	14314.3	13293	14539	14900	73.6735	72.6753	71.1785	70.7078
NM_144812	213988	Tnrc6b	.	chr15:80711313-80941086	17333	=	395	1571	1666	665	1130	1208	1570	620	72	38	69	28	0.406894	1.49577	1.55606	0.703982	1.20655	1.16436	1.42947	0.614998	0.062143	0.035534	0.06975	0.020274	1210.67	1001	754	45	1.15291	1.02496	0.702203	0.0418527
NM_001029935	214158	Trim38	tripartite motif-containing 38	chr13:23782541-23791528	1480	=	180	190	255	206	209	205	274	279	213	248	237	318	2.1679	2.11417	2.78763	2.55391	2.61476	2.30754	2.9183	3.23814	2.15102	2.7687	2.82886	2.78574	208.333	206.667	255.333	267.667	2.35657	2.49207	2.76915	2.79444
NM_145531	214585	Spg11	spastic paraplegia 11	chr2:122053526-122118386	7665	=	1500	1771	1571	1486	1433	1583	1595	1636	1451	1557	1307	1754	3.49325	3.81354	3.31807	3.55961	3.46126	3.44895	3.28424	3.67196	2.84081	3.36642	3.02103	2.97307	1614	1500.67	1560.67	1539.33	3.54162	3.48994	3.26567	3.12017
NM_146003	215351	Senp6	SUMO/sentrin specific peptidase 6, transcript variant 2	chr9:80066903-80144780	4938	=	811	729	637	494	1370	857	1299	1390	495	1170	1172	945	2.93077	2.43573	2.08774	1.83435	5.13499	2.89643	4.15329	4.84408	1.50183	3.92574	4.20422	2.48518	725.667	907	1061.33	1095.67	2.48474	3.28859	3.49973	3.53838
NM_001311110	215351	Senp6	SUMO/sentrin specific peptidase 6, transcript variant 1	chr9:80066903-80144781	4960	=	34	661	631	107	31	696	31	50	84	53	29	0	0.119635	2.19935	2.05877	0.393676	0.113564	2.34277	0.09729	0.171874	0.253362	0.173825	0.101787	0	442	278	55	27.3333	1.45925	0.950004	0.174175	0.0918707
NM_001346750	215751	Ginm1	Mus musculus glycoprotein integral membrane 1 (Ginm1), transcript variant 2	chr10:7767947-7780917	1560	=	838	836	908	747	778	937	932	795	1072	778	974	1142	9.58345	8.83954	9.41462	8.78948	9.23286	10.0286	9.42494	8.76346	10.3136	8.26491	11.0633	9.51302	860.667	820.667	933	964.667	9.2792	9.3503	9.50066	9.61373
NM_001081055	216131	Trappc10	trafficking protein particle complex 10	chr10:78186726-78244642	5047	=	1673	2175	2079	1711	1657	1692	1779	1745	1554	1701	1571	1935	5.91846	7.11177	6.6694	6.22536	6.07836	5.59805	5.56504	5.9482	4.62049	5.58692	5.51572	4.98015	1975.67	1686.67	1692.67	1735.67	6.56655	5.96726	5.37791	5.36093
NM_173751	216136	Ilvbl	ilvB (bacterial acetolactate synthase)-like	chr10:78574500-78584502	2329	=	376	281	0	67	268	165	0	75	329	0	0	116	2.88016	1.98814	0	0.526992	2.12831	1.17943	0	0.553599	2.11462	0	0	0.645842	219	166.667	134.667	38.6667	1.62277	1.27825	0.889405	0.215281
NM_145421	216169	Abhd17a	abhydrolase domain containing 17A	chr10:80583649-80590341	1473	=	3260	4637	4287	3298	3775	4501	4210	4469	5429	4945	4072	6415	39.5183	51.95	47.1157	41.1188	47.4521	51.0442	45.1193	52.2089	55.324	55.6414	48.9924	56.5969	4061.33	3858	4702.67	5144	46.1947	46.5384	50.8841	53.7436
NM_024454	216344	Rab21	RAB21, member RAS oncogene family	chr10:115289862-115315591	1824	=	938	1103	1063	828	879	1079	1137	836	1065	988	907	1177	9.17708	9.97473	9.42863	8.33607	8.91783	9.87934	9.83397	7.88699	8.75844	8.97777	8.80551	8.38163	1034.67	928.667	1012.67	1024	9.52681	9.04441	8.82647	8.72163
NM_177616	216516	Ccdc157	coiled-coil domain containing 157, transcript variant 2	chr11:4141124-4160293	5152	=	824	313	581	664	551	299	704	618	271	263	275	655	2.85294	1.00253	1.82289	2.3644	1.97859	0.966823	2.1568	2.06174	0.788408	0.844016	0.945575	1.65169	572.667	504.667	531	397.667	1.89278	1.76994	1.66898	1.14709
NM_001164620	216516	Ccdc157	coiled-coil domain containing 157, transcript variant 1	chr11:4141124-4160293	5016	=	3939	91	5677	4129	4617	88	4869	4356	93	157	124	6954	14.0199	0.296449	18.3224	15.1186	17.0407	0.290569	15.3264	14.9453	0.277965	0.51648	0.435186	18.0156	3235.67	2944.67	3106	2411.67	10.8796	10.8166	10.1832	6.32241
NM_172555	216578	Papolg	poly(A) polymerase gamma	chr11:23862646-23895270	3764	=	987	1028	853	867	883	904	940	860	964	891	776	1101	4.67928	4.5077	3.66815	4.22859	4.34222	4.0108	3.94204	3.9303	3.84181	3.92156	3.65251	3.80054	956	884.667	921.333	922.667	4.28504	4.19387	3.90472	3.79153
NM_001045520	216705	Clint1	clathrin interactor 1	chr11:45851964-45910625	3398	=	1157	1899	1342	1014	1433	1006	260	2234	999	1676	445	388	6.07514	9.22067	6.39395	5.48095	7.80645	4.94164	1.20473	11.311	4.41202	8.17358	2.3194	1.48388	1466	1151	1164.33	836.333	7.22992	6.07634	5.64258	3.99229
NM_180599	216760	Mfap3	microfibrillar-associated protein 3, transcript variant 2	chr11:57518665-57533817	4828	=	855	1435	1377	872	897	1510	1434	981	1144	1181	1041	1176	3.1616	4.90475	4.616	3.31727	3.43953	5.22474	4.68955	3.4954	3.55627	4.05241	3.82	3.16326	1222.33	1093	1186.33	1132.67	4.22745	3.99385	3.91374	3.67855
NM_153080	216810	Tom1l2	target of myb1-like 2 (chicken), transcript variant 1	chr11:60226714-60352905	5000	=	606	790	613	634	552	383	470	424	674	594	262	505	2.16256	2.60793	1.98285	2.32857	2.04268	1.27792	1.48162	1.45938	2.02165	1.9689	0.927472	1.31124	669.667	523	522.667	453.667	2.25112	1.88306	1.65422	1.40254
NM_172560	216846	Cntrob	centrobin, centrosomal BRCA2 interacting protein	chr11:69299496-69323873	3950	=	1053	221	242	144	965	140	267	215	211	255	215	211	4.7598	0.922185	0.988588	0.669497	4.52142	0.589384	1.06686	0.934414	0.801423	1.06988	0.962653	0.692187	505.333	416.333	231	227	2.22352	1.92677	0.934232	0.90824
NM_153788	216859	Acap1	ArfGAP with coiled-coil, ankyrin repeat and PH domains 1	chr11:69881567-69895539	2482	=	270	311	369	274	363	257	386	218	416	380	301	452	1.93661	2.06611	2.40069	2.02326	2.70321	1.72638	2.45353	1.50541	2.51032	2.53686	2.14588	2.36206	316.667	298	340	377.667	2.13447	2.15095	2.15642	2.34827
NM_001271358	216869	Arrb2	arrestin, beta 2, transcript variant 1	chr11:70432580-70440828	1988	=	93	92	103	65	72	144	69	112	152	116	114	198	0.830081	0.758707	0.836603	0.596891	0.663682	1.20378	0.541464	0.961348	1.1467	0.962926	1.01157	1.29385	96	93.6667	111	142.667	0.808464	0.821452	0.88317	1.08945
NM_175004	217057	Ptrh2	peptidyl-tRNA hydrolase 2, transcript variant 1	chr11:86683983-86692323	2999	=	162	193	185	152	245	198	211	383	250	243	267	458	0.962956	1.05785	0.998323	0.92885	1.51175	1.10063	1.11079	2.19756	1.24964	1.33965	1.57401	1.98289	180	198.333	281.333	322.667	1.00638	1.18041	1.51933	1.63218
NM_177619	217127	Kat7	K(lysine) acetyltransferase 7, transcript variant 3	chr11:95271853-95310246	5699	=	840	465	0	894	357	1034	262	1698	2293	351	2148	2103	2.62962	1.3444	0	2.88096	1.15952	3.03072	0.725709	5.1258	6.03714	1.01817	6.67941	4.79455	435	761.667	1417.67	1534	1.32467	2.35707	3.96288	4.16404
NM_001081220	217143	Gpr179	G protein-coupled receptor 179	chr11:97332109-97352073	9276	=	688	713	595	518	644	643	612	680	678	535	582	737	1.32308	1.26703	1.03777	1.02417	1.28427	1.1575	1.0414	1.26062	1.09568	0.95461	1.11089	1.03197	665.333	601.667	656.667	618	1.20929	1.15531	1.13257	1.03249
NM_145434	217166	Nr1d1	nuclear receptor subfamily 1, group D, member 1	chr11:98767932-98775377	2765	=	227	344	386	617	367	363	594	758	278	743	669	250	1.46022	2.0485	2.25567	4.09218	2.4514	2.18793	3.38869	4.71374	1.50756	4.44994	4.28517	1.17279	319	449	543.333	554	1.92146	2.9105	3.20333	3.30264
NM_172569	217331	Unk	unkempt family zinc finger, transcript variant 1	chr11:116030316-116061214	3741	=	356	437	196	239	310	470	249	582	361	318	651	718	1.69827	1.92655	0.844455	1.17238	1.52966	2.09659	1.05037	2.67582	1.44687	1.40811	3.08047	2.49413	329.667	339.667	397.333	562.333	1.48976	1.59954	1.72435	2.32757
NM_146032	217337	Srp68	signal recognition particle 68	chr11:116245166-116274217	2526	=	4505	4824	4694	4316	4219	4474	4744	4396	4616	4463	4054	5571	31.8431	31.5189	30.0822	31.3772	30.9196	29.5896	29.6499	29.9486	27.4267	29.2877	28.4424	28.6578	4674.33	4336.33	4585.33	4696	31.1481	30.6288	29.0084	28.796
NM_173755	217342	Ube2o	ubiquitin-conjugating enzyme E2O	chr11:116537753-116581447	5192	=	3094	4309	3310	2844	3261	2862	3147	3473	2430	2503	2613	3773	10.6388	13.6981	10.3205	10.0598	11.6286	9.20691	9.56814	11.5093	7.02382	7.9908	8.91974	9.44338	3571	2989	3016.67	2963	11.5525	10.2984	9.3671	8.78464
NM_001195023	217365	Nploc4	NPL4 homolog, ubiquitin recognition factor, transcript variant A	chr11:120379798-120437700	4685	=	8719	10823	9762	8776	8549	8836	9022	9186	8044	8915	7354	10085	33.2277	38.1304	33.7351	34.4053	33.7845	31.5093	30.4048	33.7435	25.7717	31.542	27.8215	27.9735	9768	8720.33	8750.67	8784.67	35.0311	33.233	29.9733	29.1123
NM_145443	217666	L2hgdh	L-2-hydroxyglutarate dehydrogenase	chr12:69690436-69724874	3338	=	1320	1377	1503	1246	1253	1379	1412	1318	1466	1351	1239	1720	7.05853	6.80567	7.28724	6.85305	6.94696	6.89971	6.67814	6.79243	6.58841	6.70709	6.57594	6.69609	1400	1292.67	1398.67	1436.67	7.05048	6.89991	6.68633	6.65971
NM_001242419	217684	Susd6	sushi domain containing 6, transcript variant 1	chr12:80790532-80880833	5065	=	1716	1995	1717	1690	1506	1726	1674	1714	2068	1536	1500	2097	6.04922	6.50128	5.4873	6.12628	5.50259	5.69032	5.21608	5.82239	6.12636	5.02668	5.24578	5.37828	1809.33	1640.67	1818.67	1711	6.0126	5.77307	5.72161	5.21691
NM_001291445	217893	Pacs2	phosphofurin acidic cluster sorting protein 2, transcript variant 3	chr12:113014508-113074401	5390	=	0	0	0	0	510	0	0	590	1261	1633	1105	0	0	0	0	0	1.75047	0	0	1.88283	3.5105	5.02193	3.63143	0	0	170	617	912.667	0	0.58349	1.79777	2.88445
NM_001291444	217893	Pacs2	phosphofurin acidic cluster sorting protein 2, transcript variant 1	chr12:113014508-113074401	5486	=	1749	1749	2434	1799	1790	2820	2164	2793	3354	3605	3140	2458	5.69055	5.26074	7.18323	6.02196	6.03958	8.58622	6.22782	8.76145	9.17547	10.8908	10.1424	5.82156	1977.33	2136.33	2770.33	3067.67	6.04484	6.88259	8.05491	8.95159
NM_172586	218100	Zfp322a	zinc finger protein 322A, transcript variant 2	chr13:23353103-23369208	4844	=	425	279	288	137	271	358	167	263	394	324	119	99	1.56505	0.949675	0.959656	0.519042	1.03531	1.23286	0.543115	0.931938	1.21802	1.1065	0.434168	0.265195	330.667	255.333	274.667	180.667	1.15813	0.929069	0.897691	0.601955
NM_144837	218333	Ice1	interactor of little elongation complex ELL subunit 1	chr13:70588689-70637634	7675	=	1208	1432	1248	1109	1082	1239	1185	1211	1103	1051	973	1394	2.81036	3.07778	2.6325	2.65365	2.60952	2.69651	2.43744	2.71513	2.15569	2.26794	2.24616	2.36043	1296	1143.33	1166.33	1139.33	2.84021	2.65322	2.43609	2.29151
NM_172590	218460	Wdr41	WD repeat domain 41	chr13:94976344-95023316	3069	=	437	953	672	684	755	840	711	1067	916	1049	967	1070	2.53987	5.1225	3.54137	4.08791	4.55403	4.57089	3.65567	5.98288	4.47551	5.66557	5.58419	4.53073	687.333	759.667	898	1028.67	3.73458	4.40428	4.70469	5.26016
NM_172591	218503	Fcho2	FCH domain only 2	chr13:98723406-98815449	5119	=	1302	1431	1243	1131	1168	1326	1387	1208	1223	1227	1054	1435	4.5417	4.6119	3.93031	4.05809	4.22479	4.32549	4.2762	4.05931	3.58466	3.97045	3.64634	3.64237	1325.33	1208.33	1272.67	1238.67	4.3613	4.20279	3.97339	3.75305
NM_145457	218693	Paip1	polyadenylate binding protein-interacting protein 1, transcript variant 1	chr13:119428902-119460323	4676	=	169	615	458	1291	214	228	387	56	1768	110	481	2061	0.642333	2.16894	1.58308	5.06954	0.844758	0.814449	1.30585	0.205988	5.67428	0.389646	1.82182	5.72551	414	577.667	737	884	1.46478	2.24292	2.39537	2.64566
NM_001284387	218734	3830406C13Rik	RIKEN cDNA 3830406C13 gene, transcript variant 7	chr14:12284203-12303231	2103	=	255	296	237	307	230	237	247	271	357	266	290	476	2.1615	2.31701	1.81932	2.67563	2.0211	1.87771	1.85368	2.21045	2.5466	2.09622	2.43933	2.94143	262.667	258	291.667	344	2.09928	2.19148	2.20358	2.49233
NM_172596	218811	Sec24c	Sec24 related gene family, member C (S. cerevisiae), transcript variant 1	chr14:20674321-20694850	4446	=	3437	5367	3896	2639	3782	4165	3452	4045	4122	3446	3686	4760	13.8025	19.9224	14.1861	10.9024	15.7496	15.651	12.2578	15.6565	13.916	12.8457	14.693	13.913	4233.33	3528.67	3873	3964	15.9703	14.101	13.9434	13.8173
NM_001081247	218832	Polr3a	polymerase (RNA) III (DNA directed) polypeptide A	chr14:24448694-24487046	4683	=	1013	1151	1062	929	860	1144	1136	1052	1033	987	944	1202	3.86212	4.05369	3.67037	3.64195	3.39667	4.07996	3.82813	3.86262	3.31048	3.49163	3.56927	3.33306	1075.33	977.667	1073.67	1044.33	3.86206	3.70619	3.66708	3.46466
NM_144553	218977	Dlgap5	discs, large (Drosophila) homolog-associated protein 5	chr14:47387779-47418407	2964	=	663	824	889	714	736	703	803	753	785	735	749	851	3.99058	4.58601	4.8554	4.42417	4.59177	3.96029	4.27544	4.37061	3.97463	4.1075	4.47623	3.7306	792	717.667	780.333	778.333	4.47733	4.32541	4.20689	4.10478
NM_198605	219114	Ska3	spindle and kinetochore associated complex subunit 3	chr14:57806561-57826163	2260	=	262	312	302	259	256	300	284	272	285	255	254	348	2.0689	2.27337	2.16272	2.0984	2.09151	2.21059	1.98397	2.06838	1.89093	1.86709	1.99102	1.99723	292	271.667	280.333	285.667	2.16833	2.1335	1.98109	1.95178
NM_177628	219148	Fam167a	family with sequence similarity 167, member A	chr14:63436394-63465502	4235	=	192	328	1144	1076	1021	1177	2669	1212	218	1277	2392	335	0.809314	1.27737	4.37234	4.66565	4.46194	4.64291	9.94894	4.92424	0.769826	4.99834	10.0074	1.0273	554.667	1091.33	1366.33	1334.67	2.15301	4.59016	5.21433	5.34436
NM_146055	219158	Ccar2	cell cycle activator and apoptosis regulator 2	chr14:70138169-70153791	3704	=	89	1	4	191	2	1	334	5	42	5188	796	4659	0.426137	0.002846	0.017324	0.946948	0.007761	0.003693	1.42174	0.01932	0.168863	23.2163	3.80653	16.3446	31.3333	64.6667	127	3547.67	0.148769	0.319467	0.53664	14.4558
NM_198606	223499	Dcaf13	DDB1 and CUL4 associated factor 13	chr15:39112874-39146855	1541	=	705	797	673	713	629	737	854	669	864	784	691	1020	8.16495	8.52683	7.06203	8.49764	7.54636	7.98731	8.75027	7.46688	8.41113	8.42577	7.94414	8.59495	725	693	795.667	831.667	7.91794	8.01044	8.20943	8.32162
NM_172121	223642	Zc3h3	zinc finger CCCH type containing 3	chr15:75754447-75841908	3338	=	2850	3644	4366	3169	3016	3405	3476	3681	2780	3161	3114	3872	15.2413	18.0158	21.1766	17.4339	16.7276	17.0392	16.4418	18.9766	12.4997	15.694	16.5307	15.0717	3620	3196.67	3312.33	3382.33	18.1446	17.0669	15.9727	15.7654
NM_183017	223723	Ttll12	tubulin tyrosine ligase-like family, member 12	chr15:83575094-83595157	3770	=	604	755	731	680	563	690	635	628	630	625	584	705	2.85804	3.30166	3.1363	3.30887	2.76385	3.05591	2.65871	2.86659	2.50747	2.74809	2.74377	2.42901	696.667	644.333	631	638	3.09867	3.04288	2.67759	2.64029
NM_172610	223726	Mpped1	metallophosphoesterase domain containing 1	chr15:83780023-83858474	3255	=	171	250	241	238	199	212	231	236	285	341	181	402	0.936337	1.26415	1.19804	1.33945	1.13019	1.08673	1.11578	1.24642	1.31018	1.73586	0.980498	1.60371	220.667	216.333	250.667	308	1.13284	1.18546	1.22413	1.44002
NM_177630	223732	Ldoc1l	.	chr15:84553398-84557823	4426	=	2625	2821	3216	2483	2622	2922	2972	2980	2525	2873	2455	3236	10.5868	10.5196	11.7638	10.3022	10.9654	11.0287	10.5998	11.5858	8.56274	10.7603	9.82784	9.5012	2887.33	2675.67	2825.67	2854.67	10.9567	10.7654	10.2495	10.0298
NM_001285864	223828	Pphln1	periphilin 1, transcript variant 5	chr15:93398350-93491912	3666	=	0	0	0	0	0	0	0	0	0	0	354	625	0	0	0	0	0	0	0	0	0	0	1.70804	2.21232	0	0	0	326.333	0	0	0	1.30679
NM_001177810	223864	Rapgef3	Rap guanine nucleotide exchange factor (GEF) 3, transcript variant 1	chr15:97744770-97767666	3825	=	353	35	94	9	322	180	307	334	284	291	426	413	1.64475	0.148664	0.397576	0.038475	1.55476	0.784891	1.26352	1.50244	1.11437	1.25822	1.97278	1.40156	160.667	170.333	308.333	376.667	0.730332	0.792708	1.29344	1.54418
NM_146067	223978	Cpped1	calcineurin-like phosphoesterase domain containing 1	chr16:11803721-11909423	2663	=	616	566	626	445	422	616	499	558	550	470	483	634	4.12511	3.50588	3.80598	3.06864	2.9279	3.86326	2.95818	3.6053	3.09672	2.92303	3.21116	3.0914	602.667	494.333	535.667	529	3.81233	3.2866	3.22006	3.0752
NM_001081154	223989	Marf1	meiosis arrest female 1	chr16:14109166-14159274	7765	=	1303	2695	2114	1057	2230	2397	2034	2106	2143	2289	1972	1607	2.995	5.72762	4.4075	2.49867	5.31626	5.15693	4.13501	4.66682	4.14244	4.88456	4.50086	2.68831	2037.33	1894.67	2094.33	1956	4.37671	4.32395	4.31476	4.02458
NM_030035	224139	Golgb1	golgi autoantigen, golgin subfamily b, macrogolgin 1	chr16:36885011-36933085	11025	=	44	3408	2367	2976	1976	2003	2402	3514	3334	3255	4079	3220	0.070558	5.10211	3.4753	4.95719	3.31712	3.03473	3.43945	5.48463	4.53894	4.89334	6.55748	3.79562	1939.67	2318.33	3083.33	3518	2.88265	3.76968	4.48767	5.08215
NM_174848	224273	Crybg3	beta-gamma crystallin domain containing 3	chr16:59490775-59555752	6544	=	7868	9865	8467	7671	7967	7332	8791	7910	8402	7842	7501	10037	21.4681	24.8828	20.9485	21.5297	22.5401	18.7195	21.2095	20.8027	19.2713	19.8633	20.3152	19.9312	8733.33	7656.67	8367.67	8460	22.4331	20.9297	20.4278	20.0366
[truncated: 281 more rows]

## Sheet: lncRNAs
Transcript_ID	Gene_ID	Gene_Symbol	Description	Transcript_Locus	Trancript_Length	Class_Code	Read_Count_12M_1	Read_Count_12M_2	Read_Count_12M_3	Read_Count_18M_1	Read_Count_18M_2	Read_Count_18M_3	Read_Count_3M_1	Read_Count_3M_2	Read_Count_3M_3	Read_Count_6M_1	Read_Count_6M_2	Read_Count_6M_3	FPKM_12M_1	FPKM_12M_2	FPKM_12M_3	FPKM_18M_1	FPKM_18M_2	FPKM_18M_3	FPKM_3M_1	FPKM_3M_2	FPKM_3M_3	FPKM_6M_1	FPKM_6M_2	FPKM_6M_3	avg_Read_Count_3M	avg_Read_Count_6M	avg_Read_Count_12M	avg_Read_Count_18M	avg_FPKM_3M	avg_FPKM_6M	avg_FPKM_12M	avg_FPKM_18M
[truncated: 715 more rows]
