# Supplementary material for: Transcriptome Analysis of Testicular Aging in Mice
Source: Cells. 2021 Oct 26;10(11):2895. doi: 10.3390/cells10112895 (PMC8616291; doi:10.3390/cells10112895)
Supplement: Supplementary file 1 [file cells-10-02895-s001.zip › Supplementary Table S2.xlsx]

## Sheet: Type 1
Transcript_ID	Gene_ID	Gene_Symbol	Description	Transcript_Locus	Trancript_Length	average_FPKM_3M	average_FPKM_6M	average_FPKM_12M	average_FPKM_18M	type
NM_001331043	11308	Abi1	Mus musculus abl-interactor 1 (Abi1), transcript variant 6	chr2:22940074-23040241	3417	0.820426	1.05753	1.06086	1.08873	1
NM_007393	11461	Actb	actin, beta	chr5:142903115-142906754	1920	132.565	151.575	163.63	183.047	1
NM_019467	11629	Aif1	allograft inflammatory factor 1	chr17:35170992-35176001	875	243.1	246.23	264.772	268.98	1
NM_009650	11642	Akap3	A kinase (PRKA) anchor protein 3	chr6:126853098-126874308	3153	148.842	274.923	318.803	330.133	1
NM_007433	11650	Alppl2	alkaline phosphatase, placental-like 2	chr1:87086691-87089928	2112	1.69423	1.6955	1.72606	2.04841	1
NM_007457	11769	Ap1s1	adaptor protein complex AP-1, sigma 1	chr5:137034994-137046060	1277	11.1787	11.2944	11.4645	11.7478	1
NM_007473	11832	Aqp7	aquaporin 7	chr4:41033074-41048136	2524	28.6872	30.5301	30.9871	32.0012	1
NM_007479	11843	Arf4	ADP-ribosylation factor 4	chr14:26638197-26657258	2042	64.7505	67.856	69.4095	70.725	1
NM_007487	11861	Arl4a	ADP-ribosylation factor-like 4A, transcript variant 1	chr12:40033291-40037376	3657	0.953446	1.57166	2.26198	3.24686	1
NM_009721	11931	Atp1b1	ATPase, Na+/K+ transporting, beta 1 polypeptide	chr1:164437099-164458355	2590	9.65327	10.6339	10.6938	10.9389	1
NM_007502	11933	Atp1b3	ATPase, Na+/K+ transporting, beta 3 polypeptide	chr9:96332675-96364299	1831	225.4	231.777	242.939	247.555	1
NM_052823	11936	Fxyd2	FXYD domain-containing ion transport regulator 2, transcript variant b	chr9:45403138-45410278	632	0.935929	1.24204	1.2695	1.34083	1
NM_001077267	11991	Hnrnpd	heterogeneous nuclear ribonucleoprotein D, transcript variant 4	chr5:99955935-99978938	6607	0.856854	0.938721	1.07572	1.13654	1
NM_001285453	12015	Bad	BCL2-associated agonist of cell death, transcript variant 2	chr19:6942562-6951905	941	11.3393	11.9358	12.82	13.8045	1
NM_007528	12029	Bcl6b	B cell CLL/lymphoma 6, member B	chr11:70224127-70229798	3426	1.06488	1.10976	1.19214	1.24407	1
NM_007551	12145	Cxcr5	.	chr9:44511787-44526421	2615	1.1025	1.12799	1.3433	1.35796	1
NM_009818	12385	Ctnna1	catenin (cadherin associated protein), alpha 1	chr18:35118912-35254775	3676	5.9725	6.6738	6.76905	7.19403	1
NM_009834	12457	Noct	nocturnin	chr3:51224447-51251654	3069	3.40566	3.49366	3.56421	3.59924	1
NM_007647	12499	Entpd5	ectonucleoside triphosphate diphosphohydrolase 5, transcript variant 1	chr12:84373876-84409029	4898	0.751729	1.48418	2.00516	2.12062	1
NM_009884	12611	Cebpg	CCAAT/enhancer binding protein (C/EBP), gamma	chr7:35046422-35056566	4702	9.76923	10.3681	10.7354	11.2672	1
NM_013490	12660	Chka	choline kinase alpha, transcript variant 1	chr19:3851773-3894369	2573	4.94364	5.22678	7.2236	8.58205	1
NM_007699	12672	Chrm4	cholinergic receptor, muscarinic 4	chr2:91922189-91929829	2768	5.2103	5.56871	6.0468	6.09328	1
NM_009902	12739	Cldn3	claudin 3	chr5:134986214-134987476	1263	38.3214	39.6559	45.0414	45.3421	1
NM_001109746	12785	Cnbp	cellular nucleic acid binding protein, transcript variant 3	chr6:87842615-87851106	2154	0.727876	0.968075	1.24189	1.46752	1
NM_001017429	12856	Cox17	cytochrome c oxidase assembly protein 17	chr16:38346999-38352763	436	36.3188	38.1256	38.7211	39.6129	1
NM_001110853	12916	Crem	cAMP responsive element modulator, transcript variant 9	chr18:3266354-3299556	2253	26.2587	26.7912	28.0999	28.4455	1
NM_009974	13000	Csnk2a2	casein kinase 2, alpha prime polypeptide	chr8:95446096-95488820	3766	1.65745	1.80531	1.87326	1.92547	1
NM_001163160	13026	Pcyt1a	phosphate cytidylyltransferase 1, choline, alpha isoform, transcript variant 3	chr16:32431230-32475065	4885	16.7338	17.1527	17.1821	18.1882	1
NM_020010	13121	Cyp51	cytochrome P450, family 51	chr5:4080674-4104697	4353	21.7407	22.6712	22.7324	23.4038	1
NM_007827	13137	Cd55b	CD55 molecule, decay accelerating factor for complement B, transcript variant 1	chr1:130388528-130423043	1368	86.7647	90.5646	90.9034	94.6778	1
NM_001276493	13138	Dag1	dystroglycan 1, transcript variant 7	chr9:108204861-108263815	5539	0.773905	1.13453	1.13628	1.31486	1
NM_010079	13510	Dsg1a	desmoglein 1 alpha	chr18:20310873-20343353	5627	8.7585	10.1858	10.2513	10.2726	1
NM_010085	13525	Adam26a	a disintegrin and metallopeptidase domain 26A (testase 3)	chr8:43568276-43576707	2491	13.277	18.0572	18.486	19.3803	1
NM_001347176	13544	Dvl3	Mus musculus dishevelled segment polarity protein 3 (Dvl3), transcript variant 2	chr16:20516986-20534013	4064	1.56239	1.73722	1.86602	1.99916	1
NM_010116	13648	Klk1b9	kallikrein 1-related peptidase b9	chr7:43976061-43980376	870	4.23574	4.24526	4.33501	4.75813	1
NM_001276285	13808	Eno3	enolase 3, beta muscle, transcript variant 3	chr11:70657176-70662513	1492	1.94814	1.97283	2.03034	2.1727	1
NM_001160239	14109	Fau	Finkel-Biskis-Reilly murine sarcoma virus (FBR-MuSV) ubiquitously expressed (fox derived), transcript variant 2	chr19:6057888-6059524	571	12.0038	12.3256	13.4372	14.0617	1
NM_010191	14137	Fdft1	farnesyl diphosphate farnesyl transferase 1	chr14:63145151-63179578	3697	107.753	108.524	108.654	110.13	1
NM_008020	14227	Fkbp2	FK506 binding protein 2, transcript variant 1	chr19:6977739-6980440	644	3.26725	3.48032	4.15313	4.36513	1
NM_020004	14534	Kat2a	K(lysine) acetyltransferase 2A, transcript variant 1	chr11:100704746-100712467	3048	1.05856	1.43272	1.72577	2.66017	1
NM_010270	14548	Mrps33	mitochondrial ribosomal protein S33, transcript variant 1	chr6:39801807-39810936	1052	5.25573	5.54578	5.60741	5.61316	1
NM_001010930	14548	Mrps33	mitochondrial ribosomal protein S33, transcript variant 2	chr6:39801807-39810936	936	0.851976	0.939486	1.03987	1.0551	1
NM_008132	14659	Glrp1	glutamine repeat protein 1	chr1:88499871-88510066	1957	0.74024	0.80572	1.01704	1.02865	1
NM_010341	14767	Nmur1	neuromedin U receptor 1, transcript variant 2	chr1:86386325-86388141	1218	2.93998	3.56253	3.64363	4.01671	1
NM_013535	14790	Grcc10	gene rich cluster, C10 gene	chr6:124739184-124741079	567	57.9496	58.1456	59.3769	60.6688	1
NM_013536	14791	Emg1	EMG1 N1-specific pseudouridine methyltransferase	chr6:124704370-124712178	1045	10.9473	12.9614	13.9992	15.0725	1
NM_010352	14840	Gsg1	germ cell-specific gene 1, transcript variant 3	chr6:135237330-135254336	1435	848.559	884.549	908.623	945.171	1
NM_008185	14871	Gstt1	glutathione S-transferase, theta 1	chr10:75783813-75798584	1037	1.66311	1.96521	2.37516	2.62389	1
NM_008211	15081	H3f3b	H3 histone, family 3B	chr11:116021961-116024504	1993	137.32	168.458	174.429	175.741	1
NM_010404	15114	Hap1	huntingtin-associated protein 1, transcript variant 1	chr11:100347327-100356141	3706	3.40323	4.10367	4.26974	4.32058	1
NM_008234	15201	Hells	helicase, lymphoid specific	chr19:38930990-38968277	3019	3.59291	3.88404	4.74419	5.86474	1
NM_010469	15436	Hoxd4	homeobox D4	chr2:74721978-74729159	2559	0.843026	0.889227	0.889868	1.10497	1
NM_001290730	15437	Hoxd8	homeobox D8, transcript variant 2	chr2:74705489-74707932	2046	2.10091	2.44718	2.65059	2.84222	1
NM_013555	15438	Hoxd9	homeobox D9	chr2:74697763-74700208	2100	1.02869	1.09221	1.68139	1.71543	1
NM_001122897	15441	Hp1bp3	heterochromatin protein 1, binding protein 3, transcript variant 2	chr4:138217127-138244682	4877	0.416096	0.495743	0.981122	1.0791	1
NM_008299	15504	Dnajb3	DnaJ heat shock protein family (Hsp40) member B3	chr1:88204732-88205748	1017	587.607	594.461	603.887	642.118	1
NM_001252266	15893	Ica1	islet cell autoantigen 1, transcript variant 2	chr6:8630527-8758458	1599	10.128	11.12	12.0068	12.817	1
NM_031166	15904	Id4	inhibitor of DNA binding 4	chr13:48261427-48264036	1660	14.8677	15.9569	16.001	16.8062	1
NM_008411	16433	Cuzd1	CUB and zona pellucida-like domains 1	chr7:131308554-131322292	2256	1.72752	1.83969	1.84815	1.87366	1
NM_010590	16475	Ajuba	ajuba LIM protein	chr14:54567469-54577661	3503	3.58478	3.86652	3.95534	4.02555	1
NM_001025361	16593	Klc1	kinesin light chain 1, transcript variant e	chr12:111758868-111806775	2458	0.787259	0.884303	0.904572	1.02711	1
NM_001034030	16886	Limk2	LIM motif-containing protein kinase 2, transcript variant 3	chr11:3343297-3356141	3898	4.87587	6.29306	7.40108	8.80416	1
NM_008503	16898	Rps2	ribosomal protein S2	chr17:24720063-24721927	999	96.9898	97.0775	101.109	106.934	1
NM_001142336	16909	Lmo2	LIM domain only 2, transcript variant 3	chr2:103969557-103981878	1605	1.11064	1.19871	1.3612	1.39535	1
NM_008537	17117	Amacr	alpha-methylacyl-CoA racemase	chr15:10981756-10996624	2575	1.11583	1.26374	1.33029	1.43925	1
NM_001282737	17149	Magoh	mago homolog, exon junction complex core component	chr4:107879755-107887424	692	17.0037	17.7431	18.1827	18.8319	1
NM_022801	17169	Mark3	MAP/microtubule affinity regulating kinase 3, transcript variant 2	chr12:111574510-111656227	3343	1.03641	1.04831	1.21259	1.46895	1
NM_148922	17245	Mdm1	transformed mouse 3T3 cell double minute 1, transcript variant 2	chr10:118141787-118168999	3121	1.35756	1.71804	1.85381	2.00069	1
NM_010786	17246	Mdm2	transformed mouse 3T3 cell double minute 2, transcript variant 1	chr10:117688875-117710758	3099	46.4097	48.3815	48.4056	48.578	1
NM_010801	17349	Mlf1	myeloid leukemia factor 1, transcript variant 2	chr3:67374097-67400000	1116	407.555	417.029	431.955	444.19	1
NM_010831	17691	Sik1	.	chr17:31844248-31855804	4523	7.41522	7.43932	7.77064	7.83966	1
NM_008636	17764	Mtf1	metal response element binding transcription factor 1	chr4:124802549-124849800	7631	0.801052	1.25372	1.77737	1.85113	1
NM_008640	17775	Laptm4a	lysosomal-associated protein transmembrane 4A	chr12:8921307-8938741	2129	111.281	113.412	115.614	116.398	1
NM_008655	17873	Gadd45b	growth arrest and DNA-damage-inducible 45 beta	chr10:80930091-80932204	1266	2.7107	2.75008	2.79999	2.85723	1
NM_008676	17966	Nbr1	neighbor of Brca1 gene 1, transcript variant 1	chr11:101552654-101581951	4654	3.07845	4.93973	5.11353	5.83172	1
NM_001301307	18247	Oaz2	ornithine decarboxylase antizyme 2, transcript variant 2	chr9:65676548-65690300	1841	6.40617	6.75128	7.11525	7.29345	1
NM_146050	18300	Oit1	oncoprotein induced transcript 1	chr14:8348948-8378763	1251	1.4437	1.81407	1.9528	2.38096	1
NM_001286662	18607	Pdpk1	3-phosphoinositide dependent protein kinase 1, transcript variant 3	chr17:24073680-24150922	7078	26.2813	27.5912	27.7728	28.028	1
NM_008818	18617	Rhox5	.	chrX:37754608-37808878	800	9.76741	10.238	10.8817	10.9382	1
NM_019410	18645	Pfn2	profilin 2	chr3:57841895-57847757	2020	59.6584	60.0614	60.198	63.419	1
NM_008828	18655	Pgk1	phosphoglycerate kinase 1	chrX:106187100-106203699	1825	1.71363	3.02451	3.05398	3.44619	1
NM_008831	18673	Phb	prohibitin	chr11:95666957-95680773	1799	17.5202	18.5098	19.1582	20.8915	1
NM_008838	18701	Pigf	phosphatidylinositol glycan anchor biosynthesis, class F	chr17:86997259-87025401	980	50.8006	51.2623	54.9835	58.7559	1
NM_008842	18712	Pim1	proviral integration site 1	chr17:29491045-29495459	1753	47.6395	49.8322	52.0018	53.4731	1
NM_001310682	18753	Prkcd	protein kinase C, delta, transcript variant 1	chr14:30595354-30610310	2624	0.655215	1.20297	1.36456	2.52039	1
NM_201394	18810	Plec	plectin, transcript variant 11	chr15:76170974-76195710	15003	0.855031	0.886237	0.940598	1.48388	1
NM_023129	18821	Pln	phospholamban, transcript variant 2	chr10:53337686-53345999	2353	3.27749	3.79032	3.82999	3.9617	1
NM_013633	18999	Pou5f1	POU domain, class 5, transcription factor 1, transcript variant 1	chr17:35506032-35510777	1353	4.12923	4.24396	4.68965	4.77162	1
NM_011179	19156	Psap	prosaposin, transcript variant 2	chr10:60277628-60302600	2660	8.06019	10.8963	12.4326	20.9377	1
NM_008946	19175	Psmb6	proteasome (prosome, macropain) subunit, beta type 6	chr11:70525357-70527858	1036	78.3954	85.3501	90.9437	91.6622	1
NM_008975	19245	Ptp4a3	protein tyrosine phosphatase 4a3, transcript variant 2	chr15:73748026-73758766	3608	2.02798	2.47563	2.62152	3.52487	1
NM_011276	19820	Rlim	ring finger protein, LIM domain interacting	chrX:103957167-103981284	7435	1.84791	2.18147	2.51286	3.0395	1
NM_001304270	19822	Rnf4	ring finger protein 4, transcript variant 2	chr5:34336932-34353445	2965	42.7919	43.361	43.3909	44.4866	1
NM_009077	19899	Rpl18	ribosomal protein L18	chr7:45718071-45720835	679	167.342	168.619	175.006	175.804	1
NM_009079	19934	Rpl22	ribosomal protein L22, transcript variant 1	chr4:152325726-152334082	2203	4.88729	6.44919	7.25925	7.83794	1
NM_011291	19989	Rpl7	ribosomal protein L7	chr1:16101296-16104433	933	97.422	104.735	107.001	107.111	1
NM_009097	20111	Rps6ka1	ribosomal protein S6 kinase polypeptide 1, transcript variant 1	chr4:133847291-133887797	3134	6.66311	8.0241	8.18148	14.3674	1
NM_016882	20227	Sart1	squamous cell carcinoma antigen recognized by T cells 1	chr19:5377523-5388703	5091	4.37622	4.50993	6.29339	6.49177	1
NM_001271409	20410	Sorbs3	sorbin and SH3 domain containing 3, transcript variant 4	chr14:70180468-70192246	1926	2.78287	3.04114	3.54817	4.04598	1
NM_001113331	20416	Shc1	src homology 2 domain-containing transforming protein C1, transcript variant 1	chr3:89421621-89430029	3554	1.57388	1.73661	1.757	2.16958	1
NM_001308385	20438	Siah1b	seven in absentia 1B, transcript variant 1	chrX:164070703-164076493	1985	0.556993	0.797932	0.865441	1.05386	1
NM_001113248	20467	Sin3b	transcriptional regulator, SIN3B (yeast), transcript variant 2	chr8:72723270-72739914	1047	110.875	114.367	117.507	117.585	1
NM_009203	20521	Slc22a12	solute carrier family 22 (organic anion/cation transporter), member 12	chr19:6535856-6543070	2253	0.97579	1.08158	1.15694	1.39713	1
NM_001289466	20671	Sox17	SRY (sex determining region Y)-box 17, transcript variant 4	chr1:4490928-4497354	2960	1.04879	1.31018	1.36754	1.42797	1
NM_001079875	20690	Spam1	sperm adhesion molecule 1, transcript variant 1	chr6:24791188-24801048	2113	17.1809	18.006	19.0349	20.2881	1
NM_011463	20731	Spink4	serine peptidase inhibitor, Kazal type 4	chr4:40920056-40931395	393	1.20073	1.36491	1.53197	1.80719	1
NM_011508	20918	Eif1	eukaryotic translation initiation factor 1	chr11:100319949-100322099	1261	322.076	326.727	331.144	348.953	1
NM_009336	21427	Vps72	vacuolar protein sorting 72	chr3:95111042-95123051	1436	14.197	14.8433	15.8682	16.0642	1
NM_207176	21753	Tes	testis derived transcript	chr6:17065149-17105825	2442	34.66	36.1176	38.9394	40.1901	1
NM_001313983	21833	Thra	thyroid hormone receptor alpha, transcript variant 1	chr11:98741785-98769006	2478	0.768253	0.790476	1.05692	1.66807	1
NM_145076	21848	Trim24	tripartite motif-containing 24, transcript variant 1	chr6:37870811-37968445	6191	1.21923	1.22003	1.42677	1.44082	1
NM_011591	21855	Timm17b	translocase of inner mitochondrial membrane 17b, transcript variant 1	chrX:7899336-7907652	1703	3.99527	4.38277	4.67134	5.02702	1
NM_001163574	21872	Tjp1	tight junction protein 1, transcript variant 2	chr7:65296165-65371244	6874	1.12006	1.63878	1.88422	2.21561	1
NM_001285531	21885	Tle1	transducin-like enhancer of split 1, transcript variant 4	chr4:72157580-72200893	2098	1.42121	1.59026	1.72426	1.75954	1
NM_001080129	21917	Tmpo	thymopoietin, transcript variant 3	chr10:91147571-91171619	3570	1.86895	1.8716	2.07467	2.29418	1
NM_020275	21933	Tnfrsf10b	tumor necrosis factor receptor superfamily, member 10b	chr14:69767472-69784411	3179	1.51143	1.5191	1.75486	1.75744	1
NM_009435	22114	Tssk1	testis-specific serine kinase 1	chr16:17894203-17895653	1451	162.92	164.814	185.689	201.792	1
NM_001077591	22116	Tsks	testis-specific serine kinase substrate, transcript variant 2	chr7:44943240-44958037	1832	110.518	113.973	116.808	121.855	1
NM_011663	22183	Zrsr1	zinc finger (CCCH type), RNA binding motif and serine/arginine rich 1	chr11:22972005-22976496	4492	2.6238	2.68923	2.76402	2.81029	1
NR_028403	22230	Ufd1l	ubiquitin fusion degradation 1 like, transcript variant 2	chr16:18812294-18835261	1970	23.3595	23.9938	24.0731	24.8038	1
NM_011672	22230	Ufd1l	ubiquitin fusion degradation 1 like, transcript variant 1	chr16:18812294-18835261	1996	19.7291	20.6385	22.2183	23.7177	1
NM_009471	22247	Umps	uridine monophosphate synthetase	chr16:33954782-33967038	3484	6.2421	6.78543	6.8513	7.18526	1
NM_011697	22340	Vegfb	vascular endothelial growth factor B, transcript variant 1	chr19:6982472-6987651	1282	1.22959	1.33479	1.50326	1.54212	1
NM_001044704	22697	Zscan21	zinc finger and SCAN domain containing 21, transcript variant 3	chr5:138116905-138134265	2302	6.0297	7.8053	7.88298	8.13035	1
NM_029531	22718	Zfp60	zinc finger protein 60, transcript variant 2	chr7:27731409-27751689	3863	1.48084	1.52987	1.69281	1.91998	1
NM_009584	22791	Dnajc2	DnaJ heat shock protein family (Hsp40) member C2	chr5:21757277-21785165	2037	125.878	126.209	128.679	132.675	1
NM_001286608	23825	Banf1	barrier to autointegration factor 1, transcript variant 3	chr19:5364633-5366876	1108	1.70737	2.16371	2.39173	2.49243	1
NM_013706	23833	Cd52	CD52 antigen	chr4:134093538-134095073	503	0.892002	1.29982	1.42865	1.91461	1
NM_011810	23873	Faim	Fas apoptotic inhibitory molecule, transcript variant 2	chr9:98986373-99002019	1017	4.62128	4.90093	4.97581	5.82136	1
NM_011835	23924	Katna1	katanin p60 (ATPase-containing) subunit A1	chr10:7726000-7763150	1775	10.0427	10.3109	10.5519	10.7029	1
NM_011885	24030	Mrps12	mitochondrial ribosomal protein S12	chr7:28739641-28741781	684	8.19554	9.77782	10.0499	10.5195	1
NM_011899	24067	Srp54a	signal recognition particle 54A	chr12:55080496-55115367	4264	12.944	16.2193	16.9349	17.6341	1
NR_028355	24068	Sra1	steroid receptor RNA activator 1, transcript variant 3	chr18:36667187-36670311	1087	0.656739	0.887459	1.35745	1.42142	1
NM_023138	26396	Map2k2	mitogen-activated protein kinase kinase 2	chr10:81105915-81124697	2405	19.4419	19.767	20.1192	20.9025	1
NM_013715	26754	Cops5	COP9 signalosome subunit 5, transcript variant 1	chr1:10024600-10038159	1731	34.5875	35.9056	37.0903	37.2525	1
NM_001277101	26754	Cops5	COP9 signalosome subunit 5, transcript variant 2	chr1:10024600-10038159	1482	18.4527	22.2359	23.9133	26.0293	1
NM_012027	26936	Mprip	myosin phosphatase Rho interacting protein, transcript variant 2	chr11:59662495-59780860	8784	19.7645	19.8296	20.012	25.9473	1
NM_012039	26951	Zw10	zw10 kinetochore protein	chr9:49055581-49078773	2896	8.29196	8.63766	9.00786	9.97909	1
NM_012055	27053	Asns	asparagine synthetase	chr6:7675171-7693182	1927	0.8612	0.894619	1.32077	1.41382	1
NM_012058	27058	Srp9	signal recognition particle 9	chr1:182124737-182132415	1388	61.5385	67.7947	70.0754	71.8269	1
NM_013727	27215	Azi2	5-azacytidine induced gene 2, transcript variant 1	chr9:118040522-118065096	4630	7.98317	9.2433	13.5159	14.7895	1
NM_013750	27280	Phlda3	pleckstrin homology like domain, family A, member 3	chr1:135766085-135769134	1467	0.864773	1.06515	1.16488	1.33488	1
NM_013765	27370	Rps26	ribosomal protein S26	chr10:128624529-128626506	448	132.954	140.559	150.966	153.037	1
NM_013785	27399	Ip6k1	inositol hexaphosphate kinase 1	chr9:108002648-108048782	4412	20.634	29.1154	31.4762	32.3402	1
NM_013796	27426	Nagpa	N-acetylglucosamine-1-phosphodiester alpha-N-acetylglucosaminidase, transcript variant 1	chr16:5195280-5204012	2152	1.51517	1.51635	1.52645	2.05165	1
NM_001310581	27660	1700088E04Rik	RIKEN cDNA 1700088E04 gene, transcript variant 4	chr15:79134655-79141251	1182	2.07922	2.12891	2.29556	2.66779	1
NM_001025365	28010	Miip	migration and invasion inhibitory protein	chr4:147860778-147868719	1813	15.5338	19.8921	20.1435	21.0745	1
NM_172253	28071	Twistnb	twist basic helix-loop-helix transcription factor 1 neighbor	chr12:33429624-33439380	2324	2.86025	2.99497	3.11317	3.12814	1
NM_013874	29861	Dpf1	D4, zinc and double PHD fingers family 1	chr7:29304005-29317586	2278	0.429008	0.549537	0.880769	1.24643	1
NM_153547	30877	Gnl3	guanine nucleotide binding protein-like 3 (nucleolar), transcript variant 1	chr14:31012433-31019131	1926	9.83271	10.4252	10.6471	10.7466	1
NM_145600	30932	Zfp330	zinc finger protein 330	chr8:82763620-82774126	1642	35.7775	42.034	42.0846	42.3509	1
NM_001163704	50762	Fbxo6	F-box protein 6, transcript variant 2	chr4:148145716-148151925	1429	1.33784	1.45226	1.97322	1.9922	1
NM_015826	50796	Dmrt1	doublesex and mab-3 related transcription factor 1	chr19:25505706-25604328	2251	6.74124	6.85519	7.00244	7.10669	1
NM_016759	51799	Rundc3a	RUN domain containing 3A, transcript variant 1	chr11:102393403-102402939	2430	1.54731	2.58754	2.64474	2.98273	1
NR_073376	52683	Ncaph2	non-SMC condensin II complex, subunit H2, transcript variant 2	chr15:89355719-89372850	3323	2.08324	2.99414	3.08798	3.58223	1
NM_016736	53312	Nub1	negative regulator of ubiquitin-like proteins 1, transcript variant 2	chr5:24685815-24710378	3278	21.2836	22.6246	22.6529	22.9318	1
NM_016764	53381	Prdx4	peroxiredoxin 4, transcript variant 2	chrX:155323918-155338460	983	27.6088	28.7813	30.7115	32.9701	1
NM_001252518	53610	Nono	non-POU-domain-containing, octamer binding protein, transcript variant 2	chrX:101429651-101448593	2465	0.697796	0.848887	0.866372	1.12762	1
NM_019693	53817	Ddx39b	DEAD (Asp-Glu-Ala-Asp) box polypeptide 39B, transcript variant 1	chr17:35241746-35253707	1739	7.16361	7.66128	12.3521	13.5111	1
NM_016926	53890	Sart3	squamous cell carcinoma antigen recognized by T cells 3	chr5:113742446-113771649	3586	4.42964	4.60466	4.78638	4.96411	1
NM_019419	54208	Arl6ip1	ADP-ribosylation factor-like 6 interacting protein 1	chr7:118118890-118129625	2135	70.8557	71.1768	71.5838	71.8653	1
NM_001163709	55950	Bri3	brain protein I3, transcript variant 2	chr5:144244437-144264573	847	27.6634	28.9768	30.2412	31.3177	1
NM_019489	56031	Ppie	peptidylprolyl isomerase E (cyclophilin E)	chr4:123127125-123139941	1168	2.32904	3.06951	3.34919	4.71287	1
NM_019491	56044	Rala	v-ral simian leukemia viral oncogene A (ras related)	chr13:17880575-17944217	2662	9.35936	9.4438	9.56076	9.56146	1
NM_019499	56150	Mad2l1	MAD2 mitotic arrest deficient-like 1	chr6:66535468-66540991	1725	1.68582	1.82609	1.90793	2.27417	1
NM_001347315	56174	Nagk	Mus musculus N-acetylglucosamine kinase (Nagk), transcript variant 3	chr6:83795000-83802556	1353	2.02823	2.07632	2.0827	2.49366	1
NM_019562	56207	Uchl5	ubiquitin carboxyl-terminal esterase L5, transcript variant 1	chr1:143777278-143807466	1851	2.99722	3.06114	3.41099	3.5596	1
NM_019563	56222	Cited4	Cbp/p300-interacting transactivator, with Glu/Asp-rich carboxy-terminal domain, 4	chr4:120666563-120667820	1258	3.02999	3.46048	3.74244	3.90372	1
NM_001145209	56422	Hbs1l	Hbs1-like (S. cerevisiae), transcript variant 3	chr10:21295979-21311198	2673	2.95318	3.05333	3.29784	3.32083	1
NM_019780	56433	Vps29	VPS29 retromer complex component	chr5:122354413-122363287	975	9.03683	9.90549	10.4524	11.0817	1
NM_001303005	56515	Rnf138	ring finger protein 138, transcript variant 3	chr18:21001300-21028224	3070	28.58	35.6922	35.9425	38.2255	1
NM_001303011	56515	Rnf138	ring finger protein 138, transcript variant 4	chr18:21001957-21028224	2746	8.31749	9.35263	10.331	11.2167	1
NM_020032	56626	Poll	polymerase (DNA directed), lambda	chr19:45552276-45560564	2356	10.4847	11.4919	16.4896	25.3909	1
NM_031172	56631	Trim17	tripartite motif-containing 17	chr11:58963781-58973075	3026	99.8792	101.628	106.098	109.379	1
NM_008807	56734	Tulp2	tubby-like protein 2, transcript variant 1	chr7:45513706-45522387	1767	225.109	227.863	230.601	233.533	1
NM_020002	56739	Rec8	REC8 meiotic recombination protein	chr14:55618166-55625395	2055	34.0744	35.9685	37.1815	37.2803	1
NM_001039386	56876	Nsmf	NMDA receptor synaptonuclear signaling and neuronal migration factor, transcript variant 1	chr2:25054379-25062881	2933	2.54595	2.57621	2.87797	3.04771	1
NM_020616	57373	Akip1	A kinase (PRKA) interacting protein 1	chr7:109703737-109712181	973	13.9469	14.1652	15.9846	17.0854	1
NM_020576	57390	Psors1c2	psoriasis susceptibility 1 candidate 2 (human)	chr17:35533201-35534648	844	2.48375	2.48693	2.48853	2.8856	1
NM_020575	57438	March7	membrane-associated ring finger (C3HC4) 7	chr2:60209936-60248385	2719	0.635587	0.903872	0.93631	1.17184	1
NM_001190869	57442	Kcne3	potassium voltage-gated channel, Isk-related subfamily, gene 3, transcript variant 1	chr7:100176670-100184869	1332	8.1793	8.39882	10.2593	10.3077	1
NM_021310	57748	Jmy	junction-mediating and regulatory protein	chr13:93430097-93499808	8780	6.92932	7.00299	7.09575	7.22207	1
NM_021328	57784	Bin3	bridging integrator 3	chr14:70100145-70138206	1727	13.038	13.6713	13.7522	13.765	1
NR_045642	57813	Tk2	thymidine kinase 2, mitochondrial, transcript variant 2	chr8:104226691-104248558	2326	1.1494	1.15224	1.45007	1.4547	1
NR_027888	59010	Sqrdl	sulfide quinone reductase-like (yeast), transcript variant 3	chr2:122771713-122809551	1619	158.591	166.12	166.131	176.748	1
NM_021549	59047	Pnkp	polynucleotide kinase 3'- phosphatase, transcript variant 1	chr7:44857146-44862929	2134	0.557619	1.10121	1.23835	1.92826	1
NM_021566	59091	Jph2	junctophilin 2, transcript variant 1	chr2:163336242-163397973	4235	0.981883	1.04879	1.08208	1.14524	1
NM_025875	60365	Rbm8a	RNA binding motif protein 8a, transcript variant 2	chr3:96629928-96633791	2613	4.64697	4.78537	4.82088	4.85611	1
NM_022416	64293	Stk32b	serine/threonine kinase 32B	chr5:37446825-37717153	3440	0.960824	0.968635	0.994869	1.0564	1
NM_026080	64660	Mrps24	mitochondrial ribosomal protein S24	chr11:5703983-5707699	1007	3.71492	3.76761	3.87183	3.90172	1
NR_027509	64707	Suv39h2	suppressor of variegation 3-9 homolog 2 (Drosophila), transcript variant 2	chr2:3455815-3474986	4136	1.08489	1.24978	1.63703	1.91166	1
NM_022891	65019	Rpl23	ribosomal protein L23	chr11:97777526-97782439	1062	120.894	122.767	127.893	128.342	1
NM_022989	65103	Arl6ip6	ADP-ribosylation factor-like 6 interacting protein 6	chr2:53192084-53219221	2553	24.0917	25.4612	26.0225	26.8695	1
NM_001164533	65111	Dap3	death associated protein 3, transcript variant 1	chr3:88920803-88950282	4538	2.39556	2.48494	2.58804	2.75696	1
NM_001017441	65971	Tbata	thymus, brain and testes associated, transcript variant 4	chr10:61171964-61180680	997	3.37681	3.43987	3.89932	4.71814	1
NM_025313	66043	Atp5d	ATP synthase, H+ transporting, mitochondrial F1 complex, delta subunit	chr10:80142315-80145818	931	76.4518	77.2699	77.9513	80.418	1
NM_144954	66053	Ppil2	peptidylprolyl isomerase (cyclophilin)-like 2, transcript variant 2	chr16:17086556-17111252	2229	1.2524	1.29045	1.67128	2.07493	1
NM_025332	66067	Gtpbp8	GTP-binding protein 8 (putative), transcript variant 1	chr16:44738879-44746363	1304	3.2702	3.34992	3.42064	3.56514	1
NM_025347	66090	Ypel3	yippee-like 3 (Drosophila)	chr7:126776975-126780514	953	20.8778	21.1403	21.8561	24.4525	1
NM_025372	66131	Tipin	timeless interacting protein, transcript variant 1	chr9:64281585-64305422	1863	1.32577	1.78464	2.0915	2.22384	1
NM_025381	66144	Atp6v1f	ATPase, H+ transporting, lysosomal V1 subunit F	chr6:29467783-29470509	635	66.624	67.0583	73.7657	75.5404	1
NM_025396	66171	Pgls	6-phosphogluconolactonase, transcript variant 1	chr8:71592184-71596267	883	25.0789	26.3234	26.9411	27.2396	1
NM_023178	66233	Dmap1	DNA methyltransferase 1-associated protein 1	chr4:117674686-117682225	1513	4.3862	6.50063	9.88125	10.3795	1
NM_025437	66235	Eif1ax	eukaryotic translation initiation factor 1A, X-linked	chrX:159372195-159385699	926	66.3726	69.3523	73.7	75.8484	1
NM_024428	66310	Dpy30	dpy-30, histone methyltransferase complex regulatory subunit, transcript variant 1	chr17:74299474-74323944	799	91.6679	97.0217	106.516	109.184	1
NM_025487	66322	Krt88	keratin 88	chr15:101447745-101453909	903	71.1727	74.354	77.9189	79.9378	1
NM_025489	66326	Dnajc5b	DnaJ heat shock protein family (Hsp40) member C5 beta, transcript variant 2	chr3:19508595-19610862	943	127.144	128.046	131.591	140.147	1
NM_025490	66328	Scp2d1	SCP2 sterol-binding domain containing 1	chr2:144823666-144824415	750	202.555	204.437	209.01	227.78	1
NM_175106	66343	Tmem177	transmembrane protein 177	chr1:119907899-119913168	3292	2.10827	2.16907	2.26767	2.38331	1
NM_025511	66359	Cox20	COX20 Cox2 chaperone	chr1:178319153-178322693	448	10.6319	11.507	12.713	12.7755	1
NM_001162918	66365	Ccdc90b	coiled-coil domain containing 90B, transcript variant 2	chr7:92561149-92582294	1494	1.3081	1.37598	1.73907	2.15307	1
NM_025538	66400	Alkbh7	alkB homolog 7, transcript variant 1	chr17:56997339-56999336	935	7.59149	7.75753	8.6967	9.47678	1
NM_025542	66404	Rtfdc1	replication termination factor 2 domain containing 1	chr2:172440578-172469899	2142	17.5941	18.7301	18.842	19.2259	1
NM_001190322	66433	Chchd7	coiled-coil-helix-coiled-coil-helix domain containing 7, transcript variant 2	chr4:3938888-3943525	650	7.11237	7.37603	7.89452	8.41207	1
NM_025576	66461	Ptpmt1	.	chr2:90910713-90918050	1321	43.8206	44.2708	46.5946	48.6082	1
NM_023211	66477	Usmg5	upregulated during skeletal muscle growth 5	chr19:47083471-47090625	341	31.1828	32.1759	34.5205	37.1433	1
NM_001284205	66479	1700029F12Rik	RIKEN cDNA 1700029F12 gene, transcript variant 3	chr13:97021864-97034362	1098	6.67461	6.79125	7.64343	7.89276	1
NM_025586	66480	Rpl15	ribosomal protein L15	chr14:18267823-18270986	1841	17.7187	18.5682	18.7497	19.531	1
NM_025599	66497	Cmss1	cms small ribosomal subunit 1	chr16:57302000-57606867	1171	5.50205	5.53139	5.64417	6.0265	1
NM_025615	66523	2810004N23Rik	RIKEN cDNA 2810004N23 gene	chr8:124839355-124863029	1382	2.43776	4.49581	6.22072	7.81604	1
NM_025651	66595	Aste1	asteroid homolog 1 (Drosophila), transcript variant 1	chr9:105395392-105405756	2753	1.9839	2.1349	2.34308	2.87636	1
NM_025656	66603	Gemin2	gem (nuclear organelle) associated protein 2	chr12:59013391-59028470	1590	4.49037	4.64318	4.73657	5.01667	1
NM_133679	66609	Cryzl1	crystallin, zeta (quinone reductase)-like 1, transcript variant 1	chr16:91689322-91728802	1792	12.4624	12.9917	13.0122	13.1341	1
NM_025710	66694	Uqcrfs1	ubiquinol-cytochrome c reductase, Rieske iron-sulfur polypeptide 1	chr13:30540312-30545316	1313	32.3129	34.9839	35.8321	38.47	1
NM_025744	66748	Erich2	glutamate rich 2	chr2:70508819-70540884	1749	62.1056	63.3216	69.9569	71.552	1
NM_025750	66761	4933417A18Rik	RIKEN cDNA 4933417A18 gene	chr13:34924409-34953196	1044	73.852	80.1561	82.5441	88.3499	1
NM_025755	66768	Pacrgl	PARK2 co-regulated-like	chr5:48372392-48388756	1464	20.4045	21.5376	22.825	24.2946	1
NM_025758	66772	Asb17	ankyrin repeat and SOCS box-containing 17	chr3:153844247-153853615	1048	164.277	167.148	174.751	177.998	1
NM_025778	66813	Bcl2l14	BCL2-like 14 (apoptosis facilitator)	chr6:134396329-134438724	2220	175.284	184.236	187.816	191.489	1
NM_001305652	66821	Bcs1l	BCS1-like (yeast), transcript variant 2	chr1:74588289-74592443	1807	0.591665	0.929515	1.07824	1.27783	1
NM_173180	66865	Pmpca	peptidase (mitochondrial processing) alpha	chr2:26389348-26397121	3125	32.6575	33.8059	34.8335	34.8776	1
NM_025812	66867	Hmg20a	high mobility group 20A	chr9:56418846-56496936	3541	2.35573	2.51136	2.51489	2.60262	1
NM_001305668	66914	Vps28	vacuolar protein sorting 28, transcript variant 2	chr15:76622086-76626084	1042	8.32054	8.74838	9.36282	9.64219	1
NM_025856	66938	Sh3d21	SH3 domain containing 21, transcript variant 2	chr4:126150602-126162665	1898	305.171	312.998	329.862	334.145	1
NM_001164422	66943	Pqlc1	PQ loop repeat containing 1, transcript variant 4	chr18:80256226-80292724	1930	1.75335	1.93647	2.00273	2.10841	1
NM_001164421	66943	Pqlc1	PQ loop repeat containing 1, transcript variant 3	chr18:80256306-80292724	1935	1.96007	2.20449	2.72606	2.79045	1
NM_025870	66962	Swsap1	SWIM type zinc finger 7 associated protein 1	chr9:21955753-21958270	1846	1.15949	1.19306	1.22588	1.32548	1
NM_023290	67027	Mkrn2	.	chr6:115601938-115618670	2240	31.2296	31.249	32.0667	32.9793	1
NM_025933	67044	Higd2a	HIG1 domain family, member 2A	chr13:54590231-54591147	613	34.3635	35.5573	36.9446	37.4708	1
NM_025951	67073	Pi4k2b	phosphatidylinositol 4-kinase type 2 beta, transcript variant 1	chr5:52741574-52769344	3143	24.6801	26.8883	28.4671	30.5005	1
NM_001081411	67161	Sclt1	sodium channel and clathrin linker 1	chr3:41626705-41742514	3020	60.1561	61.6107	62.1462	62.8527	1
NM_026014	67177	Cdt1	chromatin licensing and DNA replication factor 1	chr8:122568015-122573130	2191	0.935403	1.09676	1.10451	1.25954	1
NM_026025	67197	Zcrb1	zinc finger CCHC-type and RNA binding motif 1	chr15:93386113-93398290	826	34.0019	34.4454	35.5915	35.6858	1
NM_026042	67224	Med29	mediator complex subunit 29	chr7:28385247-28392690	2162	17.57	18.8877	19.6169	20.2478	1
NM_133683	67226	Tmem19	transmembrane protein 19	chr10:115340740-115362262	3009	0.827412	0.890483	0.986878	1.29213	1
NM_133703	67238	Fam220a	.	chr5:143548706-143564525	2198	66.2061	69.5232	69.6782	72.7434	1
NM_001122960	67282	Ccdc53	coiled-coil domain containing 53, transcript variant 2	chr10:88201097-88246158	1045	7.84528	8.0945	9.04886	9.17569	1
NM_001005385	67298	Gprasp1	G protein-coupled receptor associated sorting protein 1, transcript variant 3	chrX:135742692-135803468	5675	0.494882	0.761377	0.952846	1.02513	1
NM_026092	67328	Lyzl1	lysozyme-like 1	chr18:4165832-4182236	850	62.3832	69.6836	72.3433	77.4044	1
NM_026099	67343	Tex43	testis expressed 43	chr18:56588348-56594779	564	58.1701	59.5503	66.3355	71.0495	1
NM_001163767	67344	Tctex1d1	Tctex1 domain containing 1, transcript variant 3	chr4:102986379-103005594	1997	7.37975	10.4971	13.0556	13.9802	1
NM_026111	67369	Qpctl	glutaminyl-peptide cyclotransferase-like	chr7:19140217-19149196	2100	3.65807	3.77508	3.88192	3.93764	1
NM_026119	67381	Med4	mediator complex subunit 4	chr14:73510049-73518545	1304	18.2079	18.385	18.4462	18.8384	1
NM_026129	67397	Erp29	endoplasmic reticulum protein 29	chr5:121444753-121452474	1243	89.0248	90.2969	91.9984	92.9025	1
NM_026188	67483	1700028P14Rik	RIKEN cDNA 1700028P14 gene	chr19:23558760-23652812	868	116.983	122.585	131.566	132.398	1
NR_033802	67513	Faap20	Fanconi anemia core complex associated protein 20, transcript variant 2	chr4:155249966-155256687	1519	1.74264	1.78558	2.06201	2.24987	1
NM_001146021	67580	Lrrc18	leucine rich repeat containing 18, transcript variant 2	chr14:32991382-33009398	1249	290.124	293.458	299.115	312.27	1
NM_026257	67586	Ubxn11	UBX domain protein 11, transcript variant 1	chr4:134102583-134126780	1577	143.692	144.956	148.482	151.39	1
NM_026260	67590	Tctn3	tectonic family member 3	chr19:40596446-40612215	2725	7.36896	8.71642	9.11498	9.18866	1
NM_026273	67609	4930453N24Rik	RIKEN cDNA 4930453N24 gene	chr16:64766105-64770939	1331	387.745	394.602	417.894	418.074	1
NM_026286	67634	Ftmt	ferritin mitochondrial	chr18:52331536-52332996	1461	46.6146	52.7293	53.2223	53.7209	1
NR_027825	67637	4930470P17Rik	RIKEN cDNA 4930470P17 gene	chr2:170579418-170602017	1395	0.909668	0.953235	1.40761	1.55716	1
NM_026290	67645	Armc12	armadillo repeat containing 12	chr17:28530861-28538975	1103	159.567	167.404	185.858	187.159	1
NM_001199090	67646	4930522H14Rik	RIKEN cDNA 4930522H14 gene, transcript variant 2	chr4:109505332-109531204	882	28.2804	29.5167	31.1443	33.8981	1
NM_001290443	67652	Spaca1	sperm acrosome associated 1, transcript variant 2	chr4:34024872-34050065	1177	55.3299	61.8602	83.6509	104.467	1
NM_001161773	67653	4930544G11Rik	RIKEN cDNA 4930544G11 gene	chr6:65952571-65954014	1444	133.714	135.064	136.638	141.308	1
NR_015490	67654	4930558C23Rik	RIKEN cDNA 4930558C23 gene	chr3:95386458-95402841	734	91.813	100.738	101.365	106.833	1
NM_026296	67656	4930548H24Rik	RIKEN cDNA 4930548H24 gene	chr5:31485859-31488262	1427	7.97855	8.29544	9.17458	9.34576	1
NM_001048057	67671	Rpl38	ribosomal protein L38, transcript variant 1	chr11:114668543-114672331	369	11.5365	11.6421	13.592	13.8446	1
NM_001048058	67671	Rpl38	.	chr11:114668781-114672331	285	125.713	128.446	133.745	138.535	1
NM_026305	67673	Tceb2	transcription elongation factor B (SIII), polypeptide 2	chr17:23824740-23829109	508	81.0105	90.747	105.2	121.633	1
NM_026315	67687	1700011L22Rik	RIKEN cDNA 1700011L22 gene	chr8:79210430-79248583	978	113.501	120.285	128.071	130.626	1
NM_026321	67698	Fam174a	family with sequence similarity 174, member A	chr1:95313628-95335284	2107	18.5894	19.279	20.5282	20.9633	1
NM_026348	67733	Itgb3bp	integrin beta 3 binding protein (beta3-endonexin)	chr4:99765402-99829118	2738	15.3317	16.0137	16.9208	17.8133	1
NM_026364	67763	Prpsap1	phosphoribosyl pyrophosphate synthetase-associated protein 1	chr11:116470816-116490346	1868	13.2776	13.4133	13.6563	14.2676	1
NM_201637	67772	Chd8	chromodomain helicase DNA binding protein 8	chr14:52198151-52237572	8190	4.83713	5.15127	5.23463	5.73	1
NM_026382	67797	Snrnp48	small nuclear ribonucleoprotein 48 (U11/U12)	chr13:38204939-38227663	1789	1.25733	1.29284	1.44465	2.69583	1
NM_026384	67800	Dgat2	diacylglycerol O-acyltransferase 2	chr7:99153663-99182713	2251	111.573	116.568	120.732	123.744	1
NM_026420	67869	Paip2	polyadenylate-binding protein-interacting protein 2	chr18:35598667-35617185	1424	86.4661	86.707	91.0971	93.8154	1
NM_026425	67877	Naa20	N(alpha)-acetyltransferase 20, NatB catalytic subunit, transcript variant 2	chr2:145903241-145916425	1172	3.42044	3.76966	3.85926	5.3459	1
NM_018771	67903	Gipc1	GIPC PDZ domain containing family, member 1	chr8:83652678-83664789	1616	4.47203	4.67107	4.79082	5.03955	1
NM_026449	67909	Galntl5	UDP-N-acetyl-alpha-D-galactosamine:polypeptide N-acetylgalactosaminyltransferase-like 5	chr5:25181480-25220289	1599	222.79	232.751	234.007	248.241	1
NM_001310470	67923	Tceb1	transcription elongation factor B (SIII), polypeptide 1, transcript variant 1	chr1:16641725-16657119	2145	2.65513	3.1761	3.3679	4.54076	1
NM_001164141	67926	Spert	spermatid associated, transcript variant 3	chr14:75582834-75591985	1623	25.5914	25.6334	25.9471	27.8471	1
NM_026459	67929	Ccdc70	coiled-coil domain containing 70	chr8:21970596-21974041	1054	92.7568	93.3294	100.589	101.883	1
NM_026461	67932	1700129C05Rik	RIKEN cDNA 1700129C05 gene	chr14:59133040-59142893	1067	210.198	213.965	224.67	229.891	1
NM_026469	67944	Tex13a	testis expressed 13A	chrX:138208165-138209580	1317	17.0297	17.4181	18.1933	20.575	1
NM_028364	67959	Puf60	poly-U binding splicing factor 60, transcript variant 1	chr15:76070182-76080946	1914	6.34931	8.77128	13.8811	18.3296	1
NM_133691	67959	Puf60	poly-U binding splicing factor 60, transcript variant 2	chr15:76070182-76080946	1863	9.1796	11.1502	13.4774	16.0647	1
NM_133692	67967	Pold3	polymerase (DNA-directed), delta 3, accessory subunit	chr7:100082113-100121500	3002	40.1064	40.2483	42.0762	42.3805	1
NM_026501	67998	Fam134c	.	chr11:101096516-101119824	3093	17.4824	18.5664	18.7067	18.9736	1
NM_026512	68021	Bphl	biphenyl hydrolase-like (serine hydrolase, breast epithelial mucin-associated antigen)	chr13:34037641-34074074	1209	3.0046	3.12532	3.26704	3.3095	1
NM_026543	68067	3010026O09Rik	RIKEN cDNA 3010026O09 gene	chr11:50174851-50200115	1140	18.3334	18.5958	20.2113	20.3008	1
NM_026592	68170	B230118H07Rik	RIKEN cDNA B230118H07 gene	chr2:101560781-101628986	2269	25.6156	26.2977	27.0047	29.8964	1
NM_026602	68183	Bcas2	breast carcinoma amplified sequence 2	chr3:103171711-103179154	1413	57.7506	60.552	61.2696	64.1993	1
NM_026613	68201	Ccdc34	coiled-coil domain containing 34	chr2:110017817-110045325	2079	15.6693	16.4372	17.2662	17.3334	1
NM_026614	68202	Ndufa5	NADH dehydrogenase (ubiquinone) 1 alpha subcomplex, 5, transcript variant 1	chr6:24518666-24527687	549	60.8415	63.2489	66.1629	66.3498	1
NM_026616	68209	Rnaseh2c	ribonuclease H2, subunit C	chr19:5601873-5602959	646	20.0751	20.1537	20.8597	21.3402	1
NM_026624	68222	Fam166a	family with sequence similarity 166, member A	chr2:25218745-25222281	1126	155.145	159.702	165.068	165.347	1
NM_026632	68240	Rpa3	replication protein A3	chr6:8255936-8259141	638	2.7515	3.04659	3.22447	3.27275	1
NM_026634	68243	A930018P22Rik	RIKEN cDNA A930018P22 gene	chr2:104122769-104124746	819	21.5895	23.1395	23.7756	24.7466	1
NM_026684	68342	Ndufb10	.	chr17:24722067-24724388	635	85.7612	87.0697	89.5654	89.7214	1
NM_026688	68349	Ndufs3	NADH dehydrogenase (ubiquinone) Fe-S protein 3	chr2:90894636-90904721	940	59.831	62.0265	62.4848	64.1713	1
NM_026725	68440	Dusp23	dual specificity phosphatase 23	chr1:172630769-172632974	1417	2.26824	2.38125	2.43135	2.55123	1
NM_001162998	68528	Smim6	small integral membrane protein 6	chr11:115912017-115913917	975	12.0519	13.345	15.6379	15.9522	1
NM_026845	68816	Ppil1	peptidylprolyl isomerase (cyclophilin)-like 1	chr17:29250835-29263971	1215	6.84782	6.96537	7.08618	7.24209	1
NM_001033874	68870	Ak8	adenylate kinase 8	chr2:28700161-28813165	1570	120.585	122.394	126.617	127.685	1
NM_001142727	68920	1110065P20Rik	RIKEN cDNA 1110065P20 gene	chr4:124849485-124850730	762	44.7721	46.1922	49.101	50.9244	1
NM_001039483	68944	Tmco1	transmembrane and coiled-coil domains 1	chr1:167308670-167333978	4474	0.838797	1.16626	1.50655	2.11985	1
NM_198410	68957	Paqr6	progestin and adipoQ receptor family member VI, transcript variant 1	chr3:88364589-88368541	1670	0.62167	0.881255	1.11168	1.24432	1
NM_026896	68975	Med27	mediator complex subunit 27, transcript variant 1	chr2:29346810-29524790	1260	11.35	11.3927	11.508	12.0699	1
NM_001159714	68988	Prpf31	pre-mRNA processing factor 31, transcript variant 2	chr7:3629985-3642484	3124	0.977976	1.29366	1.45649	1.54922	1
NM_001347040	69020	Zfp707	Mus musculus zinc finger protein 707 (Zfp707), transcript variant 2	chr15:75969282-75975749	1644	2.56651	2.83106	2.8441	2.90968	1
NM_026916	69034	Nupr1l	nuclear protein transcriptional regulator 1 like	chr5:129908540-129911281	628	187.129	190.126	217.301	229.275	1
NM_001163431	69038	Tmem258	transmembrane protein 258, transcript variant 2	chr19:10206033-10207824	447	2.79357	3.44182	3.70261	4.88438	1
NM_133708	69080	Gmppa	GDP-mannose pyrophosphorylase A	chr1:75435943-75443176	1528	1.67423	2.0773	2.29953	2.33029	1
NM_001199187	69090	Ascc1	activating signal cointegrator 1 complex subunit 1, transcript variant 1	chr10:60003327-60099990	1475	2.88732	3.59635	5.39006	7.03042	1
NM_026956	69142	Cd209f	CD209f antigen	chr8:4102793-4105764	1109	0.540825	1.00638	1.15195	1.21551	1
NM_001008547	69282	1700001J03Rik	RIKEN cDNA 1700001J03 gene	chr5:146182450-146185304	778	136.446	140.479	150.807	153.224	1
NM_027018	69286	Glipr1l1	GLI pathogenesis-related 1 like 1	chr10:112060189-112078510	896	51.8097	53.0512	56.8852	60.4782	1
NM_027027	69299	Asb9	ankyrin repeat and SOCS box-containing 9	chrX:164497903-164539752	1128	54.5163	54.9025	55.4072	62.176	1
NM_001163810	69301	Tescl	tescalcin-like	chr7:24333080-24333965	886	92.8132	96.2658	104.121	104.77	1
NM_027032	69310	Pacrg	PARK2 co-regulated	chr17:10403012-10840191	1355	181.645	183.389	191.584	194.442	1
NM_027035	69315	1700001L19Rik	RIKEN cDNA 1700001L19 gene	chr13:68597439-68614231	1808	23.4075	24.2474	24.7918	26.3358	1
NM_027046	69339	Ccdc54	coiled-coil domain containing 54	chr16:50589859-50591154	1296	240.052	244.178	244.795	257.784	1
NM_173367	69361	Cypt3	cysteine-rich perinuclear theca 3, transcript variant 2	chrX:153558593-153559435	672	73.3624	73.4009	80.003	87.0728	1
NM_027056	69364	1700012P22Rik	RIKEN cDNA 1700012P22 gene	chr4:144418191-144438772	972	48.5748	50.268	53.0011	55.0301	1
NM_027070	69397	1700019A02Rik	.	chr1:53158577-53187617	627	106.456	108.872	113.278	118.207	1
NM_001254724	69441	1700023F06Rik	RIKEN cDNA 1700023F06 gene	chr11:103198944-103208548	1199	115.059	120.879	130.577	131.903	1
NM_001081312	69469	Tmco2	transmembrane and coiled-coil domains 2	chr4:121105651-121109226	719	223.863	229.965	243.102	259.803	1
NM_027090	69478	2300009A05Rik	RIKEN cDNA 2300009A05 gene	chr9:63394447-63399244	598	50.2369	50.73	51.7271	53.5499	1
NM_001190179	69482	Nup35	nucleoporin 35, transcript variant 2	chr2:80639264-80660071	2752	5.14691	5.50232	5.70627	6.49432	1
NM_023514	69527	Mrps9	mitochondrial ribosomal protein S9	chr1:42851233-42905683	1419	12.9257	13.289	13.3841	13.8039	1
NM_027106	69534	Avpi1	arginine vasopressin-induced 1	chr19:42123275-42128993	976	5.12238	5.13274	5.25241	6.79063	1
NM_027121	69568	Vkorc1l1	vitamin K epoxide reductase complex, subunit 1-like 1, transcript variant 1	chr5:129942109-129986692	4919	5.62714	5.79225	5.95997	6.05297	1
NM_027172	69698	Slc52a3	solute carrier protein family 52, member 3, transcript variant 1	chr2:151996511-152009258	2693	2.46834	2.87515	2.94237	3.62336	1
NM_178378	69707	Iqcg	IQ motif containing G	chr16:33014270-33056186	4027	6.15443	7.7002	8.72181	9.7689	1
NM_001252414	69723	Rpain	RPA interacting protein, transcript variant 4	chr11:70970200-70977933	896	0.650187	0.814721	1.07073	1.4802	1
NM_027244	69875	Ndufa11	NADH dehydrogenase (ubiquinone) 1 alpha subcomplex 11	chr17:56717762-56724248	2661	5.58619	5.60814	5.83641	5.95039	1
NM_001081099	69885	Aunip	aurora kinase A and ninein interacting protein	chr4:134510999-134523922	1270	1.80707	1.83378	1.97237	2.21983	1
NM_001311134	69993	Chn2	chimerin 2, transcript variant 4	chr6:54269156-54301812	2690	9.33644	9.56106	9.69648	9.81007	1
NM_001146057	70025	Acot7	acyl-CoA thioesterase 7, transcript variant 1	chr4:152186134-152271855	1505	0.725223	0.73436	0.951867	1.04853	1
NM_027298	70054	Ccdc89	coiled-coil domain containing 89	chr7:90426312-90428664	2353	76.6099	80.4139	84.8423	85.4382	1
NM_027338	70160	Vps36	vacuolar protein sorting 36	chr8:22192860-22218597	1277	7.37072	8.55879	9.1546	9.47442	1
NM_001122604	70248	Dazap1	DAZ associated protein 1, transcript variant 2	chr10:80264991-80288413	2082	6.11337	6.22252	6.30365	6.62855	1
NM_001171640	70362	Actl10	actin-like 10	chr2:154551776-154553276	1501	13.039	14.2862	14.7761	15.2796	1
NM_027415	70397	Tmem70	transmembrane protein 70, transcript variant 1	chr1:16665191-16678275	1729	5.59625	5.86462	6.2313	6.44747	1
NM_029763	70408	Polr3f	polymerase (RNA) III (DNA directed) polypeptide F	chr2:144527745-144541779	4160	1.62301	1.82192	1.83191	1.90387	1
NM_172597	70561	Txndc16	thioredoxin domain containing 16, transcript variant 2	chr14:45134448-45219425	4059	1.72697	1.742	1.88317	1.91398	1
NM_001042653	70645	Oip5	Opa interacting protein 5	chr2:119609532-119618505	1557	4.84604	4.86811	4.89059	5.34354	1
NM_027495	70652	Tmem144	transmembrane protein 144	chr3:79813153-79842662	2292	7.30612	8.29704	8.97731	9.68596	1
NM_001081046	70894	Efcab3	EF-hand calcium binding domain 3	chr11:105092219-105117537	1744	87.6317	91.8054	95.5363	96.5396	1
NM_027599	70902	Lpcat2b	lysophosphatidylcholine acyltransferase 2B	chr5:107431549-107435039	2782	48.213	51.1115	51.9364	56.1708	1
NM_027612	70941	4921539E11Rik	RIKEN cDNA 4921539E11 gene, transcript variant 1	chr4:103230445-103290863	2448	33.2626	33.5722	33.6073	34.3065	1
NM_027630	70976	Ccdc105	coiled-coil domain containing 105	chr10:78746924-78753067	1718	60.2923	61.3345	67.8822	68.6476	1
NM_027631	70977	Cabs1	calcium binding protein, spermatid specific 1	chr5:87979451-87981541	1490	365.563	369.509	393.484	397.155	1
NM_027634	70980	4931431F19Rik	RIKEN cDNA 4931431F19 gene	chr7:104127913-104129823	1911	43.6832	44.2813	45.5142	46.4699	1
NM_027644	71003	Prss41	protease, serine 41	chr17:23836785-23844156	1112	1.01935	1.06099	1.47129	1.57615	1
NM_001081063	71037	Prss55	protease, serine 55	chr14:64075443-64085389	1015	59.2419	60.7851	64.8498	69.4062	1
NM_027673	71099	Tssk4	testis-specific serine kinase 4, transcript variant 1	chr14:55650184-55652539	1243	16.7437	19.5202	19.669	20.6926	1
NR_040290	71166	4933424G06Rik	RIKEN cDNA 4933424G06 gene	chr1:36714538-36757960	1127	24.0915	25.4037	26.2127	26.77	1
NM_027732	71241	Dmrtc2	doublesex and mab-3 related transcription factor like family C2	chr7:24870057-24877651	1619	2.40988	2.42944	2.95963	3.04257	1
NM_027733	71242	Spata24	spermatogenesis associated 24, transcript variant 1	chr18:35660016-35662186	710	217.439	220.4	253.045	374.928	1
NM_027754	71300	Rnf148	ring finger protein 148	chr6:23653895-23655136	1242	42.2487	42.8345	44.2097	46.9442	1
NM_001177882	71306	Mfap3l	microfibrillar-associated protein 3-like, transcript variant 3	chr8:60655557-60676731	6248	24.108	25.3099	30.5684	31.8941	1
NM_027790	71412	Dhrs2	dehydrogenase/reductase member 2	chr14:55222007-55241440	1273	1.07744	1.20944	1.21063	1.29441	1
NM_207301	71446	Wrb	tryptophan rich basic protein	chr16:96145419-96157852	2483	4.22678	4.44483	4.4755	4.51764	1
NM_027859	71673	Rnf215	ring finger protein 215	chr11:4135160-4141192	1936	2.02369	2.0269	2.13695	2.2399	1
NM_027941	71827	Lrrc34	leucine rich repeat containing 34	chr3:30624267-30647818	1840	119.144	122.344	125.464	125.638	1
NM_027943	71830	Pdilt	protein disulfide isomerase-like, testis expressed	chr7:119486587-119523482	2139	79.3025	85.787	86.9349	89.4814	1
NM_027982	71887	Ppm1j	protein phosphatase 1J	chr3:104781056-104786017	1720	64.9797	65.0145	71.0183	72.3297	1
NM_183089	72107	Dscc1	DNA replication and sister chromatid cohesion 1	chr15:55076101-55090478	1309	4.30829	4.41483	5.26097	6.16142	1
NM_028156	72215	1700001P01Rik	RIKEN cDNA 1700001P01 gene	chr11:97771481-97775918	624	47.4809	53.0116	58.0211	59.7945	1
NM_001166164	72315	Ccdc74a	coiled-coil domain containing 74A	chr16:17646470-17650738	1278	20.168	21.6796	24.6535	24.9464	1
NM_001309645	72368	Borcs8	BLOC-1 related complex subunit 8, transcript variant 2	chr8:70139499-70145549	978	9.46214	9.85623	10.3269	11.2231	1
NM_001145781	72482	Acbd6	acyl-Coenzyme A binding domain containing 6, transcript variant 2	chr1:155558120-155587794	1257	14.1228	14.7207	15.391	15.8116	1
NM_028299	72612	Hpf1	histone PARylation factor 1	chr8:60890451-60907572	1183	14.655	15.6183	15.6719	15.7938	1
NR_030764	72658	2700097O09Rik	RIKEN cDNA 2700097O09 gene, transcript variant 2	chr12:55045661-55080110	1187	1.89471	1.99335	2.04162	2.14681	1
NM_028430	73075	Ppil6	peptidylprolyl isomerase (cyclophilin)-like 6	chr10:41490439-41514288	1070	17.0014	17.0038	17.3835	18.5876	1
NM_133750	73225	Fam118a	family with sequence similarity 118, member A	chr15:85037062-85062830	2545	4.07036	4.65086	4.8451	5.92585	1
NM_001122963	73274	Gpbp1	GC-rich promoter binding protein 1, transcript variant 1	chr13:111425680-111490041	3564	25.8326	26.1195	27.0767	28.6612	1
NM_001276397	73318	Ube2d2b	ubiquitin-conjugating enzyme E2D 2B	chr5:107830162-107831777	1616	167.443	167.555	172.064	173.41	1
NM_028513	73353	Actrt2	actin-related protein T2	chr4:154666428-154667867	1440	281.907	282.16	308.231	313.635	1
NM_028514	73360	Actrt1	actin-related protein T1	chrX:46329007-46330345	1339	15.1452	15.8709	16.1022	16.2065	1
NM_024261	73419	Armt1	acidic residue methyltransferase 1	chr10:4432605-4455140	2290	21.3591	21.7955	27.0597	28.9415	1
NM_001018013	73456	Izumo1	izumo sperm-egg fusion 1	chr7:45621811-45627242	1493	32.9734	36.7739	38.9312	39.8581	1
NM_178387	73472	Spata18	spermatogenesis associated 18	chr5:73651380-73679484	1949	215.605	218.785	220.53	227.464	1
NM_028557	73503	Mbd3l1	.	chr9:18478395-18485292	828	61.5425	62.6449	67.1434	70.8868	1
NM_028568	73547	Dusp21	dual specificity phosphatase 21	chrX:18145870-18146692	823	15.1999	15.533	17.7932	18.199	1
NM_001163609	73677	Psma8	proteasome (prosome, macropain) subunit, alpha type, 8	chr18:14706151-14762299	1693	50.7471	52.2551	52.4586	55.0329	1
NM_028617	73711	Mvb12a	multivesicular body subunit 12A	chr8:71542930-71548026	1062	6.24423	9.00732	9.48229	10.8964	1
NM_001163551	73779	Prr27	proline rich 27, transcript variant 1	chr5:87825697-87846386	1325	55.3131	62.5928	64.104	64.4872	1
NM_028654	73808	Tex36	testis expressed 36	chr7:133587024-133602115	915	85.3595	93.5168	96.4646	101.052	1
NM_001201322	73863	4930415O20Rik	RIKEN cDNA 4930415O20 gene	chr15:98571004-98589588	566	51.8212	54.1337	57.5606	64.3778	1
NM_028687	73936	Ccdc175	coiled-coil domain containing 175	chr12:72101292-72185029	2630	56.6685	60.3397	61.6888	61.7513	1
NM_001290448	74164	Nfx1	nuclear transcription factor, X-box binding 1, transcript variant 2	chr4:40970906-41013873	4351	1.81343	1.86969	1.9358	2.07748	1
NM_028805	74187	Katnb1	katanin p80 (WD40-containing) subunit B 1	chr8:95081201-95099874	3425	64.3339	64.5855	64.7558	65.4224	1
NR_030733	74284	1700086L19Rik	RIKEN cDNA 1700086L19 gene, transcript variant 1	chr12:74284276-74295950	1046	16.5019	17.0482	17.1108	18.2209	1
NM_028854	74286	Tbc1d21	TBC1 domain family, member 21	chr9:58359804-58370369	1097	108.859	110.519	118.636	123.988	1
NM_028859	74297	Ccdc182	coiled-coil domain containing 182	chr11:88294043-88295261	1219	17.163	18.0072	19.7713	20.0766	1
NM_028913	74400	Zfp819	zinc finger protein 819	chr7:43607169-43618279	2412	4.37364	5.49371	5.58023	5.78005	1
NM_001270718	74482	Ifitm7	interferon induced transmembrane protein 7	chr16:13981702-13986867	865	19.3711	19.4506	20.6005	21.9647	1
NM_001159288	74522	Morc2a	microrchidia 2A, transcript variant 1	chr11:3649494-3690370	5085	5.03909	5.64433	5.92984	6.27636	1
NM_029061	74703	Ccdc7a	coiled-coil domain containing 7A, transcript variant 1	chr8:128980019-129065492	1522	1.26053	2.35972	2.72199	4.08753	1
NM_029062	74708	Pih1d3	PIH1 domain containing 3	chr1:31222839-31224287	1449	7.54171	7.63267	7.7029	8.26826	1
NM_029081	74741	C2cd5	C2 calcium-dependent domain containing 5, transcript variant 1	chr6:143010920-143100152	4388	1.36009	1.37809	1.45979	1.8093	1
NM_029105	74847	Meikin	meiotic kinetochore factor	chr11:54370652-54426790	1433	8.41591	8.78167	8.91145	9.26388	1
NM_029121	74915	Atp6v1e2	ATPase, H+ transporting, lysosomal V1 subunit E2	chr17:86944109-86947887	1005	101.427	104.199	107.441	116.099	1
NR_027849	74927	Pmis2	Pmis2, sperm specific protein, transcript variant 2	chr7:30670722-30671605	565	9.22907	9.33754	9.99529	10.4369	1
NM_001033172	74998	Rab11fip2	RAB11 family interacting protein 2 (class I), transcript variant 1	chr19:59902884-59943364	5294	1.32603	1.58962	1.72399	1.84283	1
NM_029181	75140	Slxl1	Slx-like 1	chrX:55226876-55243736	743	22.617	22.9596	23.4052	24.144	1
NM_029186	75146	Tmem180	transmembrane protein 180	chr19:46356880-46375254	2280	6.18113	6.25566	6.28766	6.58747	1
NM_001197046	75296	Fgfr1op	Fgfr1 oncogene partner, transcript variant 1	chr17:8165518-8196470	3154	20.2157	20.3406	21.3743	22.7009	1
NM_029245	75305	Ankrd53	ankyrin repeat domain 53	chr6:83762646-83768326	1737	35.7974	36.5551	37.3783	38.7807	1
NM_029283	75429	Fam183b	family with sequence similarity 183, member B, transcript variant 1	chr11:58792802-58801960	562	81.3218	84.4965	89.4168	92.8585	1
NM_029287	75437	1700006E09Rik	RIKEN cDNA 1700006E09 gene	chr11:101987056-101992264	698	90.32	92.0161	96.7256	100.076	1
NM_029314	75504	1700013F07Rik	RIKEN cDNA 1700013F07 gene	chr3:108537584-108544697	592	196.347	199.999	229.305	230.099	1
NM_001145895	75541	Nat8f4	N-acetyltransferase 8 (GCN5-related) family member 4, transcript variant 2	chr6:85899051-85902533	1129	18.3704	18.7335	18.8655	22.1045	1
NR_027648	75553	Zc3h14	zinc finger CCCH type containing 14, transcript variant 5	chr12:98746968-98787774	2961	1.63875	1.7937	1.85505	1.88836	1
NM_029336	75558	Spata45	spermatogenesis associated 45	chr1:191036822-191042941	428	111.549	113.99	124.975	131.645	1
NM_029339	75565	Sgf29	SAGA complex associated factor 29	chr7:126649309-126672779	1166	130.147	132.813	140.317	143.866	1
NM_029363	75610	2010109A12Rik	RIKEN cDNA 2010109A12 gene	chr5:93206518-93213474	548	2.99244	2.99649	3.29561	3.3487	1
NM_001331206	75613	Med25	Mus musculus mediator complex subunit 25 (Med25), transcript variant 2	chr7:44876765-44892424	3657	2.08372	3.42786	4.35351	4.35484	1
NM_029367	75622	Spaca3	sperm acrosome associated 3	chr11:80858389-80867814	814	111.772	121.639	126.581	138.611	1
NM_183112	75641	1700029I15Rik	RIKEN cDNA 1700029I15 gene	chr2:92382918-92383603	364	30.8278	31.6242	36.8375	38.3759	1
NM_029370	75642	Spata25	spermatogenesis associated 25	chr2:164827382-164828534	783	38.52	38.8394	41.7869	44.9475	1
NM_029373	75647	Ssmem1	serine-rich single-pass membrane protein 1, transcript variant 2	chr6:30512286-30520253	1154	58.3992	60.5757	65.1124	65.9578	1
NM_029377	75660	Lin37	lin-37 homolog (C. elegans), transcript variant 1	chr7:30555441-30559646	998	11.7785	11.9832	12.3349	12.8949	1
NM_029379	75667	Tmem225	transmembrane protein 225	chr9:40148122-40150878	991	48.9874	55.0882	55.475	58.8626	1
NM_001081314	75697	C2cd4b	C2 calcium-dependent domain containing 4B	chr9:67759437-67760933	1330	2.72662	3.02069	4.29509	5.35557	1
NM_001081096	75811	Saxo1	stablizer of axonemal microtubules 1	chr4:86444698-86558303	1835	34.4793	38.041	38.523	39.4877	1
NM_029472	75886	Gstt4	glutathione S-transferase, theta 4	chr10:75814944-75822543	963	168.582	172.487	180.819	189.352	1
NM_001289658	76223	Agbl3	ATP/GTP binding protein-like 3, transcript variant 4	chr6:34780432-34785710	1328	1.4846	1.80282	1.82655	1.88747	1
NM_029561	76273	Ndfip2	Nedd4 family interacting protein 2, transcript variant 1	chr14:105258673-105309298	2432	20.0479	20.8232	21.3972	22.4392	1
NM_029599	76407	Sun5	Sad1 and UNC84 domain containing 5, transcript variant 2	chr2:153856188-153871084	1157	13.9876	15.4514	17.5542	18.2614	1
NM_029614	76453	Prss23	protease, serine 23	chr7:89507785-89517586	3226	4.61623	4.88795	5.28649	5.45159	1
NM_001163042	76478	Haus8	4HAUS augmin-like complex, subunit 8, transcript variant 1	chr8:71251124-71272590	1670	2.3859	2.45971	2.75751	2.79011	1
NR_037698	76505	1500009C09Rik	RIKEN cDNA 1500009C09 gene, transcript variant 1	chr15:82256023-82260753	1552	1.48985	1.8089	1.82109	1.95405	1
NM_001033175	76524	Cln6	ceroid-lipofuscinosis, neuronal 6	chr9:62838787-62852002	2136	22.8597	24.1591	24.6056	25.4164	1
NM_029660	76572	Rbmxl2	RNA binding motif protein, X-linked-like 2	chr7:107209445-107210916	1472	25.0419	26.6064	29.8964	30.3567	1
NM_029681	76629	Wbscr28	Williams-Beuren syndrome chromosome region 28 (human), transcript variant 2	chr5:134901593-134906733	933	19.7616	21.2416	24.3178	25.2176	1
NM_029690	76652	Actrt3	actin related protein T3	chr3:30597073-30599870	1892	31.0281	31.4922	33.1945	35.292	1
NM_029702	76688	Arfrp1	ADP-ribosylation factor related protein 1, transcript variant 2	chr2:181357690-181365404	2590	8.42396	8.569	8.64994	8.80179	1
NM_001122685	76867	Rhbdd1	rhomboid domain containing 1, transcript variant 2	chr1:82339049-82445367	3688	14.1948	14.3203	14.7285	15.1562	1
NM_029788	76892	Rnft1	ring finger protein, transmembrane 1	chr11:86484657-86499007	4434	10.2994	10.4895	10.7393	11.1976	1
NM_029799	76920	Arrdc5	arrestin domain containing 5	chr17:56294111-56300286	1056	69.1026	71.2741	76.562	79.0794	1
NM_029801	76927	Tsacc	TSSK6 activating co-chaperone	chr3:88282760-88296838	481	1.96633	2.04798	2.22891	2.50863	1
NM_029840	77032	Tstd3	thiosulfate sulfurtransferase (rhodanese)-like domain containing 3	chr4:21757382-21767211	1587	3.02216	3.43984	3.70064	3.80041	1
NM_001293800	77090	Ocel1	occludin/ELL domain containing 1, transcript variant 2	chr8:71371298-71373689	1486	5.25111	5.58507	5.66057	6.51291	1
NM_030024	78004	Prr15	.	chr6:54327012-54330200	1381	2.87184	3.10909	3.80317	3.94286	1
NM_030055	78217	Tmem210	transmembrane protein 210	chr2:25288145-25289187	516	67.1526	72.2904	72.6946	80.6357	1
NM_001166364	78323	Fam219b	family with sequence similarity 219, member B, transcript variant 1	chr9:57537528-57543187	3055	0.603017	0.739229	0.852668	1.03801	1
NM_001033184	78459	1700057G04Rik	RIKEN cDNA 1700057G04 gene	chr9:92309377-92357876	1052	16.8218	17.1354	17.6793	19.1779	1
NM_001271484	78785	Clip4	CAP-GLY domain containing linker protein family, member 4, transcript variant 4	chr17:71769691-71850164	2228	140.017	142.194	149.898	150.058	1
NM_001172096	78832	Cacul1	CDK2 associated, cullin domain 1, transcript variant 2	chr19:60524696-60581023	5700	13.7931	14.4056	15.4148	16.4768	1
NM_001081068	78913	Ltn1	listerin E3 ubiquitin protein ligase 1	chr16:87376651-87432606	7737	0.685893	1.25732	1.26222	1.29029	1
NM_030224	78919	Fndc8	fibronectin type III domain containing 8	chr11:82892145-82900737	2081	43.3398	44.3056	47.8867	48.3204	1
NM_030233	78935	Saal1	serum amyloid A-like 1	chr7:46686108-46710651	4699	1.66274	1.68007	1.95608	2.40163	1
NM_001146085	78938	Fbxo34	F-box protein 34, transcript variant 2	chr14:47472561-47531962	3132	1.19492	1.55426	2.07999	2.12194	1
NM_030237	79401	Spz1	spermatogenic leucine zipper 1	chr13:92574632-92576232	1601	752.086	756.453	817.326	826.353	1
NM_001161338	79566	Sh3bp5l	SH3 binding domain protein 5 like, transcript variant 1	chr11:58330707-58347728	3033	0.642016	0.712279	0.928537	1.15528	1
NM_019573	80707	Wwox	WW domain-containing oxidoreductase	chr8:114439652-115352712	2251	5.1429	5.29583	5.30098	5.33094	1
NM_148930	83486	Rbm5	RNA binding motif protein 5	chr9:107740495-107771002	3087	4.45534	4.52448	4.6424	4.83703	1
NM_023646	83945	Dnaja3	DnaJ heat shock protein family (Hsp40) member A3, transcript variant 1	chr16:4684070-4707693	2646	1.80863	1.96016	1.99216	2.041	1
NM_032396	84035	Kremen1	kringle containing transmembrane protein 1	chr11:5191553-5261610	4907	6.84366	7.15568	7.5255	7.80519	1
NM_001163641	84505	Setdb1	SET domain, bifurcated 1, transcript variant 1	chr3:95323525-95357202	4660	0.79496	0.969889	0.987322	1.05321	1
NM_019812	93759	Sirt1	sirtuin 1, transcript variant 1	chr10:63319005-63339035	3910	2.95459	3.59434	4.77773	5.13861	1
NM_001159589	93759	Sirt1	sirtuin 1, transcript variant 2	chr10:63319005-63339035	3793	0.703825	1.03715	1.45726	1.5154	1
NM_033608	93842	Igsf9	immunoglobulin superfamily, member 9, transcript variant 1	chr1:172482317-172498877	4201	10.28	11.1583	11.7917	11.8104	1
NM_175296	98558	Mael	maelstrom spermatogenic transposon silencer	chr1:166201385-166238744	1546	570.023	571.12	590.115	606.568	1
NM_198011	101604	E430018J23Rik	RIKEN cDNA E430018J23 gene	chr7:127390836-127393621	2163	2.83669	2.90874	2.99836	3.00079	1
NM_001159591	103236	Csnk1g2	casein kinase 1, gamma 2, transcript variant 2	chr10:80629656-80640771	2259	130.932	134.467	136.497	158.762	1
NM_134028	103768	Tubg2	tubulin, gamma 2	chr11:101155884-101161787	1777	1.01432	1.10645	1.26506	1.38936	1
NM_001346527	103775	Slc25a41	Mus musculus solute carrier family 25, member 41 (Slc25a41), transcript variant 2	chr17:57032773-57041654	1331	3.75423	4.75249	6.33307	6.41128	1
NM_008579	104362	Meig1	meiosis expressed gene 1	chr2:3409043-3422648	706	74.5368	105.546	108.08	110.811	1
NM_001024512	105428	Fam149b	family with sequence similarity 149, member B, transcript variant 1	chr14:20348162-20383491	2430	2.34278	2.59067	2.93808	3.23048	1
NM_134114	106489	Sft2d1	SFT2 domain containing 1	chr17:8311103-8327442	1048	8.82851	8.8508	9.13047	9.3645	1
NM_024269	107566	Arl2bp	ADP-ribosylation factor-like 2 binding protein, transcript variant 2	chr8:94667091-94674457	1933	101.352	101.603	103.4	107.182	1
NM_178648	108159	Ubxn8	UBX domain protein 8	chr8:33619586-33641976	2817	17.7558	18.1175	18.5796	19.7334	1
NM_134017	108645	Mat2b	methionine adenosyltransferase II, beta, transcript variant 1	chr11:40679314-40692682	1857	3.70449	4.05783	4.10983	4.48984	1
NM_001197322	108655	Foxp1	forkhead box P1, transcript variant 3	chr6:98925342-99028298	6632	0.955464	1.02367	1.1352	1.52312	1
NM_029495	108670	Epsti1	epithelial stromal interaction 1 (breast), transcript variant a	chr14:77904239-78002656	1869	5.26485	6.94831	7.28908	8.13376	1
NM_026241	109346	Ankrd39	ankyrin repeat domain 39, transcript variant 1	chr1:36538171-36547252	1839	0.946794	1.15889	1.33787	1.33817	1
NM_026678	109778	Blvra	biliverdin reductase A	chr2:127070657-127097084	1170	2.45349	2.65568	3.22513	3.80384	1
NM_001167914	110616	Atxn3	ataxin 3, transcript variant 2	chr12:101932924-101958243	1002	54.1198	54.573	73.0225	73.641	1
NM_001346675	110651	Rps6ka3	Mus musculus ribosomal protein S6 kinase polypeptide 3 (Rps6ka3), transcript variant 2	chrX:159255782-159368244	7451	0.560554	0.712338	1.06347	1.09376	1
NM_053269	114714	Rad51c	RAD51 paralog C, transcript variant 2	chr11:87377607-87404495	2954	2.35935	2.37526	2.4077	3.20351	1
NM_054066	114875	Plcz1	phospholipase C, zeta 1	chr6:139989722-140041417	2182	40.0888	43.4645	44.1504	45.2132	1
NM_001205362	114893	Dcun1d1	DCN1, defective in cullin neddylation 1, domain containing 1 (S. cerevisiae), transcript variant 2	chr3:35892105-35932334	4434	16.6753	17.8183	18.9523	22.6735	1
NM_054073	116732	Tsga13	testis specific gene A13	chr6:30896981-30915573	1141	4.27452	5.36822	5.80295	6.20882	1
NM_175452	118454	Gjc2	gap junction protein, gamma 2, transcript variant 2	chr11:59175564-59182826	2191	0.675136	0.819274	0.867823	1.05749	1
NM_080848	140858	Wdr5	WD repeat domain 5	chr2:27515147-27536538	2903	10.0122	11.1558	11.5303	12.5986	1
NM_133206	170737	Znrf1	zinc and ring finger 1, transcript variant 1	chr8:111536640-111626030	5562	3.93237	4.21037	4.33409	4.4936	1
NM_133225	170760	Acbd3	acyl-Coenzyme A binding domain containing 3	chr1:180726043-180754204	3471	11.4741	11.6384	12.3709	12.9291	1
NM_133228	170763	Zfp87	zinc finger protein 87	chr13:67515782-67526231	2709	3.00154	3.06382	3.22781	3.26105	1
NM_203507	192174	Rwdd4a	RWD domain containing 4A	chr8:47533645-47552837	2952	17.2202	17.7829	17.9922	18.0399	1
NM_147201	192292	Nrbp1	nuclear receptor binding protein 1	chr5:31240918-31251562	2145	12.0752	12.2138	16.7557	17.2537	1
NM_001034856	194735	Btg1-ps2	B cell translocation gene 1, anti-proliferative, pseudogene 2	chrX:38038199-38043114	1194	6.26578	6.39964	7.02855	7.16257	1
NM_172255	207425	Wdr11	WD repeat domain 11	chr7:129591863-129635738	4550	5.30402	5.62025	7.06903	8.53939	1
NM_174993	207854	Fmr1nb	fragile X mental retardation 1 neighbor, transcript variant 1	chrX:68761839-68804560	930	4.84053	4.94431	5.29593	5.54479	1
NM_172457	208228	Mob3a	MOB kinase activator 3A	chr10:80685253-80701820	2647	3.84931	3.89495	3.94728	4.00141	1
NM_198019	208518	Cep78	centrosomal protein 78	chr19:15955773-15984989	2549	4.26925	4.52737	4.59007	4.63834	1
NM_001085499	209005	Gm595	predicted gene 595	chrX:48841466-48877713	2122	14.8503	15.0891	15.1205	15.4161	1
NM_001166437	209815	Tbc1d25	TBC1 domain family, member 25, transcript variant 2	chrX:8154472-8176181	2441	2.78539	3.04849	3.10224	3.39183	1
NM_177597	211147	March11	membrane-associated ring finger (C3HC4) 11, transcript variant 1	chr15:26309048-26409575	1573	181.524	182.79	186.135	189.732	1
NM_177601	212090	Tmem60	transmembrane protein 60	chr5:20882453-20886870	885	47.8385	50.889	53.6566	54.5282	1
NM_173382	212127	Proser1	.	chr3:53463817-53481755	4321	2.13601	2.24551	2.35172	2.37422	1
NM_144807	212862	Chpt1	choline phosphotransferase 1, transcript variant 2	chr10:88473476-88503970	3239	2.22968	3.44694	4.05408	6.08911	1
NM_001029935	214158	Trim38	tripartite motif-containing 38	chr13:23782541-23791528	1480	2.35657	2.49207	2.76915	2.79444	1
NM_146003	215351	Senp6	SUMO/sentrin specific peptidase 6, transcript variant 2	chr9:80066903-80144780	4938	2.48474	3.28859	3.49973	3.53838	1
NM_001346750	215751	Ginm1	Mus musculus glycoprotein integral membrane 1 (Ginm1), transcript variant 2	chr10:7767947-7780917	1560	9.2792	9.3503	9.50066	9.61373	1
NM_145421	216169	Abhd17a	abhydrolase domain containing 17A	chr10:80583649-80590341	1473	46.1947	46.5384	50.8841	53.7436	1
NM_153788	216859	Acap1	ArfGAP with coiled-coil, ankyrin repeat and PH domains 1	chr11:69881567-69895539	2482	2.13447	2.15095	2.15642	2.34827	1
NM_001271358	216869	Arrb2	arrestin, beta 2, transcript variant 1	chr11:70432580-70440828	1988	0.808464	0.821452	0.88317	1.08945	1
NM_175004	217057	Ptrh2	peptidyl-tRNA hydrolase 2, transcript variant 1	chr11:86683983-86692323	2999	1.00638	1.18041	1.51933	1.63218	1
NM_177619	217127	Kat7	K(lysine) acetyltransferase 7, transcript variant 3	chr11:95271853-95310246	5699	1.32467	2.35707	3.96288	4.16404	1
NM_145434	217166	Nr1d1	nuclear receptor subfamily 1, group D, member 1	chr11:98767932-98775377	2765	1.92146	2.9105	3.20333	3.30264	1
NM_172569	217331	Unk	unkempt family zinc finger, transcript variant 1	chr11:116030316-116061214	3741	1.48976	1.59954	1.72435	2.32757	1
NM_001291444	217893	Pacs2	phosphofurin acidic cluster sorting protein 2, transcript variant 1	chr12:113014508-113074401	5486	6.04484	6.88259	8.05491	8.95159	1
NM_172590	218460	Wdr41	WD repeat domain 41	chr13:94976344-95023316	3069	3.73458	4.40428	4.70469	5.26016	1
NM_145457	218693	Paip1	polyadenylate binding protein-interacting protein 1, transcript variant 1	chr13:119428902-119460323	4676	1.46478	2.24292	2.39537	2.64566	1
NM_001284387	218734	3830406C13Rik	RIKEN cDNA 3830406C13 gene, transcript variant 7	chr14:12284203-12303231	2103	2.09928	2.19148	2.20358	2.49233	1
NM_198606	223499	Dcaf13	DDB1 and CUL4 associated factor 13	chr15:39112874-39146855	1541	7.91794	8.01044	8.20943	8.32162	1
NM_172610	223726	Mpped1	metallophosphoesterase domain containing 1	chr15:83780023-83858474	3255	1.13284	1.18546	1.22413	1.44002	1
NM_001177810	223864	Rapgef3	Rap guanine nucleotide exchange factor (GEF) 3, transcript variant 1	chr15:97744770-97767666	3825	0.730332	0.792708	1.29344	1.54418	1
NM_030035	224139	Golgb1	golgi autoantigen, golgin subfamily b, macrogolgin 1	chr16:36885011-36933085	11025	2.88265	3.76968	4.48767	5.08215	1
NM_139154	224624	Rab40c	Rab40C, member RAS oncogene family	chr17:25882114-25919714	2466	5.53827	5.86288	6.4874	7.69564	1
NM_001044719	224647	D17Wsu92e	DNA segment, Chr 17, Wayne State University 92, expressed, transcript variant 2	chr17:27751232-27820542	3587	5.37518	5.44116	5.57043	6.17727	1
NM_001177968	225010	Lclat1	lysocardiolipin acyltransferase 1, transcript variant 3	chr17:73107985-73243366	4442	0.588378	0.593392	0.85761	1.10468	1
NM_144866	225363	Etf1	eukaryotic translation termination factor 1	chr18:34902785-34932003	3705	42.3229	43.4903	44.2714	44.5995	1
NM_144881	226861	Hhat	hedgehog acyltransferase	chr1:192512828-192771219	2835	1.16071	1.1995	1.20944	1.2229	1
NM_198303	226982	Eif5b	eukaryotic translation initiation factor 5B	chr1:37998010-38055579	7797	32.7001	34.8779	35.766	35.77	1
NM_178693	227683	Coq4	coenzyme Q4	chr2:29787493-29797935	2949	6.15385	6.71194	7.40419	9.75077	1
NM_139302	227700	Sh3glb2	SH3-domain GRB2-like endophilin B2, transcript variant 2	chr2:30344777-30359316	1842	1.65622	2.1267	2.48434	2.56672	1
NM_001290625	227743	Mapkap1	mitogen-activated protein kinase associated protein 1, transcript variant 2	chr2:34406771-34624958	3126	1.77504	1.79166	1.80226	1.85696	1
NM_001311147	228602	4930402H24Rik	RIKEN cDNA 4930402H24 gene, transcript variant 2	chr2:130706200-130839687	6745	5.10892	5.65849	5.87297	6.01035	1
NM_146130	229279	Hnrnpa3	heterogeneous nuclear ribonucleoprotein A3, transcript variant b	chr2:75659259-75669407	5224	1.55599	1.55943	1.70307	1.81046	1
NM_177663	229504	Isg20l2	interferon stimulated exonuclease gene 20-like 2	chr3:87930314-87940686	2893	41.7471	42.3386	43.1858	44.9869	1
NM_146135	229615	Pias3	protein inhibitor of activated STAT 3, transcript variant 1	chr3:96696375-96706070	2975	0.810433	1.03777	1.31821	1.51569	1
NM_172684	229675	Rsbn1	rosbin, round spermatid basic protein 1	chr3:103914120-103966620	6727	2.83141	2.91358	3.06414	3.27926	1
NM_145547	230162	Zfp189	zinc finger protein 189, transcript variant 1	chr4:49521176-49531558	3047	2.21482	2.33755	2.82484	2.83965	1
NM_145553	230789	Fam76a	family with sequence similarity 76, member A, transcript variant 1	chr4:132899213-132922551	3046	63.3992	63.745	65.04	65.225	1
NM_173401	230903	Fbxo44	F-box protein 44, transcript variant 1	chr4:148152799-148160094	1844	1.66412	1.82988	1.89193	2.05601	1
NM_001163462	231571	Rpap2	RNA polymerase II associated protein 2, transcript variant 3	chr5:107597373-107642918	2988	1.42607	1.59018	1.64781	1.74059	1
NM_146165	231872	Aimp2	aminoacyl tRNA synthetase complex-interacting multifunctional protein 2, transcript variant 2	chr5:143902704-143909839	1065	1.01157	1.06029	1.07953	1.20897	1
NM_001081109	231876	Lmtk2	lemur tyrosine kinase 2	chr5:144100436-144188204	8114	3.17234	3.30814	3.76466	4.36607	1
NM_001286825	231915	Uspl1	ubiquitin specific peptidase like 1, transcript variant 7	chr5:149184560-149215434	3699	0.874807	0.992558	1.0102	1.13278	1
NM_146170	232196	C87436	expressed sequence C87436, transcript variant 1	chr6:86438398-86470387	2509	2.12272	2.17806	3.02419	5.90174	1
NM_144919	232232	Hdac11	histone deacetylase 11	chr6:91156815-91174683	2494	39.5238	40.6605	43.7599	45.7643	1
NM_146178	232821	Ccdc106	coiled-coil domain containing 106, transcript variant 2	chr7:5056726-5060784	2004	0.87846	1.04111	1.16936	1.19443	1
NM_146201	233887	Zfp553	zinc finger protein 553	chr7:127233443-127237860	2641	1.71975	1.8854	1.91176	1.92325	1
NM_001033040	233899	Ccdc189	coiled-coil domain containing 189	chr7:127582383-127588595	2536	23.4922	31.6561	38.6689	40.4583	1
NM_173412	235067	Cypt4	cysteine-rich perinuclear theca 4	chr9:24625185-24625828	644	9.70779	10.3977	11.013	11.3323	1
NM_178710	235344	Sik2	salt inducible kinase 2	chr9:50892801-51009073	3552	0.373476	0.581893	1.09342	1.50397	1
NM_177702	235345	4833427G06Rik	RIKEN cDNA 4833427G06 gene	chr9:51081313-51102078	775	49.1451	51.0204	55.1594	57.1805	1
NM_172144	235542	Ppp2r3a	protein phosphatase 2, regulatory subunit B'', alpha, transcript variant 2	chr9:101104989-101199073	4758	0.975094	1.13841	1.48355	1.81013	1
NM_145630	236900	Pdk3	pyruvate dehydrogenase kinase, isoenzyme 3	chrX:93764616-93832095	2000	31.9332	33.1724	34.4814	34.8697	1
NM_001146073	238023	Hexdc	hexosaminidase (glycosyl hydrolase family 20, catalytic domain) containing, transcript variant 1	chr11:121207643-121222656	1965	1.46531	1.52029	1.67233	1.67532	1
NM_001013760	238829	Cldn34b3	claudin 34B3	chrX:76264306-76267673	1010	4.44437	4.55181	5.32789	5.36864	1
NM_139150	241066	Carf	calcium response factor, transcript variant 1	chr1:60098247-60153953	5557	0.643923	1.22547	1.34077	1.96954	1
NM_178418	241943	Ccdc144b	coiled-coil domain containing 144B	chr3:36007247-36053547	2478	1.74612	1.86546	2.07397	2.16543	1
NM_172875	242669	Azin2	antizyme inhibitor 2, transcript variant 1	chr4:128932017-128962455	2084	122.62	123.246	127.634	138.718	1
NM_028031	243983	Zdhhc13	zinc finger, DHHC domain containing 13	chr7:48789003-48827437	2407	3.13944	3.38036	4.08234	4.23486	1
NM_172901	243996	4933405O20Rik	RIKEN cDNA 4933405O20 gene	chr7:50599190-50600528	1339	40.7628	43.8327	44.9705	45.2382	1
NM_027545	244672	Cwf19l2	CWF19-like 2, cell cycle control (S. pombe)	chr9:3404085-3479236	3953	2.53888	2.53901	2.61203	2.68291	1
NM_001033362	245536	Gm614	predicted gene 614, transcript variant 1	chrX:101261373-101263992	751	37.7849	40.2652	43.6798	46.437	1
NM_173436	245566	Cypt2	cysteine-rich perinuclear theca 2	chrX:105499772-105500637	695	55.0847	57.1802	64.9504	66.5255	1
NM_153052	245839	Gzmn	granzyme N, transcript variant 2	chr14:56165796-56174599	957	10.7677	11.473	12.4575	14.7029	1
NM_138664	246738	Dnajc28	DnaJ heat shock protein family (Hsp40) member C28, transcript variant 2	chr16:91614257-91618999	3365	2.70232	3.04452	3.1767	3.4368	1
NM_145635	246747	Adig	adipogenin	chr2:158502612-158508198	632	22.318	22.4253	23.0149	26.5671	1
NM_145973	269344	Ell3	elongation factor RNA polymerase II-like 3	chr2:121439027-121442601	1674	2.57217	2.78997	3.13208	4.01124	1
NM_172990	269614	Pank4	pantothenate kinase 4, transcript variant 2	chr4:154964123-154980938	2575	2.05215	2.1258	2.41174	2.44343	1
NM_183195	277010	Marveld1	MARVEL (membrane-associating) domain containing 1	chr19:42147389-42151703	3077	1.5971	1.62879	1.65798	1.68741	1
NM_177785	277773	Fam205c	family with sequence similarity 205, member C	chr4:42868003-42874203	1656	179.929	185.576	189.701	192.97	1
NM_001024848	278679	Apol7b	apolipoprotein L 7b	chr15:77422209-77447460	2227	1.05078	1.34569	1.36113	1.76262	1
NM_178260	280287	Kiss1	KiSS-1 metastasis-suppressor	chr1:133327212-133329722	496	0.893356	0.974448	1.12833	1.25759	1
NM_172124	280645	B3gat2	beta-1,3-glucuronyltransferase 2 (glucuronosyltransferase S)	chr1:23761926-23847858	4355	1.58119	1.67155	1.75022	1.82662	1
NM_175663	319177	Hist1h2ba	histone cluster 1, H2ba	chr13:23933725-23934156	432	0.658791	0.725283	0.835091	1.01618	1
NM_178198	319183	Hist1h2bj	histone cluster 1, H2bj	chr13:22043230-22043658	429	3.19694	3.54413	3.92387	3.9581	1
NM_178201	319187	Hist1h2bn	histone cluster 1, H2bn	chr13:21754123-21754553	431	3.83215	4.60195	4.848	4.98924	1
NR_110781	320604	Ccdc169	coiled-coil domain containing 169, transcript variant 6	chr3:55142241-55172936	2205	1.14399	1.24119	1.27862	1.51987	1
NR_110780	320604	Ccdc169	coiled-coil domain containing 169, transcript variant 5	chr3:55142241-55172936	2171	1.66684	1.97152	2.04378	2.1394	1
NM_177213	320631	Abca15	ATP-binding cassette, sub-family A (ABC1), member 15	chr7:120328684-120407687	5335	5.35027	5.47489	5.8718	6.06083	1
NM_001033537	320655	Pgap3	post-GPI attachment to proteins 3	chr11:98388672-98400490	2424	1.03628	1.03737	1.21666	1.24625	1
NM_173784	327900	Ubtd2	ubiquitin domain containing 2	chr11:32455372-32518709	3032	16.9621	18.1384	18.3814	18.4626	1
NM_001166705	329375	Cfap77	cilia and flagella associated protein 77	chr2:28955481-29055066	931	1.23494	1.31064	1.32147	1.88307	1
NM_177377	329831	Fam166b	family with sequence similarity 166, member B, transcript variant 1	chr4:43427020-43429134	1348	0.760132	0.77207	1.16593	1.30084	1
NM_177867	329972	Spata21	spermatogenesis associated 21	chr4:141088345-141112759	2513	345.437	361.86	364.404	370.031	1
NM_001256184	330097	Gm5108	predicted gene 5108	chr5:67941669-67977070	543	0.906388	1.00023	1.24121	1.3496	1
NM_207258	330277	Fam71f1	family with sequence similarity 71, member F1, transcript variant 3	chr6:29319140-29336022	1587	31.1977	32.7501	33.2362	33.7128	1
NM_178797	330450	Far2	fatty acyl CoA reductase 2	chr6:148047416-148182760	3397	1.79921	1.8965	1.91165	2.32863	1
NM_001289850	333182	Cox6b2	cytochrome c oxidase subunit VIb polypeptide 2, transcript variant 5	chr7:4751792-4753094	506	33.7527	34.3722	37.5017	37.7911	1
NM_001165929	381077	Ccdc78	coiled-coil domain containing 78	chr17:25786580-25790513	1651	0.942911	1.00374	1.07649	1.1698	1
NM_001005423	381269	Mreg	melanoregulin	chr1:72159233-72212307	2493	4.46543	4.61611	4.63719	4.93615	1
NM_198655	381393	4921509C19Rik	RIKEN cDNA 4921509C19 gene	chr2:151470542-151476151	2682	24.6395	25.183	26.3323	27.047	1
NM_001098230	381511	Pdp1	pyruvate dehyrogenase phosphatase catalytic subunit 1, transcript variant 2	chr4:11958185-11966450	4233	1.85327	1.85621	1.8795	2.08028	1
NM_001033773	381534	Ube2u	ubiquitin-conjugating enzyme E2U (putative)	chr4:100478867-100550145	1517	48.2376	49.602	51.412	52.6791	1
NM_001033455	381580	Ccdc27	coiled-coil domain containing 27	chr4:154026644-154042677	2084	43.818	48.2145	50.9139	50.998	1
NM_001033458	381633	Gm1673	predicted gene 1673, transcript variant 1	chr5:33983433-33985009	473	8.85116	9.25628	9.56545	10.6782	1
NM_001200025	381716	1700015F17Rik	RIKEN cDNA 1700015F17 gene	chr5:5437827-5479143	710	67.193	68.2271	74.0779	77.4264	1
NM_001033471	382239	Cpxcr1	CPX chromosome region, candidate 1	chrX:116448944-116478783	1596	15.3504	16.7038	17.8672	18.3556	1
NM_027740	382406	Poc1b	POC1 centriolar protein B	chr10:99107171-99197988	2727	3.83963	4.37082	4.74106	5.00832	1
NM_206816	383243	Olfr128	olfactory receptor 128	chr17:37923568-37924494	927	5.44647	5.58338	5.68819	5.84829	1
NM_001079931	384814	Gm5347	predicted gene 5347	chr8:43673658-43699491	2564	1.25106	1.35471	1.43172	1.7385	1
NM_207275	403171	Banf2	.	chr2:144033102-144073977	526	46.2689	49.2767	51.7679	51.8548	1
NM_001033775	432613	Trim80	tripartite motif-containing 80	chr11:115440545-115448268	1932	107.024	107.478	114.863	116.434	1
NM_001033785	434756	Akap14	A kinase (PRKA) anchor protein 14	chrX:37150698-37168842	1792	7.86195	8.26108	8.51037	8.53215	1
NM_001013829	435684	Shf	Src homology 2 domain containing F	chr2:122348892-122368918	1558	5.94337	6.06219	6.26701	6.83383	1
NM_001243943	436199	Btg1-ps1	B cell translocation gene 1, anti-proliferative, pseudogene 1	chrX:38013908-38018815	825	1.82642	2.50845	2.9528	3.30681	1
NM_001177564	544881	Gm4027	predicted gene 4027	chr12:87618909-87622143	998	1.58011	1.70667	1.71239	2.13832	1
NM_001081657	546282	Gm5935	predicted gene 5935	chrX:24753162-24775164	875	5.67301	6.16199	6.60061	7.09903	1
NM_001025260	547160	Gm14484	predicted gene 14484	chrX:11311934-11312427	494	5.72048	6.32526	6.67316	7.14112	1
NM_013777	622402	Akr1c12	aldo-keto reductase family 1, member C12	chr13:4268172-4279399	1231	0.736131	1.29484	1.67223	2.36379	1
NM_001205268	629542	Gm14781	predicted gene 14781	chrX:91632194-91635671	1360	3.91588	4.68326	5.76335	6.07657	1
NM_001037143	641361	Pinlyp	phospholipase A2 inhibitor and LY6/PLAUR domain containing	chr7:24541658-24546005	730	2.74683	2.82051	3.1366	3.39199	1
NM_001081983	666244	Tmsb15b1	thymosin beta 15b1	chrX:136974022-136976874	439	9.66706	10.3008	11.1026	12.0125	1
NM_001085553	668963	Gm10921	predicted gene 10921	chrX:4289286-4291245	1960	1.9981	2.09513	2.22686	2.30506	1
NR_028584	670833	Gm11213	predicted gene 11213, transcript variant 1	chr4:63596901-63600764	524	32.8835	33.5527	34.7336	37.9927	1
NM_001082966	100034729	Gm15114	predicted gene 15114	chrX:148488949-148521446	1974	1.24135	1.27261	1.46103	1.503	1
NM_153109	100039551	Tgif2lx1	TGFB-induced factor homeobox 2-like, X-linked 1	chrX:118427235-118428256	1022	16.7115	17.8669	18.7448	18.8228	1
NM_001101623	100040160	Gm20826	predicted gene, 20826	chrY:7167020-7167777	758	1.00553	1.03439	1.12645	1.1472	1
NM_001166627	100040531	Dynlt1f	dynein light chain Tctex-type 1F, transcript variant 1	chr17:6601671-6607899	809	2.98831	3.15521	3.42295	4.09127	1
NM_001145038	100040698	Gm2933	predicted gene 2933	chrX:33575614-33577314	1701	2.66768	2.77537	3.03593	3.11146	1
NM_001097980	100040937	Cldn34b1	claudin 34B1	chrX:154886803-154890267	1081	5.31621	5.5517	5.97023	6.11449	1
NM_001244671	100042055	Gm10377	predicted gene 10377	chr14:41767172-41772404	847	25.6913	25.9766	27.2592	30.3021	1
NM_001301269	100043272	Inafm2	InaF motif containing 2	chr2:118745758-118748810	3053	9.48336	9.55248	9.5621	9.88188	1
NM_021898	100502723	Tsga8	testis specific gene A8	chrX:83486676-83487924	1072	135.742	140.645	162.363	164.932	1
NM_001200028	100503311	Pifo	primary cilia formation, transcript variant 1	chr3:105996957-106014646	956	45.6419	49.9153	50.7225	55.249	1
NM_001195348	100503572	Bbip1	BBSome interacting protein 1, transcript variant 2	chr19:53929659-53944627	2245	9.26394	9.28721	9.98401	10.1312	1

## Sheet: Type 2
Transcript_ID	Gene_ID	Gene_Symbol	Description	Transcript_Locus	Trancript_Length	average_FPKM_3M	average_FPKM_6M	average_FPKM_12M	average_FPKM_18M	type
NM_001252222	17966	Nbr1	neighbor of Brca1 gene 1, transcript variant 3	chr11:101552654-101581951	4543	1.42134	3.36058	3.64743	4.11873	2
NM_008977	19255	Ptpn2	protein tyrosine phosphatase, non-receptor type 2, transcript variant 1	chr18:67665501-67724621	1612	3.11266	8.38653	9.12214	9.14125	2
NM_021443	20307	Ccl8	chemokine (C-C motif) ligand 8	chr11:82115185-82116799	511	0.721613	2.27766	2.31974	2.69966	2
NM_001301853	20869	Stk11	serine/threonine kinase 11, transcript variant 2	chr10:80115803-80128512	2054	0.242292	1.53903	2.86944	3.15475	2
NM_001159514	26914	H2afy	H2A histone family, member Y, transcript variant 3	chr13:56073622-56135550	1953	0.237006	1.26568	1.63861	1.83625	2
NM_001281954	54698	Crtam	cytotoxic and regulatory T cell molecule, transcript variant 1	chr9:40972798-41004628	1939	0.904533	2.01379	2.59469	3.50366	2
NM_001038587	56417	Adar	adenosine deaminase, RNA-specific, transcript variant 2	chr3:89715022-89753455	5918	0.460229	1.39045	1.39106	1.40641	2
NM_019670	56419	Diaph3	diaphanous related formin 3	chr14:86656323-87141114	3516	0.698399	2.16329	2.52308	2.65621	2
NM_019939	56524	Mpp6	membrane protein, palmitoylated 6 (MAGUK p55 subfamily member 6), transcript variant 3	chr6:50110241-50198598	2180	11.4074	37.4563	39.2148	46.8275	2
NM_021564	59083	Fetub	fetuin beta, transcript variant 1	chr16:22920222-22939768	1575	0.403691	1.5949	2.60572	3.71331	2
NM_001177841	68149	Otub2	OTU domain, ubiquitin aldehyde binding 2, transcript variant 1	chr12:103388682-103406350	3239	21.7607	44.949	46.4469	48.9305	2
NM_001037846	72068	Cnot2	CCR4-NOT transcription complex, subunit 2, transcript variant 1	chr10:116485161-116581511	2816	0.300796	0.749455	1.02487	1.51192	2
NM_001146023	73833	Fam98c	family with sequence similarity 98, member C	chr7:29152510-29156210	1269	0.00295667	1.75364	1.82817	2.14039	2
NM_001252648	97820	4833439L19Rik	RIKEN cDNA 4833439L19 gene, transcript variant 5	chr13:54551218-54565382	2173	0.370569	1.0386	1.20243	1.23298	2
NM_177628	219148	Fam167a	family with sequence similarity 167, member A	chr14:63436394-63465502	4235	2.15301	4.59016	5.21433	5.34436	2
NM_001039677	230810	Slc30a2	solute carrier family 30 (zinc transporter), member 2	chr4:134343046-134354484	3313	1.37181	4.1419	5.35428	5.76614	2
NM_001007463	433700	Spag8	sperm associated antigen 8, transcript variant 2	chr4:43651676-43653594	1342	0.638794	1.42255	1.52319	1.8557	2

## Sheet: Type3
Transcript_ID	Gene_ID	Gene_Symbol	Description	Transcript_Locus	Trancript_Length	average_FPKM_3M	average_FPKM_6M	average_FPKM_12M	average_FPKM_18M	type
NM_001038010	14534	Kat2a	K(lysine) acetyltransferase 2A, transcript variant 2	chr11:100704746-100712467	3045	0.624716	1.18447	2.48582	3.71997	3
NM_013554	15430	Hoxd10	homeobox D10	chr2:74691891-74695106	1850	0.498293	0.569086	1.45013	1.5866	3
NM_001317353	16783	Lamp1	lysosomal-associated membrane protein 1, transcript variant 1	chr8:13159161-13175338	2232	1.78661	1.79407	4.38854	5.64532	3
NM_001202445	19099	Mapk8ip1	mitogen-activated protein kinase 8 interacting protein 1, transcript variant 2	chr2:92383676-92392683	3226	0.433738	0.750734	1.67665	1.86461	3
NM_172397	67803	Limd2	LIM domain containing 2	chr11:106156256-106160142	2950	0.0287843	0.0361097	2.95665	5.83855	3
NM_001310483	68421	Lmbrd1	LMBR1 domain containing 1, transcript variant 2	chr1:24678918-24766299	5234	0.425983	0.490145	1.05827	1.82076	3
NM_029508	76073	Pcgf5	polycomb group ring finger 5	chr19:36379067-36456204	1509	0	0	1.37754	2.72417	3
NM_001081341	244891	Scaper	S phase cyclin A-associated protein in the ER	chr9:55549883-55938115	5259	0.148613	0.296308	1.5576	1.72335	3
NM_001029872	381924	Itgad	integrin, alpha D	chr7:128173946-128205503	3964	0.41543	0.427998	0.947085	1.24467	3

## Sheet: Type 4
Transcript_ID	Gene_ID	Gene_Symbol	Description	Transcript_Locus	Trancript_Length	average_FPKM_3M	average_FPKM_6M	average_FPKM_12M	average_FPKM_18M	type
NM_001163491	20351	Sema4a	sema domain, immunoglobulin domain (Ig), transmembrane domain (TM) and short cytoplasmic domain, (semaphorin) 4A, transcript variant 4	chr3:88435962-88458884	3084	0.116383	0.490931	1.48664	1.55016	4
NM_178375	67538	Zswim3	zinc finger SWIM-type containing 3	chr2:164805114-164822127	2689	1.2879	3.83454	9.77189	11.6466	4
NM_001291445	217893	Pacs2	phosphofurin acidic cluster sorting protein 2, transcript variant 3	chr12:113014508-113074401	5390	0	0.58349	1.79777	2.88445	4

## Sheet: Type 5
Transcript_ID	Gene_ID	Gene_Symbol	Description	Transcript_Locus	Trancript_Length	average_FPKM_3M	average_FPKM_6M	average_FPKM_12M	average_FPKM_18M	type
NM_001277312	17256	Mea1	male enhanced antigen 1, transcript variant 5	chr17:46681180-46683126	885	5.4509	6.6775	7.83707	29.0641	5
NM_001167736	66098	Chchd6	coiled-coil-helix-coiled-coil-helix domain containing 6, transcript variant 2	chr6:89383146-89595652	1042	2.63134	2.76161	3.03029	7.12235	5
NM_026301	67664	Rnf125	ring finger protein 125	chr18:20944625-20983848	1334	0	0	0	1.74556	5
NM_001081368	70573	Tbccd1	TBCC domain containing 1, transcript variant 1	chr16:22813214-22857669	2803	0.150614	0.153953	0.164373	1.01258	5
NM_001310544	74480	Samd4	sterile alpha motif domain containing 4, transcript variant 4	chr14:47068977-47105817	5433	1.52496	2.98311	3.49113	8.76222	5
NM_133817	98403	Zfp451	zinc finger protein 451, transcript variant 1	chr1:33761541-33814595	4030	2.18539	2.24319	3.13064	26.3273	5
NM_175294	98415	Nucks1	nuclear casein kinase and cyclin-dependent kinase substrate 1, transcript variant 1	chr1:131910458-131936321	6096	0.242804	0.398519	0.495296	1.37461	5
NM_133952	101869	Unc45a	unc-45 myosin chaperone A	chr7:80325292-80340219	3263	0.411946	0.67676	0.871297	1.97717	5
NM_033623	114893	Dcun1d1	DCN1, defective in cullin neddylation 1, domain containing 1 (S. cerevisiae), transcript variant 3	chr3:35892105-35930074	4421	0.553676	0.55916	0.56891	2.43429	5
NM_001285864	223828	Pphln1	periphilin 1, transcript variant 5	chr15:93398350-93491912	3666	0	0	0	1.30679	5
NM_173861	224291	Csnka2ip	casein kinase 2, alpha prime interacting protein	chr16:64477811-64479134	1324	42.1997	42.5961	53.9818	144.105	5
NM_145550	230584	Yipf1	Yip1 domain family, member 1, transcript variant 1	chr4:107314363-107359823	1322	4.35006	5.59733	5.83916	14.8939	5

## Sheet: Type 6
Transcript_ID	Gene_ID	Gene_Symbol	Description	Transcript_Locus	Trancript_Length	average_FPKM_3M	average_FPKM_6M	average_FPKM_12M	average_FPKM_18M	type
NM_025734	66733	Kcng4	potassium voltage-gated channel, subfamily G, member 4	chr8:119623854-119635680	3806	0.0880237	0.771857	1.27888	3.50095	6
NM_146055	219158	Ccar2	cell cycle activator and apoptosis regulator 2	chr14:70138169-70153791	3704	0.148769	0.319467	0.53664	14.4558	6

## Sheet: Type 7
Transcript_ID	Gene_ID	Gene_Symbol	Description	Transcript_Locus	Trancript_Length	average_FPKM_3M	average_FPKM_6M	average_FPKM_12M	average_FPKM_18M	type
NR_110343	24057	Sh3yl1	Sh3 domain YSC-like 1, transcript variant 3	chr12:30911669-30960160	1892	0.169621	0.184737	0.475892	1.49193	7
NM_011975	26451	Rpl27a	ribosomal protein L27A	chr7:109519195-109522369	1112	3.50379	5.02352	10.57	27.8041	7
NM_001017985	277939	C2cd3	.	chr7:100372233-100470159	7812	0.471313	0.5591	1.34886	2.94487	7

## Sheet: Type 8
Transcript_ID	Gene_ID	Gene_Symbol	Description	Transcript_Locus	Trancript_Length	average_FPKM_3M	average_FPKM_6M	average_FPKM_12M	average_FPKM_18M	type
NM_013866	29813	Zfp385a	zinc finger protein 385A	chr15:103313895-103340086	2291	0	0.006886	1.58795	3.40162	8
