# Supplementary material for: Transcriptome Analysis of Testicular Aging in Mice
Source: Cells. 2021 Oct 26;10(11):2895. doi: 10.3390/cells10112895 (PMC8616291; doi:10.3390/cells10112895)
Supplement: Supplementary file 1 [file cells-10-02895-s001.zip › Supplementary Table S3.xlsx]

## Sheet: Type 1
Transcript_ID	Gene_ID	Gene_Symbol	Description	Transcript_Locus	Trancript_Length	average_FPKM_3M	average_FPKM_6M	average_FPKM_12M	average_FPKM_18M	type
NM_080633	11429	Aco2	aconitase 2, mitochondrial	chr15:81872463-81915137	2768	55.9353	54.3206	53.0561	52.0718	1
NM_007387	11432	Acp2	acid phosphatase 2, lysosomal	chr2:91202912-91214098	4653	4.79513	4.68509	4.52675	4.28323	1
NM_009611	11470	Actl7a	actin-like 7a	chr4:56743422-56744925	1504	37.6952	19.8321	12.2119	11.822	1
NM_007409	11522	Adh1	alcohol dehydrogenase 1 (class I)	chr3:138277645-138290691	1334	2.84408	2.76151	2.60162	2.42527	1
NM_009647	11639	Ak4	adenylate kinase 4, transcript variant 4	chr4:101419703-101467771	4894	1.00873	0.886464	0.768758	0.641147	1
NM_009671	11736	Ankfy1	ankyrin repeat and FYVE domain containing 1	chr11:72690002-72772146	8034	3.33827	3.29382	3.0937	2.91495	1
NM_013471	11746	Anxa4	annexin A4	chr6:86736840-86793584	2003	1.43978	1.37309	1.32965	0.936381	1
NM_007460	11776	Ap3d1	adaptor-related protein complex 3, delta 1 subunit	chr10:80706978-80742211	4730	60.5928	60.0177	56.6746	55.2278	1
NM_007465	11797	Birc2	baculoviral IAP repeat-containing 2, transcript variant 1	chr9:7818226-7837057	3332	21.2458	18.4746	17.6048	15.0968	1
NM_009708	11858	Rnd2	Rho family GTPase 2	chr11:101468338-101471306	684	5.6661	5.07715	4.12068	3.41634	1
NM_001291354	11875	Art5	ADP-ribosyltransferase 5, transcript variant 2	chr7:102096879-102100229	1662	3.43927	3.37517	2.89493	2.88706	1
NR_111935	11875	Art5	ADP-ribosyltransferase 5, transcript variant 3	chr7:102096879-102100229	1381	3.65424	3.40738	3.2477	2.89595	1
NM_001284192	11876	Artn	artemin, transcript variant 2	chr4:117926160-117929763	2327	1.14103	1.09145	0.93075	0.686063	1
NM_009722	11938	Atp2a2	ATPase, Ca++ transporting, cardiac muscle, slow twitch 2, transcript variant 2	chr5:122453513-122502225	4315	1.02247	0.798357	0.699494	0.506775	1
NM_007511	11979	Atp7b	ATPase, Cu++ transporting, beta polypeptide	chr8:21994348-22060074	4711	1.68595	1.55459	1.47971	1.31122	1
NM_007516	11991	Hnrnpd	heterogeneous nuclear ribonucleoprotein D, transcript variant 3	chr5:99955935-99978938	6664	1.00424	0.9301	0.913758	0.874712	1
NM_007531	12034	Phb2	prohibitin 2	chr6:124712289-124716945	1360	28.4658	27.8477	27.8458	26.411	1
NM_009740	12042	Bcl10	B cell leukemia/lymphoma 10	chr3:145924262-145934364	1957	3.63351	3.62819	3.61075	3.53378	1
NM_001008238	12175	Bnip2	BCL2/adenovirus E1B interacting protein 2, transcript variant alpha	chr9:69989466-70011659	5770	4.90954	4.72718	4.66379	4.39356	1
NM_001159319	12295	Cacnb1	calcium channel, voltage-dependent, beta 1 subunit, transcript variant 3	chr11:98004925-98022627	1738	3.14235	2.86173	2.76946	2.75735	1
NM_009787	12304	Pdia4	protein disulfide isomerase associated 4	chr6:47796141-47813512	2481	15.1319	15.0707	13.9373	13.8101	1
NM_009791	12316	Aspm	asp (abnormal spindle)-like, microcephaly associated (Drosophila)	chr1:139454773-139494088	9866	2.4117	2.34174	2.34047	2.15069	1
NM_007603	12338	Capn6	calpain 6	chrX:143802237-143827412	3553	3.61065	3.53389	3.3558	3.11549	1
NM_001111027	12395	Runx1t1	runt-related transcription factor 1; translocated to, 1 (cyclin D-related), transcript variant 1	chr4:13751297-13895055	7517	2.2601	2.09188	1.99108	1.84034	1
NM_009832	12454	Ccnk	cyclin K	chr12:108179738-108203359	2632	139.851	137.366	134.637	132.094	1
NM_001111049	12476	Cd151	CD151 antigen, transcript variant 2	chr7:141467362-141471481	1786	16.1704	15.1547	11.6664	10.1664	1
NM_001304721	12495	Entpd1	ectonucleoside triphosphate diphosphohydrolase 1, transcript variant 1	chr19:40612366-40741602	4248	5.32196	4.99395	4.72367	4.70347	1
NM_172117	12497	Entpd6	ectonucleoside triphosphate diphosphohydrolase 6	chr2:150749081-150771674	2500	31.7744	28.536	27.2018	27.123	1
NM_001042580	12512	Cd63	CD63 antigen, transcript variant 1	chr10:128908919-128912818	940	15.5763	15.5365	15.2061	14.6195	1
NM_016742	12539	Cdc37	cell division cycle 37	chr9:21138541-21149906	2456	21.8584	20.7167	20.3727	20.2926	1
NM_009868	12562	Cdh5	cadherin 5	chr8:104101625-104144502	3986	1.32315	1.31894	1.12936	1.0808	1
NM_007668	12568	Cdk5	cyclin-dependent kinase 5	chr5:24418242-24423530	2058	3.06645	2.79958	2.62004	2.32857	1
NM_009873	12571	Cdk6	cyclin-dependent kinase 6	chr5:3343893-3531005	11522	1.3975	1.29614	1.26031	1.12664	1
NM_021273	12709	Ckb	creatine kinase, brain	chr12:111669355-111672338	1478	2.86674	2.72302	2.39103	2.12816	1
NM_173873	12725	Clcn3	chloride channel, voltage-sensitive 3, transcript variant b	chr8:60910389-60983311	5705	2.9355	2.01713	1.36746	0.721323	1
NM_009919	12793	Cnih1	cornichon family AMPA receptor auxiliary protein 1	chr14:46775568-46788357	1483	5.19274	5.16529	4.61629	3.94739	1
NM_009930	12825	Col3a1	collagen, type III, alpha 1	chr1:45311538-45349706	5564	1.62429	1.33102	0.896501	0.800639	1
NM_009932	12827	Col4a2	collagen, type IV, alpha 2	chr8:11312805-11449287	6450	1.21283	0.658341	0.396237	0.384701	1
NM_009933	12833	Col6a1	collagen, type VI, alpha 1	chr10:76708792-76726044	3976	2.27581	1.81911	1.53401	1.50192	1
NM_007742	12842	Col1a1	collagen, type I, alpha 1	chr11:94936224-94953042	5930	1.30866	1.02093	0.685938	0.652755	1
NM_007743	12843	Col1a2	collagen, type I, alpha 2	chr6:4505618-4541543	5222	2.94125	2.21534	1.50261	1.31965	1
NM_007754	12874	Cpd	carboxypeptidase D	chr11:76777208-76847008	9152	5.47058	5.44279	5.17506	4.90009	1
NM_009949	12896	Cpt2	carnitine palmitoyltransferase 2	chr4:107903982-107923589	2350	22.1564	21.1232	20.1599	19.7607	1
NM_001330138	12905	Cradd	Mus musculus CASP2 and RIPK1 domain containing adaptor with death domain (Cradd), transcript variant 1	chr10:95174740-95323709	1784	1.29585	1.15428	1.11146	0.863795	1
NM_007760	12908	Crat	carnitine acetyltransferase	chr2:30400476-30415748	4393	163.584	155.245	155.22	140.833	1
NM_007764	12929	Crkl	v-crk avian sarcoma virus CT10 oncogene homolog-like, transcript variant 1	chr16:17451985-17487440	5050	3.50044	3.28761	3.19483	3.01862	1
NM_009981	13026	Pcyt1a	phosphate cytidylyltransferase 1, choline, alpha isoform, transcript variant 2	chr16:32430921-32475065	4787	4.30383	4.03297	3.77917	3.49283	1
NM_198683	13046	Celf1	CUGBP, Elav-like family member 1, transcript variant 2	chr2:90940397-91019497	4685	2.13439	2.07093	1.98267	1.89789	1
NM_019779	13070	Cyp11a1	cytochrome P450, family 11, subfamily a, polypeptide 1	chr9:58014952-58027031	1847	34.142	25.9168	16.3984	11.6687	1
NM_007809	13074	Cyp17a1	cytochrome P450, family 17, subfamily a, polypeptide 1	chr19:46667165-46673000	1841	77.1145	65.5216	40.8092	28.2916	1
NM_001276463	13196	Asap1	ArfGAP with SH3 domain, ankyrin repeat and PH domain1, transcript variant 4	chr15:64086840-64312673	6145	16.2596	15.6408	15.4839	14.2191	1
NM_001276462	13196	Asap1	ArfGAP with SH3 domain, ankyrin repeat and PH domain1, transcript variant 3	chr15:64086840-64312673	6181	19.7026	19.6878	18.2726	17.7803	1
NM_013811	13417	Dnah8	dynein, axonemal, heavy chain 8	chr17:30626936-30875264	14583	63.6665	62.968	54.02	37.7829	1
NM_030238	13424	Dync1h1	dynein cytoplasmic 1 heavy chain 1	chr12:110601395-110666944	14398	43.4589	41.8241	41.483	40.3081	1
NM_007889	13544	Dvl3	dishevelled segment polarity protein 3	chr16:20517064-20532187	2953	1.74463	1.68048	1.25987	0.924107	1
NM_007899	13601	Ecm1	.	chr3:95734148-95739569	1899	4.30902	3.43508	3.00041	2.53256	1
NM_007907	13629	Eef2	eukaryotic translation elongation factor 2	chr10:81176631-81182509	3100	638.595	623.384	588.682	579.92	1
NM_010119	13660	Ehd1	EH-domain containing 1	chr19:6276896-6300096	3182	130.491	129.461	126.413	125.371	1
NM_013507	13690	Eif4g2	eukaryotic translation initiation factor 4, gamma 2, transcript variant 1	chr7:111067985-111083030	7760	7.28255	5.98943	3.5293	2.38238	1
NM_001040131	13690	Eif4g2	eukaryotic translation initiation factor 4, gamma 2, transcript variant 2	chr7:111067985-111083030	7646	16.2866	15.685	10.1719	6.5311	1
NM_007925	13717	Eln	elastin	chr5:134702595-134747323	3851	1.22835	0.963716	0.69558	0.632363	1
NM_013515	13830	Stom	stomatin	chr2:35313990-35337009	2816	12.4549	11.3427	11.2923	11.1771	1
NM_010145	13849	Ephx1	epoxide hydrolase 1, microsomal, transcript variant 1	chr1:180989556-181017569	1739	32.3814	30.4206	17.6843	14.6585	1
NM_007941	13852	Stx2	syntaxin 2, transcript variant 1	chr5:128984558-129008572	2936	8.06115	5.07151	4.07749	2.82451	1
NM_133658	13872	Ercc3	excision repair cross-complementing rodent repair deficiency, complementation group 3	chr18:32240331-32270147	2673	18.7699	18.0193	17.91	17.7039	1
NM_001080387	14105	Srsf10	serine/arginine-rich splicing factor 10, transcript variant 2	chr4:135856071-135865818	2737	8.62314	8.09496	7.89641	7.51491	1
NM_007996	14148	Fdx1	ferredoxin 1, transcript variant 1	chr9:51943025-51963602	1212	7.50988	6.9057	6.87409	6.63071	1
NM_008013	14190	Fgl2	fibrinogen-like protein 2	chr5:21372673-21378386	3769	3.7008	3.50799	2.73834	2.52563	1
NM_001301412	14211	Smc2	structural maintenance of chromosomes 2, transcript variant 1	chr4:52439221-52488365	5531	3.98104	3.72485	2.73417	2.71693	1
NM_010221	14230	Fkbp10	FK506 binding protein 10, transcript variant 1	chr11:100415694-100424840	2603	2.00447	1.88519	1.70748	1.54155	1
NM_010230	14260	Fmn1	formin 1, transcript variant 1	chr2:113327736-113716767	11925	2.00652	1.58599	1.57701	0.991885	1
NM_019681	14299	Ncs1	neuronal calcium sensor 1	chr2:31245923-31295471	4035	4.45326	4.29133	3.8546	3.84232	1
NM_013522	14300	Frg1	FSHD region gene 1	chr8:41397454-41417118	1088	26.7658	26.043	24.9267	24.9149	1
NM_001113188	14359	Fxr1	fragile X mental retardation gene 1, autosomal homolog, transcript variant 1	chr3:34020079-34069344	2325	22.5753	18.1189	17.1925	13.6755	1
NM_001113189	14359	Fxr1	fragile X mental retardation gene 1, autosomal homolog, transcript variant 2	chr3:34020079-34069344	2157	41.508	33.4632	33.4465	18.28	1
NM_008054	14360	Fyn	Fyn proto-oncogene, transcript variant 2	chr10:39369799-39565374	3520	2.24475	1.76903	0.893867	0.887262	1
NM_015736	14425	Galnt3	UDP-N-acetyl-alpha-D-galactosamine:polypeptide N-acetylgalactosaminyltransferase 3	chr2:66082766-66124793	3684	48.1567	47.5086	46.5877	46.4736	1
NM_008084	14433	Gapdh	glyceraldehyde-3-phosphate dehydrogenase, transcript variant 2	chr6:125161852-125165773	1422	17.0797	11.0504	10.3478	7.05197	1
NM_010256	14450	Gart	phosphoribosylglycinamide formyltransferase	chr16:91621397-91646972	3327	6.08502	5.983	3.53239	3.00991	1
NM_001077364	14605	Tsc22d3	TSC22 domain family, member 3, transcript variant 1	chrX:140539529-140600522	2148	3.75029	3.61288	3.44255	3.39141	1
NM_010302	14673	Gna12	guanine nucleotide binding protein, alpha 12	chr5:140759944-140830431	1880	12.9447	11.9006	10.4828	10.3317	1
NM_001160016	14688	Gnb1	guanine nucleotide binding protein (G protein), beta 1, transcript variant 2	chr4:155491361-155559269	3140	12.3472	11.6108	10.8499	10.508	1
NM_001290823	14705	Bscl2	Berardinelli-Seip congenital lipodystrophy 2 (seipin), transcript variant 3	chr19:8840503-8848683	1421	5.98812	5.49821	4.73481	2.38019	1
NM_008161	14778	Gpx3	glutathione peroxidase 3	chr11:54902854-54910387	1522	4.18725	3.6153	2.61599	2.09838	1
NM_022310	14828	Hspa5	heat shock protein 5, transcript variant 2	chr2:34772090-34776529	2616	35.5396	32.3809	32.1253	17.3241	1
NM_008179	14853	Gspt2	G1 to S phase transition 2	chrX:94636069-94638561	2493	2.06015	2.02832	1.81628	1.77947	1
NM_010363	14874	Gstz1	glutathione transferase zeta 1 (maleylacetoacetate isomerase), transcript variant 1	chr12:87147707-87164723	1667	4.59192	4.04605	3.81494	3.22024	1
NM_001159553	14950	H13	histocompatibility 13, transcript variant 4	chr2:152669461-152685146	4499	1.61517	1.37438	0.89722	0.532452	1
NM_016763	15108	Hsd17b10	hydroxysteroid (17-beta) dehydrogenase 10	chrX:152001896-152004442	911	5.59172	5.47177	4.74392	4.48085	1
NM_001304784	15193	Hdgfrp2	hepatoma-derived growth factor, related protein 2, transcript variant 1	chr17:56079631-56100604	2312	8.45161	8.02466	7.52476	7.30576	1
NM_013551	15288	Hmbs	hydroxymethylbilane synthase, transcript variant 1	chr9:44336348-44344228	1596	8.24493	7.84788	7.33755	7.1142	1
NM_008256	15360	Hmgcs2	3-hydroxy-3-methylglutaryl-Coenzyme A synthase 2	chr3:98280431-98310738	3294	22.1471	21.7887	15.335	14.8232	1
NM_001331154	15499	Hsf1	Mus musculus heat shock factor 1 (Hsf1), transcript variant 3	chr15:76477362-76501155	2350	8.79109	8.64998	8.15	7.7516	1
NM_010477	15510	Hspd1	heat shock protein 1 (chaperonin)	chr1:55077834-55087932	2332	13.6091	13.2436	11.7187	11.0437	1
NM_010513	16001	Igf1r	insulin-like growth factor I receptor	chr7:67952257-68233667	11978	1.21187	1.14383	0.995966	0.918833	1
NM_008342	16008	Igfbp2	insulin-like growth factor binding protein 2, transcript variant 1	chr1:72824480-72852471	1327	4.80902	3.81328	3.64783	3.35878	1
NM_008344	16012	Igfbp6	insulin-like growth factor binding protein 6	chr15:102144186-102149512	1289	7.96168	7.44185	7.28271	6.24135	1
NM_008377	16206	Lrig1	leucine-rich repeats and immunoglobulin-like domains 1	chr6:94604529-94700145	4966	1.1939	1.08169	1.00584	0.994071	1
NM_008379	16211	Kpnb1	karyopherin (importin) beta 1	chr11:97159710-97187892	5909	42.9842	41.0729	38.8506	37.5871	1
NM_010566	16331	Inpp5d	inositol polyphosphate-5-phosphatase D, transcript variant 1	chr1:87620312-87720510	4940	1.21741	1.19654	1.10021	0.984163	1
NM_010580	16419	Itgb5	integrin beta 5, transcript variant 2	chr16:33829665-33949338	3253	1.7664	1.5601	0.962718	0.654665	1
NM_010581	16423	Cd47	CD47 antigen (Rh-related antigen, integrin-associated signal transducer)	chr16:49855654-49911683	1914	2.04268	2.00044	1.58251	1.46326	1
NM_010582	16425	Itih2	inter-alpha trypsin inhibitor, heavy chain 2	chr2:10094591-10130683	3122	3.8273	2.76078	1.97389	1.27298	1
NM_008408	16430	Stt3a	STT3, subunit of the oligosaccharyltransferase complex, homolog A (S. cerevisiae)	chr9:36732413-36767578	2697	27.3042	27.1869	24.5569	24.5244	1
NM_010615	16551	Kif11	kinesin family member 11	chr19:37376403-37421859	4819	6.22761	5.7897	5.68129	5.60918	1
NM_001081133	16558	Kif16b	kinesin family member 16B	chr2:142618345-142901464	5445	8.93587	8.66049	8.20381	7.74437	1
NM_008448	16573	Kif5b	kinesin family member 5B	chr18:6201005-6241524	6030	5.66775	5.64774	4.88645	4.79884	1
NM_008468	16650	Kpna6	karyopherin (importin) alpha 6	chr4:129643979-129672767	5711	7.2794	5.82727	5.01637	4.83955	1
NM_008482	16777	Lamb1	laminin B1	chr12:31265294-31329639	5778	1.67393	1.49221	1.13238	1.02684	1
NM_008489	16803	Lbp	lipopolysaccharide binding protein	chr2:158306493-158332852	2525	1.85751	1.84112	1.31243	1.10516	1
NM_010719	16890	Lipe	lipase, hormone sensitive, transcript variant 1	chr7:25379527-25395987	3221	2.10543	2.05623	1.97004	1.70419	1
NM_010726	16922	Phyh	phytanoyl-CoA hydroxylase	chr2:4918996-4938743	1474	4.45625	4.31572	3.87214	3.86807	1
NM_001302555	16977	Lrrc23	leucine rich repeat containing 23	chr6:124769869-124779727	1444	20.6384	19.2339	17.5973	15.7442	1
NM_008565	17217	Mcm4	minichromosome maintenance complex component 4	chr16:15623897-15637400	3589	2.52487	2.50685	2.39844	2.20407	1
NM_001110253	17281	Fyco1	FYVE and coiled-coil domain containing 1, transcript variant 2	chr9:123789500-123851899	7702	25.6195	24.4773	21.8376	21.3497	1
NM_199068	17425	Foxk1	forkhead box K1	chr5:142401497-142462015	7446	6.67967	6.59559	6.50236	6.18297	1
NM_008617	17448	Mdh2	malate dehydrogenase 2, NAD (mitochondrial)	chr5:135778649-135790386	1282	23.7228	23.5995	23.1587	22.7733	1
NM_010817	17463	Psmd7	proteasome (prosome, macropain) 26S subunit, non-ATPase, 7	chr8:107580380-107588482	1600	24.5146	22.6462	21.4077	20.9289	1
NM_013603	17751	Mt3	metallothionein 3	chr8:94152607-94154148	538	3.37832	3.11622	2.7146	1.60445	1
NM_008634	17755	Map1b	microtubule-associated protein 1B	chr13:99421464-99516602	11852	4.70289	4.39957	3.58867	2.43922	1
NM_001205332	17758	Map4	microtubule-associated protein 4, transcript variant 4	chr9:109931774-110083954	5556	12.278	8.60688	7.62369	7.46973	1
NM_001205330	17758	Map4	microtubule-associated protein 4, transcript variant 1	chr9:109931774-110083954	5776	28.7208	17.3811	14.4518	14.2025	1
NM_001161798	17769	Mthfr	5,10-methylenetetrahydrofolate reductase, transcript variant 1	chr4:148041189-148059562	6085	1.21158	0.707342	0.574056	0.566982	1
NM_001039658	17771	Mtl5	metallothionein-like 5, testis-specific (tesmin), transcript variant 2	chr19:3388857-3398168	2037	2.78523	2.49627	2.478	2.37054	1
NM_139063	17828	Bloc1s5	biogenesis of lysosomal organelles complex-1, subunit 5, muted	chr13:38602706-38635109	1769	8.31757	7.55059	6.79105	6.73335	1
NM_008672	17955	Nap1l4	nucleosome assembly protein 1-like 4, transcript variant 2	chr7:143513579-143549120	2313	8.48388	8.19075	6.9465	6.37726	1
NM_010892	18005	Nek2	NIMA (never in mitosis gene a)-related expressed kinase 2	chr1:191821473-191833049	3197	68.7348	64.0076	59.9704	59.7825	1
NM_010917	18073	Nid1	nidogen 1	chr13:13437602-13512275	6046	3.89005	3.65372	3.33155	3.08584	1
NM_001111078	18140	Uhrf1	ubiquitin-like, containing PHD and RING finger domains, 1, transcript variant 2	chr17:56304313-56323486	3426	13.6925	10.3915	9.34043	6.03442	1
NM_011032	18453	P4hb	prolyl 4-hydroxylase, beta polypeptide	chr11:120560304-120572936	2538	26.9703	26.8115	25.0099	24.25	1
NM_023662	18536	Pcm1	pericentriolar material 1	chr8:41239759-41334087	8381	14.8844	14.302	13.7093	13.4591	1
NM_011058	18595	Pdgfra	platelet derived growth factor receptor, alpha polypeptide, transcript variant 1	chr5:75152251-75198206	6595	1.13093	0.826891	0.533304	0.442447	1
NM_011062	18607	Pdpk1	3-phosphoinositide dependent protein kinase 1, transcript variant 1	chr17:24073680-24141594	7160	1.77029	1.3761	1.04765	0.856129	1
NM_031190	18663	Pgk2	phosphoglycerate kinase 2	chr17:40207018-40208609	1592	496.64	479.913	452.437	408.284	1
NM_011083	18704	Pik3c2a	phosphatidylinositol 3-kinase, C2 domain containing, alpha polypeptide	chr7:116337276-116443458	8042	3.08357	1.5517	1.3343	1.09869	1
NM_008846	18719	Pip5k1b	.	chr19:24294794-24555872	2573	3.51805	3.50731	3.12876	3.08241	1
NM_011105	18766	Pkdrej	polycystin (PKD) family receptor for egg jelly	chr15:85814676-85821733	7058	9.51817	9.005	8.90268	7.9686	1
NM_177568	18796	Plcb2	phospholipase C, beta 2, transcript variant 1	chr2:118707517-118728438	5145	2.30743	2.17915	2.11385	1.39085	1
NM_201385	18810	Plec	plectin, transcript variant 2	chr15:76170974-76229497	14856	26.0239	24.6879	19.9096	17.4933	1
NM_008882	18845	Plxna2	plexin A2	chr1:194619829-194816868	11035	3.62282	3.34204	3.19806	2.78061	1
NM_001080118	19014	Med1	mediator complex subunit 1, transcript variant 3	chr11:98153661-98193293	6518	9.04712	8.93421	8.58981	5.75326	1
NM_001310427	19056	Ppp3cb	protein phosphatase 3, catalytic subunit, beta isoform, transcript variant 3	chr14:20499364-20546573	3801	1.01153	0.952837	0.841541	0.784401	1
NM_011158	19088	Prkar2b	protein kinase, cAMP dependent regulatory, type II beta	chr12:31958479-32061279	3358	1.70429	1.67496	1.2894	1.09986	1
NM_011169	19116	Prlr	prolactin receptor, transcript variant 1	chr15:10177238-10337020	10328	1.20629	1.13554	0.793027	0.663018	1
NM_011182	19159	Cyth3	cytohesin 3, transcript variant 1	chr5:143622447-143710248	3736	5.88824	5.04821	5.01634	4.59366	1
NM_008958	19207	Ptch2	patched 2, transcript variant 1	chr4:117096056-117116101	5119	1.08541	0.992495	0.858065	0.751808	1
NM_001312903	19207	Ptch2	patched 2, transcript variant 2	chr4:117096056-117116101	5114	1.00359	0.918194	0.795579	0.664759	1
NM_001109992	19247	Ptpn11	protein tyrosine phosphatase, non-receptor type 11, transcript variant 2	chr5:121130533-121191397	5599	2.25378	2.24718	2.01074	1.95461	1
NM_016858	19338	Rab33b	RAB33B, member RAS oncogene family	chr3:51483966-51496212	3472	3.22474	3.18755	2.94069	2.80745	1
NM_021494	19347	Dennd5a	DENN/MADD domain containing 5A, transcript variant 1	chr7:109893781-109960422	4955	13.7791	13.6199	12.7404	12.1074	1
NM_001166407	19348	Kif20a	kinesin family member 20A, transcript variant 2	chr18:34624624-34633277	3577	5.03792	4.43734	3.45507	3.44245	1
NM_009004	19348	Kif20a	kinesin family member 20A, transcript variant 3	chr18:34624936-34633277	3473	1.66034	1.51771	1.46325	1.4031	1
NM_001166406	19348	Kif20a	kinesin family member 20A, transcript variant 1	chr18:34625033-34633277	3579	1.11917	1.06668	1.05653	0.856152	1
NM_009012	19360	Rad50	RAD50 double strand break repair protein	chr11:53649519-53707319	5153	3.48889	3.46901	3.29295	3.1514	1
NM_001159482	19376	Rab34	RAB34, member RAS oncogene family, transcript variant 2	chr11:78188427-78192193	1376	1.4441	1.14833	0.932842	0.753739	1
NM_009037	19672	Rcn1	reticulocalbin 1	chr2:105385948-105399319	3063	1.55271	1.53578	1.01731	0.852771	1
NM_001347357	19687	Rfc1	Mus musculus replication factor C (activator 1) 1 (Rfc1), transcript variant 1	chr5:65261852-65335639	4723	10.2822	9.60904	8.22284	8.00938	1
NM_027787	19725	Rfx2	regulatory factor X, 2 (influences HLA class II expression), transcript variant 1	chr17:56775897-56831008	3353	101.095	100.371	92.5867	92.4911	1
NM_009056	19725	Rfx2	regulatory factor X, 2 (influences HLA class II expression), transcript variant 2	chr17:56775897-56831008	3278	38.5702	36.104	33.4093	33.1145	1
NM_001346117	19731	Rgl1	Mus musculus ral guanine nucleotide dissociation stimulator,-like 1 (Rgl1), transcript variant 1	chr1:152516763-152766305	5092	7.72518	6.33689	4.86179	3.51615	1
NM_011273	19775	Xpr1	xenotropic and polytropic retrovirus receptor 1	chr1:155275657-155417444	7651	9.7602	9.7334	7.91779	7.87149	1
NM_001311135	19823	Rnf7	ring finger protein 7, transcript variant 2	chr9:96470937-96478675	1225	4.93715	4.92065	4.61241	3.31607	1
NM_001285505	20111	Rps6ka1	ribosomal protein S6 kinase polypeptide 1, transcript variant 2	chr4:133847291-133887797	3101	8.6567	5.80909	3.99781	3.65354	1
NM_011299	20112	Rps6ka2	ribosomal protein S6 kinase, polypeptide 2	chr17:7170115-7303316	5407	4.46181	4.22589	3.76234	3.69633	1
NM_009148	20336	Exoc4	exocyst complex component 4	chr6:33249150-33972930	3710	2.91203	2.48468	2.41751	2.2315	1
NM_011743	20402	Zfp106	.	chr2:120506820-120563859	9137	6.42672	6.11717	5.63761	5.33541	1
NM_011365	20403	Itsn2	intersectin 2, transcript variant 2	chr12:4593008-4713952	5989	1.85902	1.62499	0.973337	0.794373	1
NM_011368	20416	Shc1	src homology 2 domain-containing transforming protein C1, transcript variant 2	chr3:89418551-89430029	3156	3.29665	3.19471	3.10449	2.62672	1
NM_011370	20430	Cyfip1	cytoplasmic FMR1 interacting protein 1, transcript variant 2	chr7:55842071-55932633	6471	1.91418	1.84489	1.78227	1.55818	1
NM_009185	20460	Stil	Scl/Tal1 interrupting locus, transcript variant 1	chr4:115000118-115043198	5328	6.65986	6.11053	5.93681	5.41257	1
NM_001110351	20466	Sin3a	transcriptional regulator, SIN3A (yeast), transcript variant 3	chr9:57072040-57128368	4979	1.415	1.22019	1.10988	0.747131	1
NM_011378	20466	Sin3a	transcriptional regulator, SIN3A (yeast), transcript variant 1	chr9:57076376-57128368	5210	2.12378	1.2112	1.15379	0.737255	1
NM_009188	20467	Sin3b	transcriptional regulator, SIN3B (yeast), transcript variant 1	chr8:72723270-72758203	4135	8.13542	7.59064	7.58325	7.31609	1
NM_011385	20481	Ski	ski sarcoma viral oncogene homolog (avian)	chr4:155154075-155222535	5465	2.30348	2.2371	2.18749	2.10948	1
NM_009194	20496	Slc12a2	solute carrier family 12, member 2	chr18:57878678-57946821	6520	3.90329	3.76625	3.61585	3.28885	1
NM_001077514	20511	Slc1a2	solute carrier family 1 (glial high affinity glutamate transporter), member 2, transcript variant 1	chr2:102658683-102790784	11571	1.76469	1.51892	0.976088	0.883687	1
NM_011402	20531	Slc34a2	solute carrier family 34 (sodium phosphate), member 2	chr5:53049353-53071663	4174	23.9548	22.9119	20.537	20.2942	1
NM_013668	20591	Kdm5c	lysine (K)-specific demethylase 5C	chrX:152233227-152279099	11015	1.97318	1.9678	1.6904	1.67922	1
NM_011427	20613	Snai1	snail family zinc finger 1	chr2:167538195-167542811	1618	1.97685	1.89798	1.821	1.62954	1
NM_009229	20650	Sntb2	syntrophin, basic 2	chr8:106935750-107014192	4423	8.58317	8.53402	8.29026	8.28453	1
NM_013671	20656	Sod2	superoxide dismutase 2, mitochondrial	chr17:13007839-13018119	3824	14.279	10.7724	9.31387	9.2296	1
NM_178880	20658	Son	Son DNA binding protein, transcript variant 1	chr16:91647824-91679192	8451	21.871	20.2191	18.8443	17.5098	1
NM_009231	20662	Sos1	son of sevenless homolog 1 (Drosophila)	chr17:80393752-80480453	8919	3.05949	3.05911	2.85674	2.7613	1
NM_016907	20732	Spint1	serine protease inhibitor, Kunitz type 1	chr2:119237360-119249513	2274	1.7986	1.76696	1.65794	1.62446	1
NM_021287	20743	Sptbn2	spectrin beta, non-erythrocytic 2	chr19:4711223-4752352	8235	1.06673	1.04494	1.02794	0.883912	1
NM_016795	20815	Srpk1	serine/arginine-rich protein specific kinase 1	chr17:28589588-28622521	2525	133.907	128.402	126.647	126.332	1
NM_009283	20846	Stat1	signal transducer and activator of transcription 1, transcript variant 2	chr1:52119438-52161865	5168	2.51574	2.31091	1.74433	1.66606	1
NM_001109905	20853	Stau1	staufen (RNA binding protein) homolog 1 (Drosophila), transcript variant 2	chr2:166947549-166996299	3590	5.84716	4.86215	4.85564	4.23263	1
NM_011494	20872	Stk16	serine/threonine kinase 16, transcript variant 1	chr1:75210829-75215606	2885	1.8895	1.86203	1.57544	1.53177	1
NM_011495	20873	Plk4	polo-like kinase 4, transcript variant 1	chr3:40799951-40816883	3547	17.1689	11.2147	8.45798	7.39716	1
NM_011496	20877	Aurkb	aurora kinase B	chr11:69045637-69051664	1965	6.16516	6.14984	5.82302	5.60851	1
NM_001291185	20878	Aurka	aurora kinase A, transcript variant 2	chr2:172356190-172370570	1897	61.0868	57.1065	55.559	54.7967	1
NM_009304	20973	Syngr2	synaptogyrin 2	chr11:117809667-117814286	1524	7.74984	7.68907	7.20598	6.87555	1
NM_015749	21452	Tcn2	transcobalamin 2, transcript variant 1	chr11:3917080-3932044	2061	5.26916	4.33173	3.42652	3.24893	1
NM_001198984	21453	Tcof1	treacle ribosome biogenesis factor 1, transcript variant 1	chr18:60813756-60848964	4629	3.75189	3.73014	3.47109	3.3628	1
NM_009341	21462	Tcp10b	t-complex protein 10b	chr17:13061111-13082226	2065	137.318	131.445	131.298	120.838	1
NM_009358	21770	Ppp2r5d	protein phosphatase 2, regulatory subunit B', delta	chr17:46682991-46705002	2926	5.82509	5.66385	5.38333	5.2144	1
NM_011588	21849	Trim28	tripartite motif-containing 28	chr7:13024152-13031032	3242	114.669	111.366	108.628	107.91	1
NM_011596	21871	Atp6v0a2	ATPase, H+ transporting, lysosomal V0 subunit A2	chr5:124629052-124724455	5345	6.10359	6.0841	6.01402	5.83261	1
NM_011606	21922	Clec3b	C-type lectin domain family 3, member b	chr9:123150946-123157432	992	2.33223	2.31898	2.03989	1.76118	1
NM_001310540	22019	Tpp2	tripeptidyl peptidase II, transcript variant 2	chr1:43933994-44003000	4652	26.8486	26.0913	25.2487	24.487	1
NM_011631	22027	Hsp90b1	heat shock protein 90, beta (Grp94), member 1	chr10:86690841-86705444	2759	193.869	187.313	173.763	172.128	1
NM_009431	22083	Ctr9	CTR9 homolog, Paf1/RNA polymerase II complex component	chr7:111028951-111056377	4300	25.3358	24.1166	22.6184	22.4517	1
NM_011650	22099	Tsn	translin	chr1:118298518-118311132	3039	9.29073	8.84878	8.48561	8.38793	1
NM_009439	22123	Psmd3	proteasome (prosome, macropain) 26S subunit, non-ATPase, 3	chr11:98682554-98695978	2147	26.3032	25.3348	24.9007	23.3069	1
NM_009442	22130	Ttf1	transcription termination factor, RNA polymerase I	chr2:29060263-29087650	4153	3.12444	2.28531	2.06854	2.02252	1
NM_009443	22134	Tgoln1	trans-golgi network protein	chr6:72608421-72617000	5024	14.6185	13.5056	13.4309	13.0243	1
NM_011653	22142	Tuba1a	tubulin, alpha 1A	chr15:98949847-98953501	1591	38.9442	38.5107	33.9587	27.0553	1
NM_001111106	22200	Uba3	ubiquitin-like modifier activating enzyme 3, transcript variant 2	chr6:97183632-97205647	2590	3.19539	2.80773	2.79433	2.31853	1
NM_013700	22225	Usp5	ubiquitin specific peptidase 5 (isopeptidase T), transcript variant 1	chr6:124815019-124829484	3213	1.66252	1.18951	1.02229	1.00442	1
NM_011675	22245	Uck1	uridine-cytidine kinase 1	chr2:32255002-32260105	1951	8.88503	8.7392	8.54564	8.15394	1
NM_011693	22329	Vcam1	vascular cell adhesion molecule 1	chr3:116110020-116129688	3398	7.56946	7.25378	5.22825	5.22545	1
NM_011714	22385	Baz1b	bromodomain adjacent to zinc finger domain, 1B	chr5:135187323-135246129	6433	5.51263	5.44741	5.0226	4.99207	1
NM_023500	22439	Xk	X-linked Kx blood group	chrX:9272784-9313245	5043	2.68466	2.48357	2.43125	2.4053	1
NM_009531	22591	Xpc	xeroderma pigmentosum, complementation group C	chr6:91489307-91515888	3632	2.04613	1.91894	1.84408	1.76498	1
NM_009541	22642	Zbtb17	zinc finger and BTB domain containing 17	chr4:141444673-141467937	3415	7.29581	7.12721	6.95353	6.94605	1
NM_011758	22698	Zfp39	zinc finger protein 39	chr11:58888153-58904225	3890	49.185	46.4405	45.0246	43.7658	1
NM_009565	22724	Zbtb7b	zinc finger and BTB domain containing 7B	chr3:89377646-89393203	3690	1.45191	1.41358	1.31768	1.1678	1
NM_011767	22763	Zfr	zinc finger RNA binding protein	chr15:12117851-12185449	4596	28.0953	27.7057	27.0817	24.7326	1
NM_011779	23790	Coro1c	coronin, actin binding protein 1C	chr5:113842439-113908706	3436	5.33575	5.3246	4.99312	4.63147	1
NM_011836	23928	Lamc3	laminin gamma 3	chr2:31887281-31946535	5930	2.51832	2.2479	1.50875	1.4776	1
NM_001166251	23945	Mgll	monoglyceride lipase, transcript variant 1	chr6:88724704-88828360	3991	21.2888	19.6259	19.4338	18.5672	1
NM_001347321	23984	Pde10a	Mus musculus phosphodiesterase 10A (Pde10a), transcript variant 3	chr17:8849985-8986648	7576	7.91171	7.6635	6.76802	6.25429	1
NM_011873	23994	Dazap2	DAZ associated protein 2	chr15:100615662-100620761	1822	51.7193	48.8149	47.7775	47.0387	1
NM_001113413	24017	Rnf13	ring finger protein 13, transcript variant 1	chr3:57736062-57835425	2872	3.42401	3.40303	3.39061	3.13674	1
NM_001294331	24086	Tlk2	tousled-like kinase 2 (Arabidopsis), transcript variant F	chr11:105178807-105283959	5494	8.71096	7.88179	7.35838	6.47704	1
NM_011908	24109	Ubl3	ubiquitin-like 3	chr5:148504631-148552788	2667	39.6017	26.4758	23.203	16.9828	1
NM_001038018	26385	Grk6	G protein-coupled receptor kinase 6, transcript variant 1	chr13:55445331-55460927	3001	1.1478	0.890385	0.661132	0.52338	1
NM_001038663	26413	Mapk1	mitogen-activated protein kinase 1, transcript variant 2	chr16:16983382-17039040	1932	4.45155	4.31764	4.27631	3.8562	1
NM_207692	26420	Mapk9	mitogen-activated protein kinase 9, transcript variant alpha2	chr11:49846751-49886421	4677	9.03286	8.83064	8.44631	8.42531	1
NM_011972	26447	Poli	polymerase (DNA directed), iota, transcript variant 2	chr18:70508680-70530321	2482	6.28276	4.90698	4.4608	4.29868	1
NM_011989	26569	Slc27a4	solute carrier family 27 (fatty acid transporter), member 4	chr2:29802680-29817522	4008	1.3616	1.25445	1.17971	1.09141	1
NM_011991	26572	Cops3	COP9 signalosome subunit 3	chr11:59817804-59839767	1566	50.5467	49.7003	49.0109	47.7065	1
NM_001253809	26934	Racgap1	Rac GTPase-activating protein 1, transcript variant 3	chr15:99620496-99651656	2930	2.43857	1.96681	1.59858	1.4797	1
NM_025298	26939	Polr3e	polymerase (RNA) III (DNA directed) polypeptide E, transcript variant 1	chr7:120917744-120947432	4234	11.2417	11.1075	10.5813	10.4274	1
NM_012047	26992	Brd7	bromodomain containing 7	chr8:88332311-88362191	2370	21.5125	20.0057	19.5788	15.7123	1
NM_001252544	27054	Sec23b	SEC23 homolog B, COPII coat complex component, transcript variant 3	chr2:144556229-144590753	2792	4.82646	4.76974	4.52261	4.18276	1
NM_012060	27061	Bcap31	B cell receptor associated protein 31, transcript variant 1	chrX:73686178-73716204	1248	8.94944	8.89539	8.84963	8.3345	1
NM_013719	27103	Eif2ak4	eukaryotic translation initiation factor 2 alpha kinase 4, transcript variant 1	chr2:118388617-118475234	5213	1.98693	1.92879	1.65356	1.48267	1
NM_001048146	27215	Azi2	5-azacytidine induced gene 2, transcript variant 2	chr9:118040522-118060484	2556	2.1094	1.98238	1.5575	1.15357	1
NM_001286508	27215	Azi2	5-azacytidine induced gene 2, transcript variant 4	chr9:118040522-118065096	4548	3.64147	2.91272	1.90708	1.67597	1
NM_020494	27225	Ddx24	DEAD (Asp-Glu-Ala-Asp) box polypeptide 24, transcript variant 2	chr12:103407976-103425867	2904	40.8721	39.2929	37.3729	36.0373	1
NM_013748	27278	Clnk	cytokine-dependent hematopoietic cell linker	chr5:38706457-38876693	1586	1.36419	1.32524	0.918049	0.909797	1
NM_001164101	27360	Add3	adducin 3 (gamma), transcript variant 4	chr19:53140443-53247326	4353	1.03147	0.888005	0.603947	0.444956	1
NM_001164099	27360	Add3	adducin 3 (gamma), transcript variant 1	chr19:53140443-53247326	4449	3.89898	3.88274	2.5036	2.32878	1
NM_138583	27883	Tango2	transport and golgi organization 2	chr16:18300825-18343932	1514	3.19208	2.91582	2.83354	2.72042	1
NM_138601	28295	D10Jhu81e	DNA segment, Chr 10, Johns Hopkins University 81 expressed	chr10:78162067-78169768	1363	14.2699	14.2566	13.8207	13.4089	1
NM_013882	29870	Gtse1	G two S phase expressed protein 1, transcript variant 2	chr15:85859946-85876573	2692	1.54939	1.26094	0.94897	0.882464	1
NM_013908	30839	Fbxw5	F-box and WD-40 domain protein 5	chr2:25500778-25505470	2359	165.604	161.85	144.823	144.681	1
NR_104298	30877	Gnl3	guanine nucleotide binding protein-like 3 (nucleolar), transcript variant 2	chr14:31012433-31019131	1878	1.88858	1.77009	1.65054	1.62011	1
NR_027677	50496	E2f6	E2F transcription factor 6, transcript variant 2	chr12:16810965-16826752	2496	1.31988	0.935443	0.79233	0.55975	1
NM_015769	50505	Ercc4	excision repair cross-complementing rodent repair deficiency, complementation group 4	chr16:13109736-13152009	6703	5.83872	5.81301	5.55001	5.50212	1
NM_015790	50723	Icosl	icos ligand	chr10:78069368-78079525	2748	1.01423	0.917466	0.860408	0.801953	1
NM_001081168	50724	Sap30l	SAP30-like	chr11:57801637-57810615	1549	1.99821	1.82041	1.77839	1.6081	1
NM_016688	50996	Pdcd7	programmed cell death 7	chr9:65346068-65359643	2455	1.29024	1.07289	1.01744	0.516669	1
NM_177466	52055	Rab11fip5	RAB11 family interacting protein 5 (class I), transcript variant 2	chr6:85334962-85374634	4105	26.8735	26.5902	24.4823	23.3821	1
NM_133791	52357	Wwc2	WW, C2 and coiled-coil domain containing 2	chr8:47827606-47990551	5031	27.8803	27.1625	25.1264	24.5333	1
NM_001037756	52592	Brms1l	breast cancer metastasis-suppressor 1-like	chr12:55836366-55869735	2566	5.10535	5.08655	4.60292	4.58332	1
NM_178609	52679	E2f7	E2F transcription factor 7	chr10:110745465-110787384	5476	1.04615	1.01263	1.00975	0.91094	1
NM_001271600	52683	Ncaph2	non-SMC condensin II complex, subunit H2, transcript variant 4	chr15:89355719-89372850	3247	1.18941	1.0397	0.955225	0.847896	1
NM_144833	52708	Zfp410	zinc finger protein 410, transcript variant 1	chr12:84316859-84343830	2697	4.05741	4.04127	3.83098	3.72519	1
NM_029643	52710	Slc52a2	solute carrier protein 52, member 2	chr15:76538943-76542130	2700	5.75499	5.35153	3.69828	2.87676	1
NM_026383	52830	Pnrc2	proline-rich nuclear receptor coactivator 2	chr4:135870926-135873846	1907	7.98088	7.4972	7.34829	6.98583	1
NM_016810	53334	Gosr1	golgi SNAP receptor complex member 1	chr11:76726602-76763555	4265	8.95982	8.89207	8.56156	8.40331	1
NM_016859	53414	Bysl	bystin-like	chr17:47599331-47611492	3854	10.8849	10.303	10.0369	9.92841	1
NM_016865	53415	Htatip2	HIV-1 Tat interactive protein 2, transcript variant 1	chr7:49759106-49773999	1409	16.3689	15.0429	14.8513	14.4467	1
NM_001122756	53419	Corin	corin, transcript variant 2	chr5:72300025-72504540	4706	1.06658	0.930347	0.549389	0.495	1
NM_016898	53599	Cd164	CD164 antigen	chr10:41519500-41531042	2830	52.9717	48.9409	46.9252	43.7954	1
NM_001111290	53872	Caprin1	cell cycle associated protein 1, transcript variant 3	chr2:103762945-103797078	6089	3.56214	3.55417	3.49925	3.25307	1
NM_001004177	53883	Celsr2	cadherin, EGF LAG seven-pass G-type receptor 2, transcript variant 2	chr3:108390848-108415494	10401	1.3411	1.26736	0.876881	0.79189	1
NM_001113518	54126	Arhgef7	Rho guanine nucleotide exchange factor (GEF7), transcript variant 2	chr8:11758330-11835217	4650	1.9991	1.77989	1.59017	0.922695	1
NM_016860	54130	Actr1a	ARP1 actin-related protein 1A, centractin alpha	chr19:46376814-46395735	2742	105.884	103.889	100.117	99.7737	1
NM_016845	54137	Acrbp	proacrosin binding protein, transcript variant 1	chr6:125049927-125063265	1913	65.6929	63.5466	61.6291	60.1047	1
NM_017407	54141	Spag5	sperm associated antigen 5	chr11:78301591-78322454	3822	38.9456	38.3791	37.4884	37.2953	1
NM_001291248	54188	Cpsf4	cleavage and polyadenylation specific factor 4, transcript variant 1	chr5:145167213-145182041	1716	2.84338	2.53651	2.42435	2.27208	1
NM_019434	54387	Mcm3ap	minichromosome maintenance complex component 3 associated protein	chr10:76468971-76515857	6383	4.79912	4.6	4.29376	4.22706	1
NM_018776	54394	Crlf3	cytokine receptor-like factor 3, transcript variant 1	chr11:80046493-80080991	2396	2.39778	2.29734	2.17113	1.99799	1
NM_001302396	54397	Ppt2	palmitoyl-protein thioesterase 2, transcript variant 5	chr17:34616662-34627435	1710	2.73804	2.43017	2.12123	1.92696	1
NM_001347562	54473	Tollip	Mus musculus toll interacting protein (Tollip), transcript variant 2	chr7:141881580-141902461	3854	4.14128	4.13799	4.10663	3.80264	1
NM_018775	54610	Tbc1d8	TBC1 domain family, member 8	chr1:39371496-39478747	4439	4.17734	4.0262	3.90812	3.79556	1
NM_018786	54614	Prpf40b	pre-mRNA processing factor 40B	chr15:99295241-99317018	3338	4.54481	2.56105	2.46137	1.92226	1
NM_018788	54616	Extl3	exostoses (multiple)-like 3	chr14:65052059-65098106	5978	1.28012	1.24763	1.24014	1.09914	1
NM_018783	54723	Tfip11	tuftelin interacting protein 11	chr5:112326369-112338073	3549	6.79214	5.94815	4.98168	2.93194	1
NM_181315	56078	Car5b	carbonic anhydrase 5b, mitochondrial	chrX:163976822-164028010	3449	1.20714	1.15075	1.09634	1.04403	1
NM_019547	56190	Rbm38	RNA binding motif protein 38	chr2:173021902-173034731	1774	5.65449	5.37645	5.19199	4.71294	1
NM_019566	56212	Rhog	ras homolog family member G	chr7:102239123-102250118	1264	4.23471	3.96782	3.62234	2.99609	1
NM_019781	56273	Pex14	peroxisomal biogenesis factor 14	chr4:148960535-149099812	1942	13.4655	13.3244	12.9676	12.2829	1
NM_019875	56325	Abcb9	ATP-binding cassette, sub-family B (MDR/TAP), member 9	chr5:124061857-124095798	3334	12.722	12.6228	12.5583	12.3503	1
NM_023719	56338	Txnip	thioredoxin interacting protein, transcript variant 2	chr3:96557957-96561857	2798	10.3516	8.91402	7.59195	7.44272	1
NM_146200	56347	Eif3c	eukaryotic translation initiation factor 3, subunit C	chr7:126546911-126566366	2882	118.364	115.978	108.093	91.332	1
NM_019720	56368	Cyb561d2	cytochrome b-561 domain containing 2	chr9:107539011-107541865	1782	4.3149	3.86582	3.68793	3.2118	1
NM_001347235	56381	Spen	Mus musculus SPEN homolog, transcriptional regulator (Drosophila) (Spen), transcript variant 2	chr4:141467890-141538597	12230	5.51661	4.62663	4.40274	3.7269	1
NM_019768	56397	Morf4l2	mortality factor 4 like 2, transcript variant 1	chrX:136732948-136741609	1938	1.52242	1.40197	1.15437	0.70242	1
NM_019783	56401	P3h1	prolyl 3-hydroxylase 1, transcript variant 2	chr4:119232915-119248977	3193	3.58974	3.17768	3.17359	3.0437	1
NM_001311113	56403	Syncrip	synaptotagmin binding, cytoplasmic RNA interacting protein, transcript variant 4	chr9:88449364-88482397	6773	1.30078	1.15453	1.05729	1.01852	1
NM_001163452	56407	Trpc4ap	transient receptor potential cation channel, subfamily C, member 4 associated protein, transcript variant 1	chr2:155634277-155692384	3198	37.9868	35.0825	32.9629	32.2821	1
NM_019661	56418	Ykt6	YKT6 v-SNARE homolog (S. cerevisiae)	chr11:5955758-5967781	2477	18.4956	17.5695	15.5839	15.0056	1
NM_019699	56473	Fads2	fatty acid desaturase 2	chr19:10064164-10101503	1508	7.57261	7.01786	4.20977	3.71319	1
NM_001286345	56513	Pard6a	par-6 family cell polarity regulator alpha, transcript variant 5	chr8:105701647-105703494	1177	1.11138	1.05913	0.937572	0.798625	1
NM_019922	56693	Crtap	cartilage associated protein	chr9:114375131-114390712	1714	9.12451	8.95948	8.85661	8.09087	1
NM_020009	56717	Mtor	mechanistic target of rapamycin (serine/threonine kinase)	chr4:148448582-148557685	8595	30.6446	29.2833	27.2728	26.2685	1
NM_019932	56744	Pf4	platelet factor 4	chr5:90772435-90773383	588	2.04702	1.76231	1.37224	1.10759	1
NM_001112714	56784	Ralgapa1	Ral GTPase activating protein, alpha subunit 1, transcript variant 1	chr12:55602890-55821516	8259	7.68181	7.27567	6.32596	5.88845	1
NR_037908	57295	Icmt	isoprenylcysteine carboxyl methyltransferase, transcript variant 2	chr4:152297214-152307126	5046	1.79948	1.64904	1.58786	1.54056	1
NM_133788	57295	Icmt	isoprenylcysteine carboxyl methyltransferase, transcript variant 1	chr4:152297214-152307126	4937	3.92746	3.54148	3.31063	2.94829	1
NM_020580	57314	Nelfcd	negative elongation factor complex member C/D, Th1l	chr2:174415804-174427502	2279	10.0342	9.92862	9.70943	9.62143	1
NM_020585	57437	Golga7	golgi autoantigen, golgin subfamily a, 7, transcript variant 1	chr8:23241326-23257080	2031	6.94961	6.69567	5.14143	5.0482	1
NM_212433	57443	Fbxo3	F-box protein 3, transcript variant 1	chr2:104027799-104063237	4659	14.4108	14.1864	13.5033	13.4067	1
NM_021302	57740	Stk32c	serine/threonine kinase 32C, transcript variant 1	chr7:139103638-139188494	2183	1.35508	1.31571	1.11285	1.03739	1
NM_021311	57749	Piwil1	piwi-like RNA-mediated gene silencing 1	chr5:128736246-128755474	3944	110.675	110.44	105.827	104.869	1
NM_021338	57808	Rpl35a	ribosomal protein L35A, transcript variant 1	chr16:33056514-33060188	536	22.0304	19.0941	15.2129	11.7631	1
NM_021372	58172	Sertad2	SERTA domain containing 2, transcript variant 1	chr11:20543253-20653023	5730	8.24858	7.76583	6.63189	6.49463	1
NM_021415	58226	Cacna1h	calcium channel, voltage-dependent, T type, alpha 1H subunit, transcript variant 1	chr17:25374287-25433783	8228	34.5848	31.6403	29.3992	26.3496	1
NM_021438	58249	Fibp	fibroblast growth factor (acidic) intracellular binding protein, transcript variant 2	chr19:5460607-5465052	1219	7.78487	7.67968	7.46535	6.73375	1
NM_021501	59004	Pias4	protein inhibitor of activated STAT 4	chr10:81153966-81167720	1668	27.1775	27.1156	23.7227	23.6172	1
NM_021537	59041	Stk25	serine/threonine kinase 25 (yeast)	chr1:93620751-93635727	3254	8.84773	8.41734	7.44128	7.43109	1
NM_021607	59287	Ncstn	nicastrin	chr1:172066013-172082749	2855	19.8903	18.9038	13.6795	13.3027	1
NM_021608	59288	Dctn5	dynactin 5	chr7:122133041-122149044	1532	17.3482	17.0746	16.8494	16.8313	1
NM_021921	60597	Mapk8ip2	mitogen-activated protein kinase 8 interacting protein 2	chr15:89453911-89462447	3539	26.5102	24.1153	23.0442	21.9834	1
NM_021899	60611	Foxj2	forkhead box J2	chr6:122820184-122845366	5013	1.58077	1.55995	1.53694	1.46108	1
NM_178380	64340	Dhx38	DEAH (Asp-Glu-Ala-His) box polypeptide 38	chr8:109548024-109565601	4190	9.81961	9.15303	8.55042	8.08425	1
NM_023146	66011	Ranbp17	RAN binding protein 17	chr11:33211794-33513746	5002	7.79976	7.24867	6.24894	5.82314	1
NM_025379	66142	Cox7b	cytochrome c oxidase subunit VIIb	chrX:106015700-106022450	1001	3.8603	3.80316	3.13917	2.50991	1
NM_024170	66158	Cxx1a	CAAX box 1A	chrX:53642489-53643763	1275	2.41828	2.40614	2.39304	2.00104	1
NM_025433	66229	Rpl7l1	ribosomal protein L7-like 1	chr17:46773907-46782656	2606	9.47901	8.8474	8.84544	8.63441	1
NM_025488	66323	1700001K19Rik	RIKEN cDNA 1700001K19 gene	chr12:110667689-110682619	954	9.49625	4.98891	4.88946	3.24495	1
NR_104357	66433	Chchd7	coiled-coil-helix-coiled-coil-helix domain containing 7, transcript variant 9	chr4:3938888-3943525	481	1.30824	1.08587	0.814603	0.779046	1
NR_130725	66573	Dzip1	DAZ interacting protein 1	chr14:118875520-118923167	5460	3.67901	1.93411	1.44352	1.30496	1
NM_025670	66626	Cdip1	cell death inducing Trp53 target 1	chr16:4765461-4789935	3898	3.6739	3.60769	2.81517	2.19362	1
NM_025690	66660	Sltm	SAFB-like, transcription modulator, transcript variant 1	chr9:70542870-70592232	3691	10.2653	9.84073	8.4189	6.58368	1
NM_025774	66801	Prkrip1	Prkr interacting protein 1 (IL11 inducible)	chr5:136180357-136198954	1654	10.9394	8.35474	8.09963	6.3646	1
NM_025776	66810	Rbm22	RNA binding motif protein 22	chr18:60560786-60572729	2079	6.06515	5.87006	5.83992	5.67043	1
NM_025784	66821	Bcs1l	BCS1-like (yeast), transcript variant 1	chr1:74588289-74592443	1901	1.55576	1.14331	1.07984	0.812277	1
NM_025785	66822	Fbxo25	F-box protein 25	chr8:13907806-13940521	2008	2.26209	2.20576	1.98524	1.93305	1
NM_024179	66839	0610009O20Rik	RIKEN cDNA 0610009O20 gene	chr18:38250249-38262629	2404	32.6134	30.9848	30.5869	29.4514	1
NM_025794	66841	Etfdh	electron transferring flavoprotein, dehydrogenase	chr3:79603788-79628767	2281	7.97923	7.38001	6.65322	6.01277	1
NM_025818	66874	Ncbp3	nuclear cap binding subunit 3	chr11:73047867-73083579	6284	1.05968	1.01017	0.733161	0.647441	1
NM_025820	66877	Crnkl1	Crn, crooked neck-like 1 (Drosophila)	chr2:145917482-145934700	3111	12.6333	12.5162	12.4473	12.3626	1
NM_025883	66980	Zdhhc6	zinc finger, DHHC domain containing 6, transcript variant 2	chr19:55298296-55316032	2173	6.64336	6.05335	6.04773	4.07199	1
NM_025889	66990	Tmem134	.	chr19:4125960-4132307	1473	3.99796	3.67715	3.52847	3.28168	1
NM_199079	67040	Ddx17	.	chr15:79534661-79546559	2821	23.6745	22.9223	16.5427	12.9071	1
NM_001302382	67072	Cdc37l1	cell division cycle 37-like 1, transcript variant 3	chr19:28990352-29015766	4074	9.81775	8.82292	8.11773	7.81389	1
NM_001190409	67075	Magt1	magnesium transporter 1, transcript variant 1	chrX:105968085-106011899	4523	1.35587	1.34197	1.07186	0.984131	1
NM_025987	67130	Ndufa6	NADH dehydrogenase (ubiquinone) 1 alpha subcomplex, 6 (B14)	chr15:82350139-82354291	560	43.9845	25.5104	24.3087	18.6184	1
NM_024193	67134	Nop56	NOP56 ribonucleoprotein	chr2:130274412-130279313	1895	6.62887	6.48868	6.38014	6.22293	1
NM_011416	67155	Smarca2	SWI/SNF related, matrix associated, actin dependent regulator of chromatin, subfamily a, member 2, transcript variant 1	chr19:26605160-26778321	5813	20.8372	20.4559	15.4736	11.5649	1
NM_026009	67163	Ccdc47	coiled-coil domain containing 47	chr11:106199356-106216367	3268	11.3021	11.0626	10.5218	10.0792	1
NM_026040	67222	Srfbp1	serum response factor binding protein 1	chr18:52465693-52490738	1463	4.32448	4.28774	4.1954	4.13312	1
NM_001284218	67269	Agtpbp1	ATP/GTP binding protein 1, transcript variant 3	chr13:59493404-59557347	3061	7.60679	5.41285	5.36316	4.39053	1
NM_152807	67291	Ccdc137	coiled-coil domain containing 137	chr11:120458129-120464353	2759	2.57379	2.5358	2.53053	2.36787	1
NM_001003908	67300	Cltc	clathrin, heavy polypeptide (Hc)	chr11:86694653-86757492	6144	19.0022	18.5165	15.3232	15.0331	1
NM_024199	67337	Cstf1	cleavage stimulation factor, 3' pre-RNA, subunit 1	chr2:172371003-172381086	1820	2.67931	2.63995	2.28158	1.97397	1
NM_023844	67374	Jam2	junction adhesion molecule 2	chr16:84774123-84826375	4817	2.21437	1.80055	1.65852	0.933514	1
NM_026140	67417	Ears2	glutamyl-tRNA synthetase 2, mitochondrial	chr7:122034162-122067086	6528	1.15837	1.12988	1.09188	1.01379	1
NM_027078	67454	Ikbip	IKBKB interacting protein, transcript variant 2	chr10:91083039-91102613	1235	1.29656	1.27999	1.12524	1.07313	1
NM_026169	67457	Frmd8	FERM domain containing 8	chr19:5850974-5875208	3166	17.269	16.2108	15.6081	14.4115	1
NM_026173	67463	Poc5	POC5 centriolar protein	chr13:96388294-96415587	3033	13.3704	12.4625	12.3618	11.9874	1
NM_026175	67465	Sf3a1	splicing factor 3a, subunit 1	chr11:4160354-4182541	4916	15.1977	14.6787	13.8566	13.6771	1
NM_026189	67484	Eepd1	endonuclease/exonuclease/phosphatase family domain containing 1	chr9:25481597-25604110	2673	1.45618	1.43474	1.30782	1.23177	1
NM_001163836	67543	Pabpc6	poly(A) binding protein, cytoplasmic 6	chr17:9666497-9669704	3208	136.152	125.54	124.462	120.473	1
NM_024203	67544	Fam120b	family with sequence similarity 120, member B, transcript variant 1	chr17:15396246-15433581	4519	13.4954	12.8197	12.0569	11.9975	1
NM_026298	67661	Ift172	intraflagellar transport 172	chr5:31253279-31291114	5408	66.699	63.2095	61.0191	59.8352	1
NM_026340	67724	Pop1	processing of precursor 1, ribonuclease P/MRP family, (S. cerevisiae), transcript variant 2	chr15:34495311-34530653	3303	1.18332	0.77378	0.723614	0.368581	1
NM_026353	67739	Slc48a1	solute carrier family 48 (heme transporter), member 1	chr15:97784365-97792692	2526	5.3646	5.06925	4.84477	4.6139	1
NR_028121	67749	Mgarp	mitochondria localized glutamic acid rich protein, transcript variant 2	chr3:51388413-51396547	1429	3.07923	2.9344	2.77275	2.22847	1
NM_026367	67769	Gpatch2	G patch domain containing 2	chr1:187215511-187351429	4549	11.7127	11.3397	10.9183	10.3096	1
NM_026376	67784	Plxnd1	plexin D1	chr6:115954811-115995005	6907	1.63443	1.58462	1.41828	1.23696	1
NM_024207	67819	Derl1	Der1-like domain family, member 1	chr15:57869502-57892418	3145	12.6994	11.9541	11.2648	11.0707	1
NM_023395	67866	Wfdc1	WAP four-disulfide core domain 1	chr8:119666365-119688020	1169	6.46077	6.44563	5.19815	4.82605	1
NM_026430	67883	Uxs1	UDP-glucuronate decarboxylase 1	chr1:43750231-43827708	1263	7.71889	7.60692	6.98175	4.60525	1
NM_175126	67917	Zcchc3	zinc finger, CCHC domain containing 3	chr2:152411956-152415044	3089	1.59857	1.59274	1.58075	1.46807	1
NM_023403	67943	Mesdc2	mesoderm development candidate 2	chr7:83892000-83901532	4492	22.878	22.3516	21.4271	20.7593	1
NM_001289537	67981	Hormad1	HORMA domain containing 1, transcript variant 3	chr3:95559677-95585798	1438	2.71785	2.11388	1.9636	1.53838	1
NM_026509	68016	Murc	muscle-related coiled-coil protein	chr4:48663514-48673492	2044	1.86934	1.83191	1.76621	1.72617	1
NM_026563	68112	Sdccag3	serologically defined colon cancer antigen 3, transcript variant 1	chr2:26382800-26389316	2195	31.3177	28.7858	28.3479	24.0289	1
NM_001085408	68112	Sdccag3	serologically defined colon cancer antigen 3, transcript variant 4	chr2:26382800-26389316	1976	7.64062	7.04681	6.06298	5.63048	1
NM_024220	68197	Ndufc2	NADH dehydrogenase (ubiquinone) 1, subcomplex unknown, 2	chr7:97400003-97407800	681	19.6892	19.5468	19.4049	18.4877	1
NM_001289740	68235	Mturn	maturin, neural progenitor differentiation regulator homolog (Xenopus), transcript variant 1	chr6:54681624-54703855	5307	4.22391	4.05951	3.996	3.70286	1
NM_024222	68292	Stt3b	STT3, subunit of the oligosaccharyltransferase complex, homolog B (S. cerevisiae)	chr9:115242582-115310421	4220	174.105	171.944	165.625	165.084	1
NM_146171	68298	Ncapd2	non-SMC condensin I complex, subunit D2	chr6:125168007-125191586	4514	4.59374	4.02559	3.54907	3.19688	1
NM_023455	68396	Nat8	N-acetyltransferase 8 (GCN5-related)	chr6:85830387-85831890	932	2.68371	1.94988	1.78221	1.12214	1
NM_026718	68420	Ankrd13a	ankyrin repeat domain 13a	chr5:114775140-114805820	3252	94.0401	92.2654	88.34	87.7829	1
NM_001290765	68427	Slc39a13	solute carrier family 39 (metal ion transporter), member 13, transcript variant 1	chr2:91061781-91070315	2416	2.39964	2.28899	2.25975	1.74829	1
NM_001099675	68512	Tomm5	translocase of outer mitochondrial membrane 5 homolog (yeast), transcript variant 1	chr4:45105210-45108113	636	4.44609	4.43859	3.81728	3.59564	1
NM_134142	68539	Tmem109	transmembrane protein 109	chr19:10870661-10881743	1929	2.18688	2.06631	1.91726	1.25818	1
NM_194052	68585	Rtn4	reticulon 4, transcript variant 2	chr11:29692898-29744414	3747	1.29645	1.19621	1.06631	0.8536	1
NM_026789	68625	Cfap57	cilia and flagella associated protein 57	chr4:118554551-118620405	3895	58.9729	56.8865	55.4744	54.505	1
NM_001110272	68644	Abhd14a	abhydrolase domain containing 14A, transcript variant 3	chr9:106440051-106447678	1125	1.70896	1.17795	1.05191	0.876559	1
NM_026872	68926	Ubap2	ubiquitin-associated protein 2	chr4:41194315-41275135	4369	10.6213	10.5904	10.139	9.15107	1
NM_026880	68943	Pink1	PTEN induced putative kinase 1	chr4:138313410-138326296	2366	77.8247	75.2595	73.5372	71.8563	1
NM_026895	68972	Tatdn3	TatD DNase domain containing 3, transcript variant 1	chr1:191045830-191062932	1238	2.82284	2.31285	1.61926	1.47574	1
NM_026917	69035	Zdhhc3	zinc finger, DHHC domain containing 3	chr9:123072310-123113205	6987	1.75615	1.73831	1.59587	1.53848	1
NM_001109628	69131	Cdk12	cyclin-dependent kinase 12, transcript variant 2	chr11:98203305-98253540	7642	1.57034	1.54524	1.48856	1.34204	1
NM_026968	69161	Manbal	mannosidase, beta A, lysosomal-like	chr2:157367594-157396763	1107	6.28906	5.3614	4.64084	3.92451	1
NM_028839	69179	Tmem110	transmembrane protein 110	chr14:30825594-30877210	3738	1.56607	1.54343	1.47152	1.41214	1
NM_026987	69192	Dhx16	DEAH (Asp-Glu-Ala-His) box polypeptide 16	chr17:35879778-35892668	3390	28.5366	27.762	26.8089	26.157	1
NM_001114119	69232	Qrich1	glutamine-rich 1, transcript variant 1	chr9:108517087-108560167	3362	1.04363	0.922077	0.754978	0.50926	1
NM_001252636	69288	Rhobtb1	Rho-related BTB domain containing 1, transcript variant 2	chr10:69208552-69291784	4305	9.3746	8.44629	8.13442	8.00339	1
NM_027107	69535	Ten1	TEN1 telomerase capping complex subunit	chr11:116198855-116215318	902	4.60143	4.28048	3.67582	3.65192	1
NM_027127	69590	Gpx8	glutathione peroxidase 8 (putative)	chr13:113042763-113046388	1016	1.35109	1.26419	0.740156	0.71654	1
NM_029556	69634	Clybl	citrate lyase beta like	chr14:122181694-122402234	1241	1.55858	1.47642	1.34146	1.22986	1
NM_027151	69654	Dctn2	dynactin 2, transcript variant 3	chr10:127266262-127281959	1918	59.7153	54.8358	48.0864	44.9878	1
NM_027156	69663	Ddx51	DEAD (Asp-Glu-Ala-Asp) box polypeptide 51	chr5:110653451-110660496	4846	7.00103	6.42758	6.27761	6.23507	1
NM_023525	69719	Cad	carbamoyl-phosphate synthetase 2, aspartate transcarbamylase, and dihydroorotase, transcript variant 1	chr5:31054780-31078479	7137	2.61133	2.54003	2.10281	1.27356	1
NM_053084	69807	Trim32	tripartite motif-containing 32, transcript variant 1	chr4:65604986-65616240	3196	2.24671	2.13634	2.08409	2.01511	1
NM_001039394	69834	Rab43	RAB43, member RAS oncogene family, transcript variant 1	chr6:87788853-87811779	4605	5.14541	4.94622	4.81032	4.74929	1
NM_001077631	69882	Vwa9	von Willebrand factor A domain containing 9, transcript variant 2	chr9:64960832-64986981	2896	11.5529	10.4432	10.2533	9.14723	1
NM_027293	70028	Dopey2	dopey family member 2, transcript variant 1	chr16:93711907-93810588	7316	2.87059	2.74154	2.6151	2.5325	1
NM_001310748	70103	Znhit1	zinc finger, HIT domain containing 1, transcript variant 3	chr5:136982194-136986904	869	1.91773	1.861	1.81973	1.60796	1
NM_197959	70218	Kif18b	kinesin family member 18B	chr11:102905519-102925124	3336	14.4075	13.6674	12.7679	12.5882	1
NM_027357	70247	Psmd1	proteasome (prosome, macropain) 26S subunit, non-ATPase, 1	chr1:86064619-86139295	3256	23.129	22.6133	21.8008	21.7376	1
NR_104465	70351	Ppp4r1	protein phosphatase 4, regulatory subunit 1, transcript variant 3	chr17:65783355-65841926	3320	1.04357	0.694123	0.56952	0.553872	1
NM_001324481	70369	Bag5	BCL2-associated athanogene 5, transcript variant 3	chr12:111709491-111712953	2231	7.88413	7.49791	7.04311	6.99357	1
NM_178379	70383	Cox10	cytochrome c oxidase assembly protein 10	chr11:63962627-64079472	2921	6.89067	6.71319	6.48476	6.29755	1
NM_001159930	70454	Cenpl	centromere protein L, transcript variant 1	chr1:161070767-161086724	2296	4.69335	4.08354	3.43023	3.42597	1
NM_027432	70465	Wdr77	WD repeat domain 77	chr3:105959498-105969760	3553	11.1273	10.9345	10.8977	10.7456	1
NM_027453	70533	Btf3l4	basic transcription factor 3-like 4	chr4:108814295-108833584	3111	9.04822	8.94119	8.78144	8.1852	1
NM_023579	70572	Ipo5	importin 5	chr14:120911194-120948044	4593	134.415	130.513	112.864	108.659	1
NM_173443	70675	Vcpip1	valosin containing protein (p97)/p47 complex interacting protein 1	chr1:9718622-9748382	9749	6.4615	6.44517	5.95709	5.84755	1
NM_001081359	70790	Ubr5	ubiquitin protein ligase E3 component n-recognin 5, transcript variant 1	chr15:37967328-38078854	9791	11.0529	10.3542	9.4537	4.91921	1
NM_029254	70891	Spdya	speedy/RINGO cell cycle regulator family, member A, transcript variant 1	chr17:71552061-71589533	1891	31.3418	30.4719	30.061	29.0957	1
NM_027725	71227	Daw1	dynein assembly factor with WDR repeat domains 1, transcript variant 1	chr1:83159762-83210572	1353	1.71283	1.67529	1.58252	1.34629	1
NM_001163534	71236	Rsph14	radial spoke head homolog 14 (Chlamydomonas), transcript variant 3	chr10:74957477-75032553	1190	6.19457	5.83074	4.42159	4.23732	1
NM_001039194	71361	Aifm2	apoptosis-inducing factor, mitochondrion-associated 2, transcript variant 3	chr10:61715263-61738652	3151	3.00771	2.81199	2.40844	2.1049	1
NM_023598	71371	Arid5b	AT rich interactive domain 5B (MRF1-like)	chr10:68095593-68278726	4494	2.04948	1.62725	0.996185	0.628474	1
NM_027815	71517	9030624J02Rik	RIKEN cDNA 9030624J02 gene	chr7:118740271-118841491	3577	8.18696	8.10336	7.28294	7.16507	1
NM_027889	71732	Vps11	VPS11, CORVET/HOPS core subunit	chr9:44348105-44361670	3180	13.1853	12.8247	12.5422	11.6751	1
NM_027903	71755	Dhdh	dihydrodiol dehydrogenase (dimeric)	chr7:45473563-45488796	2738	4.68024	4.54661	3.82046	3.78116	1
NM_027914	71769	Bbs10	Bardet-Biedl syndrome 10 (human)	chr10:111298679-111301736	2753	6.09308	5.748	5.59013	5.32435	1
NR_045519	71810	Ranbp3	RAN binding protein 3, transcript variant 4	chr17:56673225-56711769	2621	2.00424	1.57234	1.46518	1.21422	1
NM_027946	71833	Dcaf7	DDB1 and CUL4 associated factor 7	chr11:106036872-106059323	5749	33.0401	30.9622	29.4444	28.9588	1
NM_170591	71844	Nupl1	nucleoporin like 1	chr14:60219468-60251378	2394	35.0138	33.2153	30.9825	29.8921	1
NM_027968	71865	Fbxo30	F-box protein 30, transcript variant 1	chr10:11281330-11297969	4977	5.83433	5.54149	5.21804	4.72682	1
NM_027994	71902	Cand1	cullin associated and neddylation disassociated 1	chr10:119198812-119240055	8209	26.9754	25.7465	23.2461	23.1879	1
NM_028014	71947	Tmem94	transmembrane protein 94	chr11:115765433-115799033	4996	8.98372	8.81912	8.54228	7.93631	1
NM_178622	71954	Suds3	suppressor of defective silencing 3 homolog (S. cerevisiae), transcript variant 1	chr5:117091678-117115993	2422	13.4739	11.121	9.30547	8.21445	1
NM_133740	71974	Prmt3	protein arginine N-methyltransferase 3	chr7:49778358-49858265	2495	1.79436	1.7856	1.71628	1.63312	1
NM_028047	71997	Smg9	smg-9 homolog, nonsense mediated mRNA decay factor (C. elegans)	chr7:24399628-24422777	2232	13.8944	13.495	11.9572	11.9371	1
NM_028065	72029	Cnpy3	canopy FGF signaling regulator 3, transcript variant 1	chr17:46735711-46752214	1902	8.54642	8.05108	7.99654	7.74422	1
NM_001037847	72068	Cnot2	CCR4-NOT transcription complex, subunit 2, transcript variant 2	chr10:116485161-116581511	2746	1.08153	0.985565	0.951718	0.675179	1
NM_028095	72096	Mettl10	methyltransferase like 10	chr7:132827461-132852647	1077	1.83808	1.72011	0.896398	0.847355	1
NM_001141976	72119	Tpx2	TPX2, microtubule-associated, transcript variant 4	chr2:152847964-152895321	4177	4.17646	3.97201	3.81931	3.40159	1
NM_001004362	72128	2610008E11Rik	RIKEN cDNA 2610008E11 gene	chr10:79064374-79097600	4229	1.65412	1.61507	1.48728	1.4733	1
NM_028198	72322	Xpo5	exportin 5	chr17:46202855-46242299	3709	7.66274	7.19684	5.77006	5.38835	1
NM_172414	72350	Zc2hc1c	zinc finger, C2HC-type containing 1C	chr12:85288591-85299358	4482	10.4944	10.3536	9.594	8.95588	1
NR_132131	72368	Borcs8	BLOC-1 related complex subunit 8, transcript variant 4	chr8:70139499-70145549	1078	2.0558	1.71354	1.55463	1.22909	1
NM_001145676	72371	2210408I21Rik	RIKEN cDNA 2210408I21 gene, transcript variant 1	chr13:77135536-77613679	4950	7.44761	6.03646	5.80399	5.75013	1
NM_001002004	72503	2610507B11Rik	RIKEN cDNA 2610507B11 gene	chr11:78261754-78290625	7443	55.7663	53.4179	46.0604	41.8437	1
NM_139140	72572	Spats2	spermatogenesis associated, serine-rich 2	chr15:99126845-99212466	2058	27.1912	26.9859	24.3096	23.1242	1
NM_024256	72727	B3gat3	beta-1,3-glucuronyltransferase 3 (glucuronosyltransferase I)	chr19:8920393-8927236	1584	3.16876	3.09189	3.07043	2.58108	1
NM_028355	72787	Ndc1	NDC1 transmembrane nucleoporin	chr4:107367784-107414338	2576	6.30104	6.12937	6.00329	5.71857	1
NM_133347	72831	Dhx30	DEAH (Asp-Glu-Ala-His) box polypeptide 30, transcript variant 2	chr9:110084319-110115582	3904	17.0176	16.558	14.8992	13.7289	1
NM_001007570	73095	Slc25a42	solute carrier family 25, member 42	chr8:70184340-70212281	3172	1.39391	1.35518	1.23625	1.09646	1
NM_001013025	73122	Tgfbrap1	transforming growth factor, beta receptor associated protein 1	chr1:43047269-43098622	5538	2.84616	2.8182	2.59686	2.51912	1
NM_028457	73172	Exo5	exonuclease 5, transcript variant 1	chr4:120921202-120925005	1990	2.58961	2.50623	2.38854	2.21173	1
NM_175195	73218	Sppl2b	signal peptide peptidase like 2B	chr10:80855275-80868708	2869	12.6255	7.5387	7.51268	7.36081	1
NM_028523	73379	Dcbld2	discoidin, CUB and LCCL domain containing 2	chr16:58408535-58469745	6487	2.52839	2.51839	2.065	1.76107	1
NM_028532	73407	Tepp	testis, prostate and placenta expressed, transcript variant 2	chr8:95311598-95321329	660	5.48881	5.39791	5.22288	5.17554	1
NM_001162906	73692	2410089E03Rik	RIKEN cDNA 2410089E03 gene	chr15:8169106-8271158	10469	1.41954	1.12569	0.717827	0.654456	1
NM_028657	73822	Mfsd12	major facilitator superfamily domain containing 12	chr10:81357570-81364035	1702	14.5967	13.0728	10.45	10.1704	1
NM_001285960	73919	Lyrm1	LYR motif containing 1, transcript variant 3	chr7:119895861-119916756	1031	1.72045	1.21408	1.11891	0.989393	1
NM_028705	73998	Herc3	hect domain and RLD 3	chr6:58833700-58920396	4729	1.05879	1.01196	0.899324	0.792308	1
NM_028710	74008	Arsg	arylsulfatase G, transcript variant 1	chr11:109473374-109573329	3277	1.22987	1.19088	1.11518	1.09913	1
NM_001079814	74022	Glyr1	glyoxylate reductase 1 homolog (Arabidopsis), transcript variant 1	chr16:5013902-5049910	3352	13.7031	12.5878	10.6676	9.59733	1
NM_023727	74023	Rd3	retinal degeneration 3, transcript variant 1	chr1:191977370-191988282	3723	9.0574	7.2934	7.05383	6.93089	1
NM_019588	74055	Plce1	phospholipase C, epsilon 1	chr19:38524197-38785100	9509	1.02823	0.922021	0.773782	0.700701	1
NM_028766	74122	Tmem43	.	chr6:91473751-91488458	2850	2.28977	2.10456	2.00898	1.99328	1
NM_028791	74157	Cmtr1	cap methyltransferase 1	chr17:29660595-29705979	6380	9.01623	8.68845	7.77526	7.48879	1
NM_001311143	74204	Xpo6	exportin 6, transcript variant 1	chr7:126101715-126200499	4550	13.2625	12.7525	11.6383	11.1864	1
NM_028846	74270	Usp20	ubiquitin specific peptidase 20	chr2:30982279-31022655	4157	5.89697	5.78251	5.1904	4.77673	1
NM_028862	74315	Rnf145	ring finger protein 145, transcript variant 1	chr11:44518964-44565520	3570	5.08186	5.04629	4.8017	4.77587	1
NM_145824	74334	Ranbp10	RAN binding protein 10	chr8:105768308-105827350	5308	18.1332	17.4507	16.1748	15.1908	1
NM_021414	74340	Ahcyl2	S-adenosylhomocysteine hydrolase-like 2, transcript variant 1	chr6:29768443-29912310	5201	3.21927	3.2172	2.84563	2.65328	1
NM_001029912	74464	Zswim5	zinc finger SWIM-type containing 5	chr4:116877402-116989105	5397	2.3072	2.05759	1.91349	1.76519	1
NM_173370	74596	Cds1	CDP-diacylglycerol synthase 1	chr5:101765130-101823852	3918	40.0153	39.3362	38.3006	38.0536	1
NM_001159527	74682	Wdr35	WD repeat domain 35, transcript variant 2	chr12:8974001-9028847	4359	40.5287	38.9074	35.2356	34.3507	1
NM_024263	74761	Mxra8	matrix-remodelling associated 8	chr4:155839680-155844102	2263	3.77276	2.13429	1.15296	0.846001	1
NM_029116	74901	Kbtbd11	kelch repeat and BTB (POZ) domain containing 11	chr8:15011025-15033332	6972	2.79594	2.64559	2.10195	2.09769	1
NM_175675	74919	Slc35f6	solute carrier family 35, member F6	chr5:30647939-30659729	3082	5.9145	5.59757	5.47762	5.06174	1
NM_029166	75089	Uhrf1bp1l	UHRF1 (ICBP90) binding protein 1-like	chr10:89744991-89819869	6446	19.3018	17.8475	14.1918	9.08272	1
NM_001282012	75210	Prr3	proline-rich polypeptide 3, transcript variant 3	chr17:35972539-35979023	1932	4.00932	3.67	3.47368	3.2557	1
NM_173745	75219	Dusp18	dual specificity phosphatase 18	chr11:3895240-3901296	4632	8.00987	7.95534	7.45627	7.39378	1
NM_023773	75339	Mphosph8	M-phase phosphoprotein 8	chr14:56668248-56697429	2938	27.9633	27.6297	26.9506	26.3528	1
NM_029291	75452	Ascc2	activating signal cointegrator 1 complex subunit 2	chr11:4637793-4683386	2605	18.9373	17.431	12.832	10.4787	1
NM_029321	75516	Ttc32	tetratricopeptide repeat domain 32	chr12:9029997-9036394	1000	1.00483	0.809968	0.779624	0.771983	1
NM_080637	75533	Nme5	NME/NM23 family member 5	chr18:34562641-34579106	829	48.0108	47.8379	44.0901	43.7366	1
NM_001331208	75613	Med25	Mus musculus mediator complex subunit 25 (Med25), transcript variant 4	chr7:44879384-44892424	2299	1.98669	1.72762	1.70126	1.67796	1
NM_001166408	75646	Rai14	retinoic acid induced 14, transcript variant 2	chr15:10568978-10714631	4814	28.7066	28.2655	26.3549	25.4923	1
NM_030261	75747	Sesn3	sestrin 3	chr9:14276301-14326134	2158	9.67945	9.55512	8.40507	7.85973	1
NM_177077	75914	Exoc6b	exocyst complex component 6B	chr6:84618486-85069513	5440	4.5803	4.49337	3.68455	3.62747	1
NM_001029993	76014	Zc3h18	zinc finger CCCH-type containing 18, transcript variant 1	chr8:122376616-122417360	3804	6.86406	6.6611	6.60834	5.78392	1
NM_172672	76051	Ganc	glucosidase, alpha; neutral C	chr2:120403896-120460852	4804	1.77227	1.67222	1.60487	1.56496	1
NM_028785	76088	Dock8	dedicator of cytokinesis 8	chr19:24999529-25202432	7810	1.53536	1.50744	1.19155	1.13857	1
NM_001099624	76089	Rapgef2	Rap guanine nucleotide exchange factor (GEF) 2, transcript variant 1	chr3:79062511-79145875	6561	1.1155	1.04854	0.997234	0.888536	1
NM_029532	76167	Snrnp35	small nuclear ribonucleoprotein 35 (U11/U12)	chr5:124483155-124491122	1092	3.05448	2.8423	2.53643	2.04356	1
NM_001289555	76571	Styxl1	serine/threonine/tyrosine interacting-like 1, transcript variant 3	chr5:135747220-135778301	1642	2.864	2.61902	2.48068	1.97203	1
NM_029659	76571	Styxl1	serine/threonine/tyrosine interacting-like 1, transcript variant 1	chr5:135747220-135778385	1652	5.71821	5.39528	4.94536	4.75582	1
NM_001253688	76614	Immt	inner membrane protein, mitochondrial, transcript variant 5	chr6:71831320-71875266	2527	1.07426	0.983407	0.823824	0.663174	1
NM_001253687	76614	Immt	inner membrane protein, mitochondrial, transcript variant 4	chr6:71831320-71875266	2617	2.84973	2.57201	2.36956	2.18774	1
NM_001253689	76614	Immt	inner membrane protein, mitochondrial, transcript variant 6	chr6:71831320-71875266	2498	1.11614	0.813468	0.793871	0.728326	1
NM_153177	76850	Ago4	argonaute RISC catalytic subunit 4	chr4:126489543-126533458	6521	3.20711	2.5885	2.44218	1.99255	1
NM_001081100	76866	Morn1	MORN repeat containing 1	chr4:155086577-155145507	1661	10.347	9.38476	8.76243	7.66878	1
NM_001164363	76952	Nt5c2	5'-nucleotidase, cytosolic II, transcript variant 1	chr19:46886831-47015189	4181	1.49258	1.078	0.980558	0.878848	1
NM_001163378	76967	2700049A03Rik	RIKEN cDNA 2700049A03 gene, transcript variant 1	chr12:71136848-71243303	5763	14.5317	11.5154	8.76021	7.651	1
NM_029835	77011	Ticrr	TOPBP1-interacting checkpoint and replication regulator	chr7:79660196-79698145	7196	1.22663	1.20256	1.18385	1.10451	1
NM_001205392	77040	Atg16l1	autophagy related 16-like 1 (S. cerevisiae), transcript variant 3	chr1:87756011-87792428	3075	2.34396	2.09705	2.04464	1.58723	1
NM_001033178	77106	Tmem181a	transmembrane protein 181A	chr17:6270470-6308314	4405	2.10965	2.08311	2.0344	1.74253	1
NM_175260	77579	Myh10	myosin, heavy polypeptide 10, non-muscle	chr11:68691915-68816624	7783	17.297	16.6815	15.6108	14.3843	1
NM_001290425	77593	Usp45	ubiquitin specific petidase 45, transcript variant 2	chr4:21776270-21837872	5863	1.08341	0.796695	0.453376	0.319799	1
NM_001161629	77627	Efcab6	EF-hand calcium binding domain 6, transcript variant 3	chr15:83866712-83919373	2393	56.3364	53.81	50.9579	45.3461	1
NM_029951	77644	C330007P06Rik	RIKEN cDNA C330007P06 gene	chrX:36848544-36864246	3339	1.52163	1.44239	1.3369	1.32119	1
NM_023876	77766	Elp4	elongator acetyltransferase complex subunit 4	chr2:105697320-105904564	6755	1.29272	1.2755	1.24048	1.23657	1
NM_029992	77832	Tchp	trichoplein, keratin filament binding	chr5:114707779-114722327	2863	35.2719	32.6107	31.5318	30.584	1
NM_001100451	77853	Msl2	male-specific lethal 2 homolog (Drosophila)	chr9:101074762-101104799	4888	6.69797	6.41413	6.04716	5.94507	1
NM_001291125	78246	Phf23	PHD finger protein 23, transcript variant 2	chr11:69995766-70000011	1818	1.86356	1.72553	1.36451	1.2099	1
NM_030081	78287	Rbsn	rabenosyn, RAB effector	chr6:92186712-92214811	5220	3.54099	3.43637	3.15526	3.02943	1
NM_001081335	78309	Cul9	cullin 9	chr17:46500609-46546388	7844	5.64142	5.63085	5.47206	5.16494	1
NM_030087	78330	Ndufv3	NADH dehydrogenase (ubiquinone) flavoprotein 3, transcript variant 1	chr17:31520115-31531325	1579	2.41102	2.31259	2.13597	1.99328	1
NM_175274	78339	Ttyh3	tweety family member 3, transcript variant 2	chr5:140620577-140649031	4659	4.82896	4.61317	4.47	4.12343	1
NM_030133	78586	Srbd1	S1 RNA binding domain 1	chr17:85984665-86145175	3530	2.48593	2.40395	2.239	2.1049	1
NM_178635	78610	Uvrag	UV radiation resistance associated gene	chr7:98886743-99141144	3438	2.93884	2.87564	2.73423	2.48157	1
NM_023900	78670	Plekhj1	pleckstrin homology domain containing, family J member 1	chr10:80796099-80798626	1260	3.07012	2.91419	2.85582	2.37129	1
NM_178403	78697	Pus7	pseudouridylate synthase 7, transcript variant 3	chr5:23740165-23783711	3890	2.14614	2.07932	1.99517	1.97024	1
NM_030168	78757	Rictor	RPTOR independent companion of MTOR, complex 2	chr15:6708381-6800400	9313	3.22776	3.22286	3.14531	2.91824	1
NM_001081344	78808	Stxbp5	syntaxin binding protein 5 (tomosyn)	chr10:9755547-9901040	9074	2.79835	2.75584	2.52338	2.52212	1
NM_030205	78885	Coro7	coronin 7	chr16:4626884-4679720	3488	1.90835	1.85208	1.59555	1.51281	1
NM_030225	78920	Dlst	dihydrolipoamide S-succinyltransferase (E2 component of 2-oxo-glutarate complex)	chr12:85110833-85134091	2767	35.0041	33.7218	31.7539	30.9133	1
NM_024473	79555	BC005537	cDNA sequence BC005537	chr13:24801657-24812899	2551	20.3949	20.02	15.805	8.44868	1
NM_030257	80289	Lysmd3	LysM, putative peptidoglycan-binding, domain containing 3	chr13:81657806-81671890	3126	2.49705	2.2272	2.08014	2.07609	1
NM_030694	80876	Ifitm2	interferon induced transmembrane protein 2	chr7:140954839-140955961	627	7.19286	6.6559	6.14125	5.73418	1
NM_001199246	80884	Maged2	melanoma antigen, family D, 2, transcript variant 2	chrX:150806421-150813703	2103	4.69102	3.86369	3.27244	3.04445	1
NM_030888	81799	C1qtnf3	C1q and tumor necrosis factor related protein 3, transcript variant 2	chr15:10952332-10980162	2350	1.7613	1.17256	0.849717	0.506993	1
NM_030889	81840	Sorcs2	sortilin-related VPS10 domain containing receptor 2	chr5:36017181-36398139	5721	1.69205	1.6417	1.49529	1.43927	1
NM_031177	81896	Ift122	intraflagellar transport 122, transcript variant 1	chr6:115853528-115926699	4067	8.65708	7.89708	7.47637	7.33162	1
NM_001167763	81896	Ift122	intraflagellar transport 122, transcript variant 2	chr6:115853528-115926699	4064	8.90099	8.36611	7.76725	7.33915	1
NM_031255	83434	Rsph6a	radial spoke head 6 homolog A (Chlamydomonas), transcript variant 1	chr7:19054687-19074447	2357	88.7835	82.2605	81.5799	80.3092	1
NR_028053	83485	Ngrn	neugrin, neurite outgrowth associated, transcript variant 1	chr7:80261215-80265378	1718	3.51177	3.48281	3.33882	3.31354	1
NM_031386	83560	Tex14	testis expressed gene 14, transcript variant 2	chr11:87405065-87555823	4763	9.91626	9.90785	9.14111	8.06711	1
NM_031392	83669	Wdr6	WD repeat domain 6	chr9:108572313-108578670	4092	5.6498	5.62476	5.1279	5.1189	1
NM_178080	83679	Pde4dip	phosphodiesterase 4D interacting protein (myomegalin), transcript variant 2	chr3:97738844-97768014	6200	1.26759	1.26731	1.17173	0.785166	1
NM_031403	83703	Dbr1	debranching RNA lariats 1	chr9:99575799-99584343	2103	1.85927	1.83674	1.78663	1.71708	1
NM_001163642	84505	Setdb1	SET domain, bifurcated 1, transcript variant 3	chr3:95323525-95357202	4619	1.87733	1.78927	1.31187	1.13201	1
NM_018877	84505	Setdb1	SET domain, bifurcated 1, transcript variant 2	chr3:95323525-95357202	4622	6.71036	5.92873	5.54555	5.54458	1
NM_145618	93697	Ice2	interactor of little elongation complex ELL subunit 2	chr9:69397998-69433074	4029	2.75815	2.6315	2.40186	2.35742	1
NM_033581	93706	Pcdhgc3	protocadherin gamma subfamily C, 3	chr18:37806410-37841872	4686	1.1393	0.966784	0.689957	0.513224	1
NM_033565	93736	Aff4	AF4/FMR2 family, member 4	chr11:53350767-53421830	10165	2.20255	2.09912	1.4257	1.03824	1
NM_053170	94093	Trim33	tripartite motif-containing 33, transcript variant 1	chr3:103279293-103358770	8870	8.0487	7.3581	6.73967	6.45691	1
NM_033570	94220	Cnnm4	cyclin M4	chr1:36471597-36508776	4582	6.31908	6.28337	6.07351	5.82524	1
NM_001277892	94244	Fkbp6	FK506 binding protein 6, transcript variant 3	chr5:135337365-135349875	1236	3.11656	2.9974	2.62814	2.52099	1
NM_194262	94246	Arid4b	AT rich interactive domain 4B (RBP1-like), transcript variant 1	chr13:14063784-14199603	6113	4.38875	4.17015	3.76133	2.10389	1
NM_133783	96979	Ptges2	prostaglandin E synthase 2	chr2:32395890-32402740	1952	2.52031	2.45651	2.36574	2.27801	1
NM_133816	98402	Sh3bp4	SH3-domain binding protein 4	chr1:89070462-89153793	3673	1.33003	1.20168	1.14551	1.12389	1
NM_001033194	98488	Gtf3c3	general transcription factor IIIC, polypeptide 3	chr1:54395877-54439026	4764	4.39524	4.26705	3.76902	3.70371	1
NM_001163754	98732	Rab3gap2	RAB3 GTPase activating protein subunit 2	chr1:185204168-185286746	6988	5.22443	5.06581	4.97415	4.82387	1
NM_001033196	98999	Znfx1	zinc finger, NFX1-type containing 1, transcript variant 1	chr2:167035797-167063015	7214	9.70493	6.60575	5.90958	5.55062	1
NM_001290819	99334	Zscan29	zinc finger SCAN domains 29, transcript variant 1	chr2:121158273-121171125	5929	1.80832	1.72955	1.70825	1.60729	1
NM_001085495	99371	Arfgef2	ADP-ribosylation factor guanine nucleotide-exchange factor 2 (brefeldin A-inhibited)	chr2:166805581-166898051	8776	13.5766	13.3265	12.1593	11.796	1
NM_133879	100090	Zbtb48	zinc finger and BTB domain containing 48	chr4:152019776-152027671	2226	6.84029	6.19125	6.18889	5.82218	1
NM_181401	100201	Tmem64	transmembrane protein 64	chr4:15265820-15286753	4681	8.34032	7.70766	7.36454	6.76286	1
NM_133886	100317	AU040320	expressed sequence AU040320, transcript variant 3	chr4:126753770-126854336	4384	13.058	11.9016	10.925	10.5488	1
NM_133913	100910	Chpf2	chondroitin polymerizing factor 2	chr5:24586750-24592486	3717	2.59436	2.42454	2.31236	2.17688	1
NM_133931	101185	Pot1a	protection of telomeres 1A	chr6:25743735-25809226	3153	1.20612	1.0654	1.03417	0.999085	1
NM_175318	101685	Spty2d1	SPT2, Suppressor of Ty, domain containing 1 (S. cerevisiae)	chr7:46990396-47008414	5226	3.99039	3.8714	3.71072	3.63868	1
NM_199446	102093	Phkb	phosphorylase kinase beta	chr8:85841002-86060642	4617	1.31238	1.12835	0.701431	0.410258	1
NM_001005863	102103	Mtus1	mitochondrial tumor suppressor 1, transcript variant 1	chr8:40990912-41133726	6550	1.42613	1.41511	1.34336	1.03398	1
NM_133967	102193	Zdhhc7	zinc finger, DHHC domain containing 7	chr8:120081095-120101472	2854	8.31422	8.22373	7.61747	7.34194	1
NM_175334	103806	Maml1	mastermind like 1 (Drosophila)	chr11:50255635-50292336	5552	1.96148	1.86968	1.75772	1.63821	1
NM_024264	104086	Cyp27a1	cytochrome P450, family 27, subfamily a, polypeptide 1	chr1:74713535-74737897	1936	1.64834	1.5424	1.251	0.91504	1
NM_134037	104112	Acly	ATP citrate lyase, transcript variant 2	chr11:100476352-100528000	4397	5.92956	5.65085	4.77082	4.53834	1
NM_019435	104130	Ndufb11	NADH dehydrogenase (ubiquinone) 1 beta subcomplex, 11	chrX:20615326-20617564	853	9.87334	8.64691	7.98534	7.64707	1
NM_023794	104156	Etv5	ets variant 5	chr16:22381313-22439570	3822	5.49404	5.20134	4.74879	4.7181	1
NM_172549	104248	Cabin1	calcineurin binding protein 1	chr10:75646110-75764357	7460	6.11346	6.07168	5.97303	5.78056	1
NM_027088	104416	Bap1	Brca1 associated protein 1	chr14:31251489-31259929	3406	40.4173	37.6696	36.9667	36.7067	1
NM_001142580	104799	Vipas39	VPS33B interacting protein, apical-basolateral polarity regulator, spe-39 homolog, transcript variant 1	chr12:87238875-87266286	2552	9.0357	8.85024	8.37755	6.32636	1
NM_178915	104885	Tmem179	transmembrane protein 179	chr12:112500184-112511160	2373	1.23761	1.15495	0.849443	0.827512	1
NM_145367	105245	Txndc5	thioredoxin domain containing 5, transcript variant 1	chr13:38500271-38528484	2645	10.3292	9.67234	8.99989	8.12012	1
NM_001035122	105348	Golm1	golgi membrane protein 1, transcript variant 2	chr13:59634996-59675784	3557	1.95099	1.94537	1.78582	1.10205	1
NM_207515	105559	Mbnl2	muscleblind-like 2, transcript variant 2	chr14:120275669-120431698	4499	1.23572	1.15741	0.70615	0.687877	1
NM_153083	105663	Thtpa	thiamine triphosphatase	chr14:55094784-55098995	2839	3.04996	2.87947	2.83429	2.71907	1
NM_001310543	105782	Scrib	scribbled planar cell polarity, transcript variant 3	chr15:76047163-76069784	5465	28.4619	27.8806	26.5127	24.1748	1
NM_134137	107045	Lars	leucyl-tRNA synthetase	chr18:42202349-42262071	3806	8.49678	8.42525	7.77272	7.70006	1
NM_001305045	107652	Uap1	UDP-N-acetylglucosamine pyrophosphorylase 1, transcript variant 1	chr1:170141223-170174964	3084	1.08285	0.777407	0.720947	0.603271	1
NM_054050	107746	Rapgef1	Rap guanine nucleotide exchange factor (GEF) 1, transcript variant 3	chr2:29619720-29740363	5837	2.30679	1.61458	1.09216	0.884321	1
NM_001293795	107770	Tm6sf2	transmembrane 6 superfamily member 2, transcript variant 1	chr8:70072924-70080066	1446	2.34347	2.32669	2.28647	2.14613	1
NM_153129	107975	Pacs1	phosphofurin acidic cluster sorting protein 1	chr19:5133685-5273119	4342	66.9936	64.0107	63.0152	61.28	1
NM_026887	108012	Ap1s2	adaptor-related protein complex 1, sigma 2 subunit, transcript variant 1	chrX:163909017-163929546	3327	3.16215	3.05357	2.905	2.90438	1
NM_054051	108083	Pip4k2b	phosphatidylinositol-5-phosphate 4-kinase, type II, beta	chr11:97715157-97744704	5053	1.14335	1.08828	1.00607	0.935874	1
NM_001199274	108645	Mat2b	methionine adenosyltransferase II, beta, transcript variant 2	chr11:40679314-40695203	2053	1.70127	1.25919	1.00181	0.930107	1
NM_173866	108682	Gpt2	glutamic pyruvate transaminase (alanine aminotransferase) 2	chr8:85492617-85527558	3596	7.87164	7.44764	6.25033	5.56019	1
NM_175369	108811	Ccdc122	coiled-coil domain containing 122, transcript variant 1	chr14:77036772-77112263	1780	3.11824	3.04178	2.75075	2.7384	1
NM_175382	108900	Fam72a	family with sequence similarity 72, member A	chr1:131527903-131539035	1354	2.43942	2.31778	2.31556	2.06654	1
NM_175383	108902	B4gat1	beta-1,4-glucuronyltransferase 1	chr19:5038826-5041134	2035	3.034	2.81786	2.75104	2.65856	1
NM_029878	108903	Tbcd	tubulin-specific chaperone d	chr11:121451949-121617170	3912	4.09165	4.08049	3.85766	3.77476	1
NM_175386	108927	Lhfp	lipoma HMGIC fusion partner	chr3:53041547-53261679	2089	4.21847	4.18231	3.84815	3.80312	1
NM_175403	109154	Mlec	malectin	chr5:115142981-115158176	5952	40.199	39.5036	35.7566	35.2501	1
NM_028446	109181	Trip11	thyroid hormone receptor interactor 11	chr12:101837372-101913171	6448	1.52895	1.19646	1.07952	0.868859	1
NM_001346660	109263	Rlf	Mus musculus rearranged L-myc fusion sequence (Rlf)	chr4:121145883-121215084	6242	5.501	5.36213	5.22683	5.07973	1
NR_132321	109346	Ankrd39	ankyrin repeat domain 39, transcript variant 3	chr1:36538171-36547252	2015	1.73612	1.588	1.51059	1.43461	1
NM_198017	109359	Fam175b	family with sequence similarity 175, member B	chr7:132859225-132885114	2895	5.4227	4.62739	4.54475	4.10182	1
NM_029787	109754	Cyb5r3	cytochrome b5 reductase 3	chr15:83153501-83172208	2031	19.8306	19.4928	17.6632	17.1833	1
NM_001286575	110147	Ehmt2	euchromatic histone lysine N-methyltransferase 2, transcript variant 4	chr17:34898492-34914050	3858	4.21329	4.06713	3.68155	3.67405	1
NM_147151	110147	Ehmt2	euchromatic histone lysine N-methyltransferase 2, transcript variant 2	chr17:34898492-34914050	3756	6.39124	5.46505	4.70266	4.52708	1
NM_001253712	110265	Msra	methionine sulfoxide reductase A, transcript variant 2	chr14:64122621-64441040	1465	2.24578	2.17625	1.76614	1.45917	1
NM_148946	110891	Slc8a2	solute carrier family 8 (sodium/calcium exchanger), member 2	chr7:16129826-16160511	4709	10.7276	10.2762	10.2141	9.40487	1
NM_138651	110911	Cds2	CDP-diacylglycerol synthase (phosphatidate cytidylyltransferase) 2, transcript variant 1	chr2:132263148-132312050	8396	3.75551	3.64231	3.31031	3.09367	1
NM_033523	114716	Spred2	sprouty-related, EVH1 domain containing 2	chr11:19924442-20022597	2872	1.50949	1.42559	1.41816	1.41795	1
NM_030206	114886	Cygb	cytoglobin	chr11:116645595-116654313	2331	1.52567	1.31086	1.25147	1.20074	1
NM_054093	117146	Ube3b	ubiquitin protein ligase E3B	chr5:114380620-114421169	5181	22.6998	20.7246	19.8332	17.8951	1
NR_138602	117146	Ube3b	Mus musculus ubiquitin protein ligase E3B (Ube3b), transcript variant 3	chr5:114380620-114421169	5179	21.5731	20.1812	19.4568	18.3155	1
NM_054097	117150	Pip4k2c	phosphatidylinositol-5-phosphate 4-kinase, type II, gamma	chr10:127197067-127211622	3374	7.03139	7.01396	6.21353	6.02654	1
NM_001039157	140499	Ube2j2	ubiquitin-conjugating enzyme E2J 2, transcript variant 2	chr4:155943813-155959604	3383	2.58034	2.56951	2.17217	2.04453	1
NM_207223	140500	Acap3	ArfGAP with coiled-coil, ankyrin repeat and PH domains 3	chr4:155891875-155907251	4312	2.77459	2.72666	2.6508	2.55023	1
NM_130796	170625	Snx18	sorting nexin 18	chr13:113592179-113618564	4447	1.5693	1.555	1.34738	1.25636	1
NM_001040611	170676	Peg10	paternally expressed 10, transcript variant 1	chr6:4747306-4760516	6666	2.31692	2.09485	2.07273	1.89608	1
NM_133201	170731	Mfn2	mitofusin 2, transcript variant 2	chr4:147873586-147904909	4476	40.0984	38.0736	33.0141	28.8353	1
NM_133167	170736	Parvb	parvin, beta	chr15:84232043-84315609	3705	2.2951	2.12934	2.0432	1.97522	1
NM_001252486	170822	Usp33	ubiquitin specific peptidase 33, transcript variant 3	chr3:152346478-152393614	4167	1.88005	1.69067	1.25947	1.17647	1
NM_138950	192652	Wdr81	WD repeat domain 81	chr11:75440943-75454717	6909	1.2488	1.20953	1.1803	0.977032	1
NM_138952	192656	Ripk2	receptor (TNFRSF)-interacting serine-threonine kinase 2	chr4:16122741-16163643	2680	1.20337	1.17984	1.09979	1.03504	1
NM_148673	193116	Slu7	SLU7 splicing factor homolog (S. cerevisiae), transcript variant 1	chr11:43433731-43447981	3732	9.36792	9.24386	8.96919	8.75849	1
NM_001270475	194401	Mical3	microtubule associated monooxygenase, calponin and LIM domain containing 3, transcript variant 1	chr6:120931546-121131022	9432	1.70076	1.3832	1.2678	1.20245	1
NM_153528	207798	Gramd1c	GRAM domain containing 1C, transcript variant 1	chr16:43980350-44016436	3506	1.10109	0.718802	0.590613	0.493098	1
NM_001172107	207798	Gramd1c	GRAM domain containing 1C, transcript variant 2	chr16:43980350-44027945	3276	18.7652	16.8094	16.3677	12.7466	1
NM_175431	207921	Fam228b	family with sequence similarity 228, member B	chr12:4746216-4769267	2886	2.43626	2.2541	2.02	1.78196	1
NM_145361	208198	Btbd2	BTB (POZ) domain containing 2	chr10:80642617-80657071	3026	2.77971	2.71541	2.46856	2.19543	1
NM_001042421	208628	Kntc1	kinetochore associated 1	chr5:123749726-123821593	6961	5.43064	5.40487	5.06995	4.99603	1
NM_172463	208777	Sned1	sushi, nidogen and EGF-like domains 1	chr1:93235897-93296448	4474	1.60396	1.59036	1.46169	1.18609	1
NM_172465	208884	Zdhhc9	zinc finger, DHHC domain containing 9	chrX:48171971-48208702	2995	2.99742	2.96967	2.86647	2.82539	1
NM_001081151	209239	Gan	giant axonal neuropathy	chr8:117158135-117205186	2652	1.33547	1.17293	1.09757	0.953429	1
NM_001111118	209550	Rad51ap2	RAD51 associated protein 2	chr12:11456079-11462928	3175	1.70841	1.6222	1.46374	1.442	1
NM_178142	209707	Lcorl	ligand dependent nuclear receptor corepressor-like, transcript variant 3	chr5:45697184-45857540	5630	1.58184	1.44951	1.37887	1.27838	1
NM_001163073	209707	Lcorl	ligand dependent nuclear receptor corepressor-like, transcript variant 1	chr5:45730332-45857540	4970	4.24406	3.56514	3.31638	3.10432	1
NM_172478	209815	Tbc1d25	TBC1 domain family, member 25, transcript variant 1	chrX:8154472-8176181	2648	2.97315	2.7824	2.7203	2.5729	1
NM_172479	209837	Slc38a5	solute carrier family 38, member 5	chrX:8271381-8280176	1865	4.86977	4.4134	3.80984	3.30213	1
NM_175436	210172	Zfp526	zinc finger protein 526	chr7:25221425-25227495	3368	1.31944	1.1474	0.809053	0.625378	1
NM_177594	210376	Mtmr9	myotubularin related protein 9	chr14:63523610-63543953	2408	27.705	27.2831	26.7653	26.4838	1
NM_145955	210711	Mcmbp	minichromosome maintenance complex binding protein	chr7:128696459-128740429	4153	4.04745	4.01047	3.90375	3.77882	1
NM_145377	211007	Trim41	tripartite motif-containing 41	chr11:48806404-48817391	3470	30.3604	29.8797	29.2669	25.6714	1
NM_181073	211945	Plekhh1	pleckstrin homology domain containing, family H (with MyTH4 domain) member 1	chr12:79029163-79081655	6439	1.21737	1.20776	1.17096	0.999313	1
NM_001008550	211978	Zfyve26	zinc finger, FYVE domain containing 26	chr12:79232347-79296282	9368	2.81026	2.79156	2.48467	2.42077	1
NM_178670	212163	8030462N17Rik	RIKEN cDNA 8030462N17 gene	chr18:77633281-77714010	3418	1.49131	0.938446	0.5177	0.506532	1
NM_001033247	212517	Cfap44	cilia and flagella associated protein 44	chr16:44394799-44482428	6583	13.4762	13.3049	12.982	12.1285	1
NR_027477	212862	Chpt1	choline phosphotransferase 1, transcript variant 3	chr10:88472813-88503970	1554	54.5055	49.8864	49.6051	44.749	1
NM_001282055	212880	Ddx46	DEAD (Asp-Glu-Ala-Asp) box polypeptide 46	chr13:55634999-55681267	5715	35.5873	34.8765	32.9327	32.8152	1
NM_198021	213326	Scyl2	SCY1-like 2 (S. cerevisiae), transcript variant 1	chr10:89640107-89686285	3431	4.55409	4.22738	4.1344	4.1034	1
NM_145398	213819	Casd1	.	chr6:4601066-4643381	3760	3.21955	3.17775	2.99364	2.89571	1
NM_145985	213827	Arcn1	archain 1	chr9:44742144-44767808	3455	25.3834	24.5935	22.8267	21.9018	1
NM_194339	213895	Bms1	BMS1, ribosome biogenesis factor	chr6:118383381-118419417	4288	35.0867	32.9955	30.7044	30.3002	1
NM_001033669	213980	Fbxw10	F-box and WD-40 domain protein 10, transcript variant 2	chr11:62847123-62877462	3267	73.6735	72.6753	71.1785	70.7078	1
NM_145531	214585	Spg11	spastic paraplegia 11	chr2:122053526-122118386	7665	3.54162	3.48994	3.26567	3.12017	1
NM_001081055	216131	Trappc10	trafficking protein particle complex 10	chr10:78186726-78244642	5047	6.56655	5.96726	5.37791	5.36093	1
NM_024454	216344	Rab21	RAB21, member RAS oncogene family	chr10:115289862-115315591	1824	9.52681	9.04441	8.82647	8.72163	1
NM_177616	216516	Ccdc157	coiled-coil domain containing 157, transcript variant 2	chr11:4141124-4160293	5152	1.89278	1.76994	1.66898	1.14709	1
NM_001164620	216516	Ccdc157	coiled-coil domain containing 157, transcript variant 1	chr11:4141124-4160293	5016	10.8796	10.8166	10.1832	6.32241	1
NM_172555	216578	Papolg	poly(A) polymerase gamma	chr11:23862646-23895270	3764	4.28504	4.19387	3.90472	3.79153	1
NM_001045520	216705	Clint1	clathrin interactor 1	chr11:45851964-45910625	3398	7.22992	6.07634	5.64258	3.99229	1
NM_180599	216760	Mfap3	microfibrillar-associated protein 3, transcript variant 2	chr11:57518665-57533817	4828	4.22745	3.99385	3.91374	3.67855	1
NM_153080	216810	Tom1l2	target of myb1-like 2 (chicken), transcript variant 1	chr11:60226714-60352905	5000	2.25112	1.88306	1.65422	1.40254	1
NM_001081220	217143	Gpr179	G protein-coupled receptor 179	chr11:97332109-97352073	9276	1.20929	1.15531	1.13257	1.03249	1
NM_146032	217337	Srp68	signal recognition particle 68	chr11:116245166-116274217	2526	31.1481	30.6288	29.0084	28.796	1
NM_173755	217342	Ube2o	ubiquitin-conjugating enzyme E2O	chr11:116537753-116581447	5192	11.5525	10.2984	9.3671	8.78464	1
NM_001195023	217365	Nploc4	NPL4 homolog, ubiquitin recognition factor, transcript variant A	chr11:120379798-120437700	4685	35.0311	33.233	29.9733	29.1123	1
NM_145443	217666	L2hgdh	L-2-hydroxyglutarate dehydrogenase	chr12:69690436-69724874	3338	7.05048	6.89991	6.68633	6.65971	1
NM_001242419	217684	Susd6	sushi domain containing 6, transcript variant 1	chr12:80790532-80880833	5065	6.0126	5.77307	5.72161	5.21691	1
NM_172586	218100	Zfp322a	zinc finger protein 322A, transcript variant 2	chr13:23353103-23369208	4844	1.15813	0.929069	0.897691	0.601955	1
NM_144837	218333	Ice1	interactor of little elongation complex ELL subunit 1	chr13:70588689-70637634	7675	2.84021	2.65322	2.43609	2.29151	1
NM_172591	218503	Fcho2	FCH domain only 2	chr13:98723406-98815449	5119	4.3613	4.20279	3.97339	3.75305	1
NM_172596	218811	Sec24c	Sec24 related gene family, member C (S. cerevisiae), transcript variant 1	chr14:20674321-20694850	4446	15.9703	14.101	13.9434	13.8173	1
NM_001081247	218832	Polr3a	polymerase (RNA) III (DNA directed) polypeptide A	chr14:24448694-24487046	4683	3.86206	3.70619	3.66708	3.46466	1
NM_144553	218977	Dlgap5	discs, large (Drosophila) homolog-associated protein 5	chr14:47387779-47418407	2964	4.47733	4.32541	4.20689	4.10478	1
NM_198605	219114	Ska3	spindle and kinetochore associated complex subunit 3	chr14:57806561-57826163	2260	2.16833	2.1335	1.98109	1.95178	1
NM_172121	223642	Zc3h3	zinc finger CCCH type containing 3	chr15:75754447-75841908	3338	18.1446	17.0669	15.9727	15.7654	1
NM_183017	223723	Ttll12	tubulin tyrosine ligase-like family, member 12	chr15:83575094-83595157	3770	3.09867	3.04288	2.67759	2.64029	1
NM_177630	223732	Ldoc1l	.	chr15:84553398-84557823	4426	10.9567	10.7654	10.2495	10.0298	1
NM_146067	223978	Cpped1	calcineurin-like phosphoesterase domain containing 1	chr16:11803721-11909423	2663	3.81233	3.2866	3.22006	3.0752	1
NM_001081154	223989	Marf1	meiosis arrest female 1	chr16:14109166-14159274	7765	4.37671	4.32395	4.31476	4.02458	1
NM_174848	224273	Crybg3	beta-gamma crystallin domain containing 3	chr16:59490775-59555752	6544	22.4331	20.9297	20.4278	20.0366	1
NM_144859	224938	Pja2	praja 2, RING-H2 motif containing, transcript variant 2	chr17:64281006-64331883	4520	10.6909	10.5747	9.33523	8.51879	1
NM_001081034	225055	Fbxo11	F-box protein 11	chr17:87990859-88065291	4019	6.97381	3.67435	2.72222	2.68492	1
NM_144860	225164	Mib1	mindbomb E3 ubiquitin protein ligase 1	chr18:10725625-10812217	3793	6.66659	6.60269	5.68287	3.84039	1
NM_181414	225326	Pik3c3	phosphoinositide-3-kinase, class 3	chr18:30272896-30348120	3102	6.59699	6.12407	5.86972	5.73858	1
NM_001242430	225339	Ammecr1l	AMME chromosomal region gene 1-like, transcript variant 1	chr18:31760616-31784083	4982	22.1696	21.9714	19.4373	18.3599	1
NM_001081072	225579	Slc27a6	solute carrier family 27 (fatty acid transporter), member 6	chr18:58556240-58612869	2598	5.1307	5.0357	4.85934	4.75962	1
NM_145496	225913	Tkfc	triokinase, FMN cyclase	chr19:10592197-10604258	2256	76.2673	75.6727	75.373	75.122	1
NM_153796	226153	Peo1	progressive external ophthalmoplegia 1 (human)	chr19:45006558-45012764	3490	1.94423	1.78896	1.67197	1.62578	1
NM_145505	226252	Fam160b1	family with sequence similarity 160, member B1	chr19:57361009-57389594	5630	9.55338	9.26364	8.68542	8.03884	1
NM_001160251	226442	Zfp281	zinc finger protein 281, transcript variant 1	chr1:136624901-136630391	5275	1.35241	1.15772	1.12066	0.603686	1
NM_010683	226519	Lamc1	laminin, gamma 1	chr1:153218922-153332786	7622	1.16223	1.04135	0.899285	0.780804	1
NM_026375	226747	Ahctf1	AT hook containing transcription factor 1	chr1:179744904-179804015	8831	28.1632	25.8373	21.5773	14.1921	1
NM_172268	227720	Nup214	nucleoporin 214	chr2:31974450-32053975	8195	1.74929	1.43362	1.34303	1.06006	1
NM_001164357	227731	Slc25a25	solute carrier family 25 (mitochondrial carrier, phosphate carrier), member 25, transcript variant 2	chr2:32414487-32451470	3306	2.55448	2.49111	2.44924	2.19519	1
NM_177345	227743	Mapkap1	mitogen-activated protein kinase associated protein 1, transcript variant 1	chr2:34406851-34624958	3452	22.9058	22.6544	22.1202	21.9814	1
NM_146121	227800	Rabgap1	RAB GTPase activating protein 1, transcript variant 1	chr2:37443285-37566437	4967	5.27957	4.40242	4.13951	4.00225	1
NM_144887	228136	Zdhhc5	zinc finger, DHHC domain containing 5	chr2:84687920-84715164	4740	101.256	101.186	92.0619	90.5993	1
NM_175123	228356	1110051M20Rik	RIKEN cDNA 1110051M20 gene, transcript variant 2	chr2:91277828-91444642	1979	16.5786	16.1998	16.1751	15.975	1
NM_001080754	228361	Ambra1	autophagy/beclin 1 regulator 1, transcript variant 2	chr2:91730138-91918849	5017	3.18464	2.91695	2.89756	2.72876	1
NM_029432	228602	4930402H24Rik	RIKEN cDNA 4930402H24 gene, transcript variant 1	chr2:130706200-130840145	6639	7.98315	6.23353	6.07828	5.93066	1
NM_181417	228714	Csrp2bp	cysteine and glycine-rich protein 2 binding protein, transcript variant 1	chr2:144369035-144407675	3748	3.24471	2.94109	2.9119	2.28844	1
NM_153065	228889	Ddx27	DEAD (Asp-Glu-Ala-Asp) box polypeptide 27	chr2:167015313-167034945	2592	13.8609	13.823	13.5109	13.1452	1
NM_213733	228961	Npepl1	aminopeptidase-like 1	chr2:174110351-174122702	2097	6.67382	5.89353	5.57188	5.48138	1
NM_172677	229096	Ythdf3	YTH domain family 3, transcript variant 1	chr3:16183183-16217037	5164	1.28024	0.69599	0.656871	0.542896	1
NM_001033300	229363	Gmps	guanine monophosphate synthetase	chr3:63976143-64019078	4567	64.9498	64.3521	59.2319	48.2687	1
NM_178246	229512	Smg5	Smg-5 homolog, nonsense mediated mRNA decay factor (C. elegans)	chr3:88336260-88362337	4447	55.7791	55.264	51.2155	50.6901	1
NM_153091	229681	St7l	suppression of tumorigenicity 7-like, transcript variant 1	chr3:104864506-104930063	5724	1.49621	1.40705	1.30187	1.06307	1
NM_001045807	229700	Rbm15	RNA binding motif protein 15	chr3:107326110-107333289	3270	8.9324	8.13562	7.95587	7.69083	1
NM_145542	229709	Ahcyl1	S-adenosylhomocysteine hydrolase-like 1	chr3:107663120-107696548	3851	9.42188	7.92614	4.08473	3.14226	1
NM_145543	229725	Clcc1	chloride channel CLIC-like 1, transcript variant 2	chr3:108653913-108678840	2043	2.4646	2.45674	2.42796	2.15037	1
NM_173399	230119	Zbtb5	zinc finger and BTB domain containing 5, transcript variant 3	chr4:44991243-45012412	4333	3.58089	3.41445	2.23447	2.03148	1
NM_001347163	230597	Zfyve9	Mus musculus zinc finger, FYVE domain containing 9 (Zfyve9), transcript variant 1	chr4:108637473-108781088	6232	1.72293	1.66891	1.64941	1.42992	1
NM_001347169	230598	Nrd1	Mus musculus nardilysin, N-arginine dibasic convertase, NRD convertase 1 (Nrd1)	chr4:109000638-109061776	4531	110.742	105.807	100.117	89.3141	1
NM_181040	230649	Atpaf1	ATP synthase mitochondrial F1 complex assembly factor 1	chr4:115784814-115812314	2330	2.27943	1.6059	0.875776	0.800079	1
NM_146152	230673	Ipo13	importin 13	chr4:117894493-117914999	3588	47.7887	47.5298	45.5944	43.0914	1
NM_001290696	230700	Foxj3	forkhead box J3, transcript variant 2	chr4:119539661-119629119	4687	1.04378	0.934237	0.928218	0.58998	1
NM_199306	230796	Wdtc1	WD and tetratricopeptide repeats 1	chr4:133292466-133339315	4175	96.6433	93.384	90.4193	86.9049	1
NM_001039200	230866	Emc1	ER membrane protein complex subunit 1, transcript variant 2	chr4:139352587-139378735	6228	3.86894	3.82799	3.66467	3.56565	1
NM_001008546	230908	Tardbp	TAR DNA binding protein, transcript variant 4	chr4:148612382-148626996	6425	1.29064	0.6935	0.442682	0.422671	1
NM_172704	230935	Dnajc11	DnaJ heat shock protein family (Hsp40) member C11	chr4:151933720-151981959	2944	8.81235	8.53689	8.32684	8.19961	1
NM_198305	231003	Klhl17	kelch-like 17	chr4:156229044-156234857	3014	4.38231	4.2454	4.17871	4.00631	1
NM_153526	231070	Insig1	insulin induced gene 1	chr5:28071412-28078662	2648	4.70814	4.64785	4.32243	4.09479	1
NM_153093	231201	AF366264	cDNA sequence AF366264	chr8:13835231-13838089	2859	16.8196	15.927	14.1951	13.852	1
NM_172711	231279	Guf1	GUF1 homolog, GTPase, transcript variant 1	chr5:69556924-69574652	5018	1.0342	0.956926	0.925567	0.793837	1
NM_172713	231452	Sdad1	SDA1 domain containing 1	chr5:92284010-92310024	5020	24.623	24.5872	23.8792	22.9335	1
NM_172719	231659	Gcn1l1	GCN1 general control of amino-acid synthesis 1-like 1 (yeast)	chr5:115565263-115622654	8546	23.8028	23.3516	21.0358	17.9962	1
NM_172276	231769	Sfswap	splicing factor, suppressor of white-apricot homolog (Drosophila)	chr5:129501231-129571384	3303	4.16796	3.43847	3.24297	1.9909	1
NM_001013378	231915	Uspl1	ubiquitin specific peptidase like 1, transcript variant 4	chr5:149184560-149215434	3257	2.69419	2.19419	2.06324	2.02488	1
NM_145571	232157	Mob1a	MOB kinase activator 1A	chr6:83326039-83340949	1562	6.82813	6.72114	5.72373	5.48581	1
NM_198703	232341	Wnk1	WNK lysine deficient protein kinase 1, transcript variant 1	chr6:119923969-120038655	10558	39.7145	38.7861	34.784	32.5039	1
NM_181541	232560	Caprin2	caprin family member 2, transcript variant 1	chr6:148842492-148896237	3697	4.37092	4.2974	4.13081	4.01397	1
NM_001243021	233147	Zfp939	zinc finger protein 939	chr7:39449518-39477416	1980	1.2459	1.19696	1.12627	0.974202	1
NM_172742	233315	Mtmr10	myotubularin related protein 10	chr7:64287670-64340806	5205	3.18958	3.15043	3.13478	3.10296	1
NM_145150	233406	Prc1	protein regulator of cytokinesis 1, transcript variant 1	chr7:80294451-80316259	3025	10.7682	10.7618	10.0607	9.60085	1
NM_001012434	233529	Kctd14	potassium channel tetramerisation domain containing 14, transcript variant 2	chr7:97453204-97459557	2344	2.7752	1.64349	1.39538	1.32906	1
NM_001033318	233824	Cog7	component of oligomeric golgi complex 7	chr7:121922839-121981693	2884	21.1169	20.4413	19.2394	18.8914	1
NM_144925	233833	Tnrc6a	trinucleotide repeat containing 6a	chr7:123123885-123195296	8479	4.35125	4.32358	4.14604	3.91194	1
NM_207239	233863	Gtf3c1	general transcription factor III C 1	chr7:125640954-125707688	6869	16.5181	16.2565	15.3297	14.3357	1
NM_172281	233900	Rnf40	ring finger protein 40	chr7:127588698-127603605	4154	45.66	42.0545	40.7923	40.0637	1
NM_172749	233905	Zfp646	zinc finger protein 646	chr7:127877701-127885996	6310	26.1886	24.8545	22.1214	19.2326	1
NM_178708	234069	Pcid2	PCI domain containing 2	chr8:13077525-13105343	2408	30.5111	29.3076	27.8783	26.4382	1
NM_145597	234371	Tmem161a	transmembrane protein 161A, transcript variant 1	chr8:70172408-70183681	3015	1.34205	1.283	0.883633	0.782508	1
NM_177700	234776	Atmin	ATM interactor	chr8:116943393-116960445	4877	18.3984	18.3225	17.8785	17.3692	1
NM_172772	235461	Fam63b	family with sequence similarity 63, member B	chr9:70599014-70657174	8081	1.26021	1.25157	1.2176	1.14844	1
NM_001161362	235542	Ppp2r3a	protein phosphatase 2, regulatory subunit B'', alpha, transcript variant 1	chr9:101104989-101251832	6918	1.26351	1.17364	0.996082	0.512819	1
NM_001163026	235567	Dnajc13	DnaJ heat shock protein family (Hsp40) member C13	chr9:104151597-104262930	7697	5.7205	5.71078	4.9628	4.88498	1
NM_172774	235610	Atrip	ATR interacting protein	chr9:109059747-109074124	2572	3.53581	3.40069	3.3641	3.32122	1
NM_001001144	235623	Scap	SREBF chaperone, transcript variant 1	chr9:110333356-110384949	4226	5.1038	4.41608	3.9249	3.42863	1
NM_146229	235661	Dync1li1	dynein cytoplasmic 1 light intermediate chain 1	chr9:114688831-114723777	2035	3.61905	3.30757	3.25165	3.05455	1
NM_172780	236794	Slc9a6	solute carrier family 9 (sodium/hydrogen exchanger), member 6	chrX:56609835-56664230	4916	1.04882	1.0309	0.971569	0.943011	1
NM_199018	236920	Stard8	START domain containing 8	chrX:99042581-99074728	4963	1.84915	1.60982	0.973002	0.969653	1
NM_001009927	237781	Mief2	mitochondrial elongation factor 2	chr11:60728398-60732951	2522	1.51589	1.13894	1.09061	0.696864	1
NM_001029856	237877	Atad5	ATPase family, AAA domain containing 5	chr11:80089400-80135791	7272	1.22333	1.09109	1.02313	1.00495	1
NM_181420	238024	Fn3krp	fructosamine 3 kinase related protein	chr11:121421373-121430768	2028	3.727	3.14273	3.01104	2.69268	1
NM_001033337	239570	Ttc38	tetratricopeptide repeat domain 38	chr15:85832304-85858822	3751	1.31497	1.19432	1.05463	0.984454	1
NM_001033338	239731	Rimbp3	RIMS binding protein 3	chr16:17208135-17213982	5848	105.127	101.489	96.1976	93.782	1
NM_001085355	239985	Arid1b	AT rich interactive domain 1B (SWI-like)	chr17:4995074-5347656	11325	1.66845	1.50641	1.48249	1.41761	1
NM_001033341	240476	Zfp407	zinc finger protein 407	chr18:84207702-84589504	7908	2.10481	2.04858	1.95049	1.81198	1
NM_146254	242584	Wdr78	WD repeat domain 78	chr4:103038065-103114299	3793	19.2778	18.8423	18.6232	17.3675	1
NM_001033352	242785	Klhl21	kelch-like 21	chr4:152008891-152017677	3895	7.99965	7.50766	7.48729	6.92479	1
NM_175530	243867	Fbxo46	F-box protein 46	chr7:19119859-19138261	2962	4.59299	4.24211	3.74309	2.85548	1
NM_182696	243897	Ggn	gametogenetin, transcript variant 3	chr7:29170390-29173912	588	2.92599	1.96347	1.54276	1.5155	1
NM_001081149	244349	Kat6a	K(lysine) acetyltransferase 6A	chr8:22859539-22943262	9126	3.85615	3.69106	3.49961	3.20552	1
NM_172912	244562	Abcc12	ATP-binding cassette, sub-family C (CFTR/MRP), member 12	chr8:86504841-86566590	4511	14.1445	13.0868	11.7306	11.6141	1
NM_001111141	244666	Sprtn	SprT-like N-terminal domain	chr8:124897886-124903813	2116	13.0859	11.2936	10.9507	5.81759	1
NM_001289728	245386	Tmem255a	transmembrane protein 255A, transcript variant 3	chrX:38197297-38252481	3362	4.0403	3.37331	3.36643	3.27584	1
NM_181319	245572	Tbx22	T-box 22, transcript variant 2	chrX:107667964-107685492	1734	1.35697	1.04067	0.958162	0.76272	1
NM_198113	245857	Ssh3	slingshot homolog 3 (Drosophila)	chr19:4261669-4269172	2727	1.28686	1.25761	1.16993	1.05134	1
NM_178263	245886	Ankrd27	ankyrin repeat domain 27 (VPS9 domain), transcript variant 2	chr7:35586247-35609114	1929	1.68546	1.54189	1.41396	1.38618	1
NM_026250	252876	Gin1	gypsy retrotransposon integrase 1, transcript variant 1	chr1:97770172-97793708	2785	4.29924	4.25357	4.15995	4.12949	1
NM_153600	264134	Ttc26	tetratricopeptide repeat domain 26	chr6:38381524-38427647	4140	8.35647	8.11087	7.64017	7.46937	1
NM_153807	264895	Acsf2	acyl-CoA synthetase family member 2	chr11:94557102-94601786	3069	3.46556	3.44692	2.90156	2.60175	1
NM_201609	268469	Zfp652	zinc finger protein 652	chr11:95749067-95764713	2665	3.80595	3.54992	3.50436	3.30349	1
NM_145965	268566	Gphn	gephyrin, transcript variant 1	chr12:78226655-78684769	3300	1.6412	1.63685	1.19819	0.86284	1
NM_183187	268709	Fam107a	family with sequence similarity 107, member A	chr14:8296278-8309776	3144	1.15345	1.06454	0.947957	0.941225	1
NM_001252081	268721	Zswim8	zinc finger SWIM-type containing 8, transcript variant 2	chr14:20707552-20723619	6052	4.45421	4.34432	4.11636	3.40588	1
NM_173440	268903	Nrip1	nuclear receptor interacting protein 1	chr16:76290862-76373049	4529	1.47062	1.33689	1.31488	1.22893	1
NM_001013767	268958	Capn11	calpain 11	chr17:45630204-45659309	2575	17.941	16.5113	16.2085	16.0979	1
NM_172967	269033	4930503L19Rik	RIKEN cDNA 4930503L19 gene	chr18:70453140-70472480	2291	2.89702	2.59767	2.51021	2.29666	1
NM_001310698	269473	Lrig2	leucine-rich repeats and immunoglobulin-like domains 2, transcript variant 2	chr3:104453983-104511918	7153	1.68742	1.56395	1.19324	1.13215	1
NM_173006	269823	Pon3	paraoxonase 3	chr6:5220852-5256233	1784	1.90863	1.85107	1.05393	0.909304	1
NM_001160400	269878	Megf8	multiple EGF-like-domains 8	chr7:25317164-25365917	10040	2.77829	2.56872	2.44196	1.67009	1
NM_177771	270201	Klhl18	kelch-like 18	chr9:110425926-110476694	4530	1.58498	1.17587	1.14488	1.05337	1
NM_175563	270906	Prr11	proline rich 11	chr11:87089156-87108714	3827	4.49114	4.32834	4.02094	3.92763	1
NM_025887	271457	Rab5a	RAB5A, member RAS oncogene family	chr17:53479234-53507678	2364	6.49508	6.49119	6.18544	6.08089	1
NM_181582	276770	Eif5a	eukaryotic translation initiation factor 5A, transcript variant 5	chr11:69916712-69921386	1351	4.07708	3.87142	3.04105	2.3198	1
NM_177776	276829	Smtnl2	smoothelin-like 2	chr11:72390114-72411713	2624	1.40946	1.39511	1.19181	1.17807	1
NM_201406	276846	Pigs	phosphatidylinositol glycan anchor biosynthesis, class S	chr11:78328422-78342776	2488	16.4735	16.3141	15.4893	15.3105	1
NM_178214	319190	Hist2h2be	histone cluster 2, H2be	chr3:96221072-96223738	2667	7.98863	7.72624	7.61902	7.5115	1
NM_030109	319322	Sf3b2	splicing factor 3b, subunit 2	chr19:5273921-5295455	3233	59.5592	57.3234	55.5147	55.027	1
NM_207636	319448	Fndc3a	fibronectin type III domain containing 3A	chr14:72537953-72710003	6136	23.7959	17.715	9.90084	9.46585	1
NM_001102611	319822	Smyd4	SET and MYND domain containing 4	chr11:75348433-75405705	3517	1.06659	1.05622	0.984518	0.929192	1
NM_027225	319876	Cobll1	Cobl-like 1, transcript variant 2	chr2:65088339-65238626	4931	1.05982	0.855271	0.815661	0.58358	1
NM_178869	319953	Ttll1	tubulin tyrosine ligase-like 1	chr15:83483769-83510907	2074	16.4771	15.8635	15.8601	15.6206	1
NM_001081179	320473	Heatr5b	HEAT repeat containing 5B	chr17:78752906-78835381	6437	4.25817	3.86582	3.66564	3.58699	1
NM_177191	320558	Sycp2	synaptonemal complex protein 2	chr2:178345296-178407658	5687	10.7525	9.2939	7.46028	6.31838	1
NM_178791	320736	Vstm4	V-set and transmembrane domain containing 4	chr14:32856756-32939489	2743	3.61761	2.99074	2.80636	2.76439	1
NM_177798	327826	Frs2	fibroblast growth factor receptor substrate 2	chr10:117070127-117148474	5684	3.93855	3.92668	3.65656	3.42171	1
NM_178035	328035	Fads6	fatty acid desaturase domain family, member 6	chr11:115283366-115297546	1239	2.35779	2.09026	1.76968	1.52963	1
NM_001177464	329003	Zfp516	zinc finger protein 516, transcript variant 2	chr18:82914632-83005314	7703	1.43042	1.26497	0.857364	0.570543	1
NM_194348	329015	Atg2a	autophagy related 2A	chr19:6241668-6262304	6340	6.70486	5.96885	5.64194	5.43624	1
NM_001081307	329251	Ppp1r12b	protein phosphatase 1, regulatory (inhibitor) subunit 12B, transcript variant 1	chr1:134765943-134955940	3137	1.19593	1.10922	0.865588	0.79368	1
NM_177879	330222	Sdk1	sidekick cell adhesion molecule 1	chr5:141241534-142213791	8513	1.12567	1.09939	0.982463	0.939536	1
NM_177882	330301	Zfp786	zinc finger protein 786	chr6:47819266-47830505	2829	1.47001	1.35624	1.31992	1.27288	1
NM_001164669	330355	Dnah6	dynein, axonemal, heavy chain 6	chr6:73017607-73221631	12651	8.18958	7.78041	6.65787	5.76632	1
NM_177887	330460	Tmem150b	transmembrane protein 150B, transcript variant 2	chr7:4706832-4725251	2824	1.14729	1.11095	1.02654	0.772491	1
NM_001025163	330463	Zfp78	zinc finger protein 78, transcript variant 1	chr7:6363308-6382605	4751	1.48356	1.45611	1.43409	1.43074	1
NM_001033420	330662	Dock1	dedicator of cytokinesis 1	chr7:134670687-135173647	6815	1.26887	1.16445	1.01411	1.01209	1
NM_001174107	338372	Map3k9	mitogen-activated protein kinase kinase kinase 9, transcript variant 1	chr12:81714950-81781170	10619	1.12875	1.11399	1.09128	1.05779	1
NM_001045529	338467	Morc3	microrchidia 3	chr16:93832121-93876073	4179	11.6989	11.2226	11.1216	10.9017	1
NM_177386	353282	Sfmbt2	Scm-like with four mbt domains 2, transcript variant 1	chr2:10372436-10595253	7833	4.2635	3.16492	1.75455	1.56887	1
NM_001347060	380654	Cfap54	Mus musculus cilia and flagella associated protein 54 (Cfap54)	chr10:92775616-93081596	10079	6.01455	5.8613	5.49126	5.05888	1
NM_001033447	381196	Gm960	predicted gene 960	chr19:4625841-4698668	2262	1.07706	1.03511	1.00305	0.97429	1
NM_001029876	382038	Urb2	URB2 ribosome biogenesis 2 homolog (S. cerevisiae)	chr8:124023473-124048504	5773	19.259	18.9487	17.0116	16.6743	1
NM_001024624	382253	Cdkl5	cyclin-dependent kinase-like 5	chrX:160784308-160994681	3246	2.17554	1.20126	0.835918	0.586014	1
NM_001081212	384783	Irs2	insulin receptor substrate 2	chr8:10986964-11008430	4012	1.01352	0.923254	0.879303	0.734772	1
NR_028320	385493	AU015836	expressed sequence AU015836	chrX:93968656-93975470	3000	8.41194	8.32271	7.9508	7.70437	1
NM_001134457	385658	Nxpe3	neurexophilin and PC-esterase domain family, member 3	chr16:55839953-55895279	6430	5.28532	4.95492	4.89456	4.60813	1
NM_207525	403187	Opa3	optic atrophy 3	chr7:19228389-19246817	2260	1.50202	1.30313	1.2491	0.990104	1
NM_001001182	407823	Baz2b	bromodomain adjacent to zinc finger domain, 2B	chr2:59899363-60125740	7980	2.13916	1.91835	1.10237	1.07113	1
NM_001033634	414872	Zyg11b	zyg-ll family member B, cell cycle regulator	chr4:108227755-108301090	10654	1.29388	1.2738	1.09488	1.05629	1
NM_001034878	432611	Dnaic2	dynein, axonemal, intermediate chain 2	chr11:114727412-114757886	2871	34.7523	31.4109	29.7532	29.6437	1
NM_001013806	433667	Ankrd13c	ankyrin repeat domain 13c	chr3:157947466-158006837	2654	10.5664	10.264	9.01827	7.71338	1
NM_001101535	434130	Ccdc8	coiled-coil domain containing 8	chr7:16994588-16996645	2058	1.22486	1.0807	0.791992	0.709795	1
NM_001081642	434794	Xlr4a	X-linked lymphocyte-regulated 4A	chrX:73074345-73082507	1191	1.61652	1.44253	1.34223	1.33119	1
NM_001081061	544971	Bdp1	B double prime 1, subunit of RNA polymerase III transcription initiation factor IIIB	chr13:100017994-100104070	9921	1.99713	1.96842	1.83906	1.63615	1
NM_001081254	545136	Fam186b	family with sequence similarity 186, member B	chr15:99271018-99287180	3187	40.8917	38.5913	38.2288	35.9877	1
NM_001114754	619991	Gm6121	predicted gene 6121	chrX:26912744-26935669	892	3.82007	3.72887	3.33776	2.94555	1
NM_001163572	621976	Tmem170b	transmembrane protein 170B	chr13:41606216-41641357	7170	1.22831	1.202	1.17898	1.15255	1
NM_001039556	623474	Rad54b	RAD54 homolog B (S. cerevisiae), transcript variant 1	chr4:11558920-11615808	2925	3.63505	3.60954	3.31568	3.09781	1
NM_001123371	667034	Pnp2	purine-nucleoside phosphorylase 2	chr14:50956141-50964749	1223	4.5012	4.26767	3.53304	3.30605	1
NM_001166552	667118	Zbed6	zinc finger, BED type containing 6	chr1:133655879-133660885	5007	2.22125	1.98114	1.68045	1.4057	1
NM_001102677	100038977	Gm1993	predicted gene 1993	chrX:25548501-25570449	923	5.54548	5.50176	5.37609	5.00896	1
NM_001281466	100040766	Mroh2a	maestro heat-like repeat family member 2A	chr1:88227020-88262289	7502	48.8878	48.1906	42.0407	40.3861	1
NM_001142957	100043468	Zfp955b	zinc finger protein 955B	chr17:33289544-33304689	3236	6.28275	5.97474	5.66052	5.45434	1
NM_028384	100502861	Ccdc13	coiled-coil domain containing 13	chr9:121797627-121839461	2640	57.9756	57.0383	56.809	55.3063	1
NM_172599	100504663	Atg14	autophagy related 14	chr14:47540893-47568434	3451	2.86503	2.70511	2.53482	2.47939	1

## Sheet: Type 2
Transcript_ID	Gene_ID	Gene_Symbol	Description	Transcript_Locus	Trancript_Length	average_FPKM_3M	average_FPKM_6M	average_FPKM_12M	average_FPKM_18M	type
NM_001130419	15444	Hpca	hippocalcin, transcript variant 1	chr4:129111570-129121747	1639	1.03305	0	0	0	2
NM_008284	15461	Hras	Harvey rat sarcoma virus oncogene, transcript variant 1	chr7:141189934-141194004	2043	2.23438	1.07293	0.557292	0.317372	2
NM_001347077	15463	Agfg1	Mus musculus ArfGAP with FG repeats 1 (Agfg1), transcript variant 3	chr1:82839460-82900995	7814	1.14747	0.226737	0.18094	0.179983	2
NM_001159952	18575	Pde1c	phosphodiesterase 1C, transcript variant 3	chr6:56100440-56362392	8826	2.95695	1.37024	1.188	1.13332	2
NM_001290380	68024	Hist1h2bc	histone cluster 1, H2bc, transcript variant 2	chr13:23684199-23684667	469	2.01012	0.090753	0.0707	0.064156	2
NM_023873	68121	Cep70	centrosomal protein 70	chr9:99243468-99300403	2579	1.59033	0.7454	0.581699	0.406491	2
NM_001267872	73884	Zdbf2	zinc finger, DBF-type containing 2, transcript variant 2	chr1:63273269-63314575	12571	2.36461	1.08985	0.757687	0.401132	2
NM_023816	76389	Ankrd36	ankyrin repeat domain 36	chr11:5569684-5689337	4491	2.20506	0.820673	0.472542	0.452555	2
NM_198010	81702	Ankrd17	ankyrin repeat domain 17, transcript variant 2	chr5:90227166-90366185	9313	1.23138	0.341565	0.322226	0.282716	2
NM_001085508	242409	Tmem8b	transmembrane protein 8B	chr4:43668971-43692667	4774	3.56674	0.167373	0.129422	0.125897	2
NM_001126046	381337	Fam178b	family with sequence similarity 178, member B, transcript variant A	chr1:36562696-36683183	2282	25.5049	4.11139	4.06437	2.84205	2

## Sheet: Type 3
Transcript_ID	Gene_ID	Gene_Symbol	Description	Transcript_Locus	Trancript_Length	average_FPKM_3M	average_FPKM_6M	average_FPKM_12M	average_FPKM_18M	type
NM_009699	11827	Aqp2	aquaporin 2	chr15:99579056-99584545	1416	2.79453	1.81969	0.760687	0.622959	3
NM_001111044	12406	Serpinh1	serine (or cysteine) peptidase inhibitor, clade H, member 1, transcript variant 3	chr7:99345375-99353239	2229	2.28014	2.03041	0.962359	0.693722	3
NM_010642	16616	Klk1b21	kallikrein 1-related peptidase b21	chr7:44102292-44106583	907	16.3595	8.22148	3.00864	1.72006	3
NM_010643	16617	Klk1b24	kallikrein 1-related peptidase b24	chr7:44188236-44192451	874	16.4357	9.9253	3.52878	1.91744	3
NM_008982	19271	Ptprj	protein tyrosine phosphatase, receptor type, J, transcript variant 1	chr2:90432889-90580647	7634	1.23212	0.678183	0	0	3
NM_031373	72075	Ogfr	opioid growth factor receptor	chr2:180589407-180595837	2288	2.64879	2.47089	1.18621	1.0922	3
NM_001347517	74239	Iqce	Mus musculus IQ motif containing E (Iqce), transcript variant 2	chr5:140663505-140702378	4308	6.57491	6.12516	1.58143	0.925118	3
NM_001146046	102747	Lrrc49	leucine rich repeat containing 49, transcript variant 1	chr9:60587235-60688134	2789	1.4049	1.2921	0.532766	0.453632	3
NM_144786	207182	Ggt7	gamma-glutamyltransferase 7	chr2:155490380-155514846	2611	2.17684	1.5086	0.691914	0.674059	3
NM_001311110	215351	Senp6	SUMO/sentrin specific peptidase 6, transcript variant 1	chr9:80066903-80144781	4960	1.45925	0.950004	0.174175	0.0918707	3
NM_172560	216846	Cntrob	centrobin, centrosomal BRCA2 interacting protein	chr11:69299496-69323873	3950	2.22352	1.92677	0.934232	0.90824	3
NM_001034102	545047	Gm5800	predicted gene 5800	chr14:51711644-51717132	851	21.0716	20.6042	6.37921	5.97972	3
NM_001081407	665270	Plb1	phospholipase B1, transcript variant 1	chr5:32239084-32364356	4853	3.24418	1.90309	0.613293	0.491212	3

## Sheet: Type 4
Transcript_ID	Gene_ID	Gene_Symbol	Description	Transcript_Locus	Trancript_Length	average_FPKM_3M	average_FPKM_6M	average_FPKM_12M	average_FPKM_18M	type
NM_001331107	11651	Akt1	Mus musculus thymoma viral proto-oncogene 1 (Akt1), transcript variant 3	chr12:112653821-112674884	2576	1.30442	0.529494	0.256562	0.210082	4
NM_008457	16624	Klk1b8	kallikrein 1-related peptidase b8	chr7:43950666-43954944	860	6.27329	2.70145	0.010996	0.0106603	4

## Sheet: Type 5
Transcript_ID	Gene_ID	Gene_Symbol	Description	Transcript_Locus	Trancript_Length	average_FPKM_3M	average_FPKM_6M	average_FPKM_12M	average_FPKM_18M	type
NM_007890	13548	Dyrk1a	dual-specificity tyrosine-(Y)-phosphorylation regulated kinase 1a, transcript variant 1	chr16:94570206-94695519	6015	1.69794	1.46984	1.46268	0.563047	5
NM_008035	14276	Folr2	folate receptor 2 (fetal), transcript variant 2	chr7:101839988-101845331	1081	1.08739	0.866088	0.861781	0.423855	5
NM_010497	15926	Idh1	isocitrate dehydrogenase 1 (NADP+), soluble, transcript variant 2	chr1:65158616-65179142	2263	5.08195	2.88519	2.33573	0.918984	5
NM_001282001	19651	Rbl2	retinoblastoma-like 2, transcript variant 3	chr8:91070057-91123844	4895	1.91713	1.01873	0.622623	0	5
NM_009191	20480	Clpb	ClpB caseinolytic peptidase B	chr7:101663768-101790168	4492	10.0219	8.82652	7.53247	2.69483	5
NM_001282021	22323	Vasp	vasodilator-stimulated phosphoprotein, transcript variant 2	chr7:19256930-19271854	2248	4.37349	4.32344	2.78586	1.29202	5
NM_001130170	22680	Zfp207	zinc finger protein 207, transcript variant 2	chr11:80383279-80396248	2314	1.33914	1.24675	1.05317	0.35523	5
NM_016783	53328	Pgrmc1	progesterone receptor membrane component 1	chrX:36598193-36606079	1870	36.8184	28.1902	16.4599	6.24274	5
NM_017402	54126	Arhgef7	Rho guanine nucleotide exchange factor (GEF7), transcript variant 3	chr8:11758330-11835217	4473	2.07588	1.97611	1.90521	0.86699	5
NM_025647	66588	Cmpk1	cytidine monophosphate (UMP-CMP) kinase 1	chr4:114960613-114987228	1880	5.81524	4.32178	2.45657	0.988388	5
NM_028301	72615	Anks3	ankyrin repeat and sterile alpha motif domain containing 3	chr16:4941415-4964237	2483	2.17591	1.38995	1.01952	0.181331	5
NM_030075	78267	Klhdc8b	kelch domain containing 8B	chr9:108447639-108461581	2953	1.03634	1.01187	0.933866	0.379517	5
NR_027396	105239	Rnf44	ring finger protein 44, transcript variant 6	chr13:54679399-54693960	3858	2.25595	2.12349	1.33897	0.481731	5
NM_178919	105847	Lmf2	lipase maturation factor 2	chr15:89351004-89355659	2906	8.59411	8.0873	5.636	2.06407	5
NM_029705	110616	Atxn3	ataxin 3, transcript variant 1	chr12:101918901-101958243	5360	11.6038	11.0875	6.3589	2.10106	5
NM_144812	213988	Tnrc6b	.	chr15:80711313-80941086	17333	1.15291	1.02496	0.702203	0.0418527	5
NM_173751	216136	Ilvbl	ilvB (bacterial acetolactate synthase)-like	chr10:78574500-78584502	2329	1.62277	1.27825	0.889405	0.215281	5
NM_173364	235682	Zfp445	zinc finger protein 445	chr9:122848910-122866006	6189	1.07424	0.690581	0.628082	0.24752	5
NM_001039214	240396	Mex3c	mex3 RNA binding family member C	chr18:73572705-73592578	4080	12.7159	7.01519	4.52131	0.461667	5
NM_172857	241624	Exd1	exonuclease 3'-5' domain containing 1	chr2:119519404-119547627	3143	2.44981	2.17673	1.8239	0.824732	5
NM_001271463	320806	Gfm2	G elongation factor, mitochondrial 2, transcript variant 3	chr13:97137937-97176443	3157	2.11486	1.84443	1.56705	0.68606	5
NM_001347075	321003	Xpnpep3	Mus musculus X-prolyl aminopeptidase 3, mitochondrial (Xpnpep3), transcript variant 2	chr15:81400138-81457482	6058	2.59503	1.47889	1.13267	0.0464497	5
NM_001001986	329540	Nol4l	nucleolar protein 4-like, transcript variant 1	chr2:153407461-153444479	5615	1.57254	1.00327	0.854262	0.384344	5
NM_001033415	330096	Shisa3	shisa family member 3	chr5:67607883-67613987	3754	9.85912	9.45278	9.10361	3.24305	5

## Sheet: Type 6
Transcript_ID	Gene_ID	Gene_Symbol	Description	Transcript_Locus	Trancript_Length	average_FPKM_3M	average_FPKM_6M	average_FPKM_12M	average_FPKM_18M	type
NM_019658	56392	Shoc2	soc-2 (suppressor of clear) homolog (C. elegans), transcript variant 1	chr19:53944876-54033278	4116	1.73235	0.767199	0.745458	0.364431	6
NM_001285441	57785	Rangrf	RAN guanine nucleotide release factor, transcript variant 1	chr11:68972484-68975185	736	4.54763	2.20072	1.80094	0.61448	6
NM_022018	63913	Fam129a	family with sequence similarity 129, member A	chr1:151571373-151719347	3939	3.36489	0.920791	0.753453	0.0902	6
NM_198164	78334	Cdk19	cyclin-dependent kinase 19, transcript variant 2	chr10:40349308-40483818	5675	2.43305	1.0051	0.956641	0.115645	6
NM_001081175	320404	Itpkb	inositol 1,4,5-trisphosphate 3-kinase B	chr1:180330476-180423659	5101	2.84702	1.23081	0.619425	0.00583633	6

## Sheet: Type 7
Transcript_ID	Gene_ID	Gene_Symbol	Description	Transcript_Locus	Trancript_Length	average_FPKM_3M	average_FPKM_6M	average_FPKM_12M	average_FPKM_18M	type
NM_021517	59020	Pdzk1	PDZ domain containing 1, transcript variant 1	chr3:96830065-96870926	2417	4.63366	4.2049	1.92285	0.658298	7
NM_177026	319880	Tmcc3	transmembrane and coiled coil domains 3, transcript variant 3	chr10:94576263-94590954	5470	1.81335	1.38551	0.50568	0	7

## Sheet: Type 8
Transcript_ID	Gene_ID	Gene_Symbol	Description	Transcript_Locus	Trancript_Length	average_FPKM_3M	average_FPKM_6M	average_FPKM_12M	average_FPKM_18M	type
NM_001110205	11477	Acvr1	activin A receptor, type 1, transcript variant 3	chr2:58446438-58566828	2776	1.1649	0.264281	0.013843	0.00276733	8
NM_010114	13646	Klk1b22	kallikrein 1-related peptidase b22	chr7:44112673-44116922	855	4.35722	1.62722	0.325094	0.136894	8
NM_020268	16619	Klk1b27	kallikrein 1-related peptidase b27	chr7:44052290-44056711	888	12.3342	5.92047	1.98083	0.926614	8
NM_177034	319924	Apba1	amyloid beta (A4) precursor protein binding, family A, member 1	chr19:23758876-23949597	6632	1.09796	0.0146647	0.00102267	0	8
