# Supplementary material for: Transcriptome Analysis of Testicular Aging in Mice
Source: Cells. 2021 Oct 26;10(11):2895. doi: 10.3390/cells10112895 (PMC8616291; doi:10.3390/cells10112895)
Supplement: Supplementary file 1 [file cells-10-02895-s001.zip › Supplementary Table S4.xlsx]

## Sheet: Type 1
Transcript_ID	Gene_ID	Gene_Symbol	Description	Transcript_Locus	Trancript_Length	average_FPKM_3M	average_FPKM_6M	average_FPKM_12M	average_FPKM_18M	type
MSTRG.118.2	MSTRG.118	.	.	chr1:30502452-30516609	500	0.835448	0.939006	1.47329	1.48779	1
MSTRG.129.1	MSTRG.129	.	.	chr1:31329745-31334019	1083	3.05481	3.17091	3.49097	3.52025	1
MSTRG.130.1	MSTRG.130	.	.	chr1:32152016-32154258	296	0.841716	1.17944	1.29662	1.34914	1
MSTRG.157.1	MSTRG.157	.	.	chr1:35869967-35881114	770	0.933007	0.972082	1.18746	1.28083	1
MSTRG.218.4	MSTRG.218	.	.	chr1:39849398-39852374	986	1.35542	1.39352	2.11828	2.17277	1
MSTRG.250.1	MSTRG.250	.	.	chr1:46057070-46059096	426	0.83617	0.939837	1.23756	1.30587	1
MSTRG.324.1	MSTRG.324	.	.	chr1:58877892-58886006	1827	1.04034	1.15959	1.42836	2.07626	1
MSTRG.386.1	MSTRG.386	.	.	chr1:67792444-67821706	747	1.02251	1.19485	1.89137	2.25887	1
MSTRG.626.1	MSTRG.626	.	.	chr1:94177224-94177952	540	0.907943	0.967655	1.00906	1.23485	1
MSTRG.663.1	MSTRG.663	.	.	chr1:103654296-103664343	3455	1.41541	1.59719	1.72192	1.75943	1
MSTRG.863.2	MSTRG.863	.	.	chr1:143317849-143344577	332	0.779271	0.895872	0.906177	1.32178	1
MSTRG.924.1	MSTRG.924	.	.	chr1:154905602-154929202	1332	2.05	2.05269	2.30015	2.36261	1
MSTRG.988.1	MSTRG.988	.	.	chr1:161896294-161912321	434	3.40098	3.46694	3.96764	4.45072	1
MSTRG.1182.1	MSTRG.1182	.	.	chr1:182109092-182124548	1081	2.00154	2.32932	2.3976	2.60449	1
MSTRG.1242.1	MSTRG.1242	.	.	chr1:189688299-189700762	1464	1.08752	1.09116	1.1122	1.18919	1
MSTRG.1502.6	MSTRG.1502	.	.	chr10:42018444-42020309	993	1.20224	1.31235	1.55585	1.6063	1
MSTRG.1574.1	MSTRG.1574	.	.	chr10:53798033-53803585	1013	1.56103	1.70514	1.95656	2.14844	1
MSTRG.2135.1	MSTRG.2135	.	.	chr10:99922066-99929759	598	0.845814	0.865434	1.22219	1.39582	1
MSTRG.2251.1	MSTRG.2251	.	.	chr10:118715895-118778534	1243	1.10715	1.2708	1.39681	1.45579	1
MSTRG.2312.1	MSTRG.2312	.	.	chr10:126082871-126088826	736	0.761851	1.01247	1.08841	1.15526	1
MSTRG.2314.2	MSTRG.2314	.	.	chr10:126663897-126677973	1025	1.31318	1.51031	1.58684	1.66457	1
MSTRG.2426.1	MSTRG.2426	.	.	chr11:3604543-3610804	2502	1.02365	1.26856	1.37237	1.41485	1
MSTRG.2498.4	MSTRG.2498	.	.	chr11:6709274-6712447	2073	9.7643	15.3304	28.5562	33.8353	1
MSTRG.2529.1	MSTRG.2529	.	.	chr11:17999644-18005184	450	0.880168	1.02183	1.03455	1.23323	1
MSTRG.2589.1	MSTRG.2589	.	.	chr11:24903958-24926089	769	1.63168	1.74838	1.82818	2.34695	1
MSTRG.2856.1	MSTRG.2856	.	.	chr11:57919390-57923984	1222	3.05247	3.48642	3.53127	4.09935	1
MSTRG.2928.3	MSTRG.2928	.	.	chr11:60578662-60585946	666	0.567242	1.13439	1.15991	1.42124	1
MSTRG.3124.1	MSTRG.3124	.	.	chr11:71891478-71898125	1818	1.24524	1.25351	1.26326	1.445	1
MSTRG.3275.1	MSTRG.3275	.	.	chr11:79781991-79783724	1521	1.07071	1.37144	1.47735	1.59325	1
MSTRG.3359.1	MSTRG.3359	.	.	chr11:85845796-85850502	1738	1.11583	1.29156	1.3819	1.41469	1
MSTRG.3442.1	MSTRG.3442	.	.	chr11:92165876-92195975	564	0.892038	1.03294	1.16195	1.31822	1
MSTRG.3477.1	MSTRG.3477	.	.	chr11:95310253-95325158	1403	1.08968	1.28252	1.43102	1.66989	1
MSTRG.3647.1	MSTRG.3647	.	.	chr11:101347952-101348577	381	8.33423	9.12759	9.89439	11.1462	1
MSTRG.3948.2	MSTRG.3948	.	.	chr11:118132104-118137810	632	0.767217	1.21907	1.533	2.08292	1
MSTRG.3973.1	MSTRG.3973	.	.	chr11:119523587-119529745	960	1.48827	1.63094	1.84277	2.09168	1
MSTRG.4219.1	MSTRG.4219	.	.	chr12:32246285-32248628	378	4.36038	4.45895	5.26971	5.57704	1
MSTRG.4222.2	MSTRG.4222	.	.	chr12:32578591-32581581	823	0.966877	1.01504	1.07938	1.22688	1
MSTRG.4246.1	MSTRG.4246	.	.	chr12:36330489-36344020	359	0.906977	0.966773	1.5874	1.77724	1
MSTRG.4611.2	MSTRG.4611	.	.	chr12:88632279-88706893	1129	3.15679	3.27573	3.37896	3.90074	1
MSTRG.4871.1	MSTRG.4871	.	.	chr12:115227750-115244649	536	1.18196	1.36152	1.43251	1.50691	1
MSTRG.4908.1	MSTRG.4908	.	.	chr13:5454919-5499687	933	1.39598	1.64626	1.89742	1.98695	1
MSTRG.4960.1	MSTRG.4960	.	.	chr13:16261031-16275553	1246	0.80121	0.802139	1.09776	1.21008	1
MSTRG.5137.1	MSTRG.5137	.	.	chr13:38966607-38971138	1104	1.22089	1.36664	1.37678	1.52492	1
MSTRG.5259.1	MSTRG.5259	.	.	chr13:51835081-51837455	1363	1.4017	1.55831	1.80165	1.95533	1
MSTRG.5413.4	MSTRG.5413	.	.	chr13:64427743-64432548	560	1.90532	2.11534	2.48729	2.92739	1
MSTRG.5470.1	MSTRG.5470	.	.	chr13:69141183-69143960	714	21.0704	22.524	22.796	24.3903	1
MSTRG.5634.1	MSTRG.5634	.	.	chr13:97709803-97711635	1051	4.90918	5.01512	5.6178	5.66772	1
MSTRG.5677.2	MSTRG.5677	.	.	chr13:101998715-102014356	843	1.07153	1.4054	1.86006	1.86677	1
MSTRG.5842.4	MSTRG.5842	.	.	chr14:6351795-6376443	996	1.04085	1.49031	1.6522	1.80195	1
MSTRG.6376.1	MSTRG.6376	.	.	chr14:57571581-57575302	709	2.69972	2.71205	3.18311	3.36667	1
MSTRG.6386.1	MSTRG.6386	.	.	chr14:59043848-59045948	997	6.06795	6.83972	8.1243	8.49895	1
MSTRG.6421.1	MSTRG.6421	.	.	chr14:61523887-61525722	803	0.823707	1.13067	1.46414	1.5536	1
MSTRG.6422.1	MSTRG.6422	.	.	chr14:61529858-61530913	969	1.01169	1.22144	1.23676	1.25778	1
MSTRG.6471.1	MSTRG.6471	.	.	chr14:65171112-65176726	2412	3.42843	3.53862	3.73215	3.85764	1
MSTRG.6491.1	MSTRG.6491	.	.	chr14:66938765-66943337	3516	1.06403	1.24682	1.27046	1.30555	1
MSTRG.6660.1	MSTRG.6660	.	.	chr14:86172926-86179707	582	8.91102	9.10852	10.3216	12.6821	1
MSTRG.6673.1	MSTRG.6673	.	.	chr14:88264163-88337562	946	1.29812	1.46087	1.544	1.57192	1
MSTRG.6735.1	MSTRG.6735	.	.	chr14:111344216-111368353	395	0.89378	0.938016	1.1775	1.29329	1
MSTRG.6775.1	MSTRG.6775	.	.	chr14:120637011-120638271	679	1.3789	1.41826	1.4754	1.76013	1
MSTRG.6884.4	MSTRG.6884	.	.	chr15:19346470-19395390	846	1.09648	1.20932	1.55483	1.68044	1
MSTRG.6922.1	MSTRG.6922	.	.	chr15:31131020-31135056	517	0.942765	0.949922	1.13194	1.4963	1
MSTRG.6963.1	MSTRG.6963	.	.	chr15:35329084-35340572	570	2.28927	2.43616	2.70667	3.00875	1
MSTRG.7014.1	MSTRG.7014	.	.	chr15:44064154-44146920	1700	1.11911	1.22914	1.35064	1.35482	1
MSTRG.7021.1	MSTRG.7021	.	.	chr15:45632118-45655364	3514	1.58656	1.68078	1.77953	1.84159	1
MSTRG.7034.1	MSTRG.7034	.	.	chr15:49194239-49203437	913	1.18764	1.30701	1.42979	1.48729	1
MSTRG.7452.1	MSTRG.7452	.	.	chr15:86990503-87021601	1235	1.84756	2.10201	2.22473	2.29406	1
MSTRG.7457.1	MSTRG.7457	.	.	chr15:88515070-88600254	3683	1.64258	1.71821	1.7264	1.82164	1
MSTRG.7948.1	MSTRG.7948	.	.	chr16:22053627-22056606	1488	1.40938	1.48298	1.63029	2.02705	1
MSTRG.8001.1	MSTRG.8001	.	.	chr16:31325216-31327452	1241	3.47074	3.7689	3.9252	4.30428	1
MSTRG.8004.1	MSTRG.8004	.	.	chr16:31414478-31416054	951	0.886483	0.928756	0.932694	1.11736	1
MSTRG.8060.1	MSTRG.8060	.	.	chr16:34683049-34685624	777	1.06734	1.31957	1.45502	1.64043	1
MSTRG.8300.4	MSTRG.8300	.	.	chr16:86139301-86150688	549	8.15808	8.45423	8.85334	9.68461	1
MSTRG.8371.1	MSTRG.8371	.	.	chr16:91319958-91321809	1361	1.45611	1.62048	1.6524	1.9841	1
MSTRG.8400.1	MSTRG.8400	.	.	chr16:93045621-93074799	1003	1.23022	1.35253	1.44934	1.45788	1
MSTRG.8400.2	MSTRG.8400	.	.	chr16:93045629-93056460	358	0.808674	0.909007	0.931659	1.04885	1
MSTRG.8428.5	MSTRG.8428	.	.	chr16:96098089-96110417	2264	1.61571	1.64897	1.7708	1.83942	1
MSTRG.8444.2	MSTRG.8444	.	.	chr17:3111881-3114964	1529	1.46631	1.7697	1.92825	2.00117	1
MSTRG.8459.1	MSTRG.8459	.	.	chr17:4908258-4914331	1950	4.81194	4.94874	5.31584	5.6769	1
MSTRG.8502.2	MSTRG.8502	.	.	chr17:7576120-7578402	410	2.31738	2.47445	2.67323	3.02245	1
MSTRG.8589.2	MSTRG.8589	.	.	chr17:15887840-15907907	1729	1.34743	1.71644	1.75159	1.94428	1
MSTRG.8609.1	MSTRG.8609	.	.	chr17:19875912-19879335	1275	0.618207	1.06292	1.18342	1.26054	1
MSTRG.9188.2	MSTRG.9188	.	.	chr17:53256129-53262766	678	2.67273	2.79899	3.22884	3.32925	1
MSTRG.9289.1	MSTRG.9289	.	.	chr17:64262164-64269725	633	1.04961	1.16691	1.17485	1.22387	1
MSTRG.9378.3	MSTRG.9378	.	.	chr17:74950340-74951632	705	1.1187	1.34306	1.444	1.50523	1
MSTRG.9382.1	MSTRG.9382	.	.	chr17:78455005-78464109	2480	2.6255	2.77355	2.84237	2.85133	1
MSTRG.9483.6	MSTRG.9483	.	.	chr17:88296057-88305963	1330	0.680609	0.83023	0.939287	1.2053	1
MSTRG.9565.3	MSTRG.9565	.	.	chr18:13508385-13523816	746	1.74143	1.86603	2.15554	2.28621	1
MSTRG.9579.2	MSTRG.9579	.	.	chr18:17525498-17534014	1053	1.11526	1.1542	1.2523	1.41173	1
MSTRG.9609.1	MSTRG.9609	.	.	chr18:24100498-24103423	763	1.14926	1.31319	1.33873	1.41063	1
MSTRG.9636.2	MSTRG.9636	.	.	chr18:31368926-31379916	464	1.10597	1.137	1.15473	1.38526	1
MSTRG.9838.1	MSTRG.9838	.	.	chr18:54699059-54714917	864	0.740044	0.894985	1.09741	1.26096	1
MSTRG.9941.1	MSTRG.9941	.	.	chr18:66672842-66675041	938	2.68753	2.76405	2.8337	3.32396	1
MSTRG.9977.1	MSTRG.9977	.	.	chr18:70412980-70414470	605	0.858416	0.956613	1.23892	1.4098	1
MSTRG.9996.1	MSTRG.9996	.	.	chr18:73832634-73833373	571	2.45246	2.82506	3.64944	3.90573	1
MSTRG.10026.1	MSTRG.10026	.	.	chr18:76553570-76555242	1065	5.26717	6.54935	6.90363	7.84522	1
MSTRG.10123.1	MSTRG.10123	.	.	chr19:3575790-3580720	1252	2.09931	2.23355	2.29972	2.41897	1
MSTRG.10126.1	MSTRG.10126	.	.	chr19:3689683-3708218	616	0.779763	1.20936	1.31743	1.33797	1
MSTRG.10260.1	MSTRG.10260	.	.	chr19:6268162-6276879	3388	2.3337	2.35141	2.45977	2.65222	1
MSTRG.10431.1	MSTRG.10431	.	.	chr19:21161781-21208705	3360	1.88623	1.89801	2.08763	2.2514	1
MSTRG.10677.1	MSTRG.10677	.	.	chr19:45545341-45546380	391	9.23883	9.53754	10.1995	10.3239	1
MSTRG.10744.4	MSTRG.10744	.	.	chr19:53065380-53067458	1711	1.24592	1.4555	1.50107	1.75851	1
MSTRG.11286.1	MSTRG.11286	.	.	chr2:35502991-35506095	1257	6.61437	6.66479	6.95257	7.57727	1
MSTRG.11347.1	MSTRG.11347	.	.	chr2:48063379-48078640	565	0.898658	0.904211	1.10063	1.12084	1
MSTRG.11405.1	MSTRG.11405	.	.	chr2:63226161-63270003	884	1.38787	1.72224	1.78711	2.0975	1
MSTRG.11597.5	MSTRG.11597	.	.	chr2:91070346-91071646	385	1.40164	1.73052	1.87143	2.7734	1
MSTRG.4847.3	11651	Akt1	thymoma viral proto-oncogene 1	chr12:112674360-112675972	676	0.952609	1.2154	1.28446	1.39892	1
MSTRG.11751.1	MSTRG.11751	.	.	chr2:115344389-115346968	475	1.11063	1.25256	1.47476	1.52528	1
MSTRG.4296.2	11855	Arhgap5	Rho GTPase activating protein 5	chr12:52496326-52581445	782	1.24077	1.63307	1.6812	2.17524	1
MSTRG.11871.13	MSTRG.11871	.	.	chr2:122702868-122720604	588	2.63858	4.08342	4.4982	4.93073	1
MSTRG.16540.1	12190	Brca2	breast cancer 2, early onset	chr5:150557270-150566874	2072	1.3813	1.48401	1.64457	1.66064	1
MSTRG.12467.5	MSTRG.12467	.	.	chr2:173288015-173291174	2421	3.0731	3.28009	3.46279	3.73599	1
MSTRG.15456.1	12494	Cd38	CD38 antigen	chr5:43898593-43909943	646	2.33539	2.3562	2.90453	3.19233	1
MSTRG.4023.2	12516	Cd7	CD7 antigen	chr11:121029352-121053413	1879	1.08653	1.0934	1.26537	1.36644	1
MSTRG.12535.2	MSTRG.12535	.	.	chr2:180565807-180581013	1984	1.09155	1.18813	1.34942	2.18585	1
MSTRG.6875.1	12563	Cdh6	cadherin 6	chr15:13154608-13169209	2289	1.48806	1.49425	1.69652	1.73652	1
MSTRG.7514.4	12805	Cntn1	contactin 1	chr15:92321853-92339838	699	8.68521	9.83552	11.4142	11.415	1
MSTRG.12960.2	MSTRG.12960	.	.	chr3:84040350-84054105	3400	1.84373	1.88066	1.97791	2.09297	1
MSTRG.19118.1	13017	Ctbp2	C-terminal binding protein 2	chr7:133001525-133007197	2506	0.910412	0.998735	1.10329	1.17653	1
MSTRG.6821.1	13132	Dab2	disabled 2, mitogen-responsive phosphoprotein	chr15:6303068-6309933	813	1.49926	1.71204	1.79618	1.90251	1
MSTRG.13144.1	MSTRG.13144	.	.	chr3:95022308-95026441	3923	1.72423	1.751	2.23308	2.26146	1
MSTRG.13243.1	MSTRG.13243	.	.	chr3:100417891-100421080	1715	0.422682	0.776456	1.38156	1.92517	1
MSTRG.13421.6	MSTRG.13421	.	.	chr3:122294143-122305163	982	1.71546	1.78123	3.19093	3.74121	1
MSTRG.13510.1	MSTRG.13510	.	.	chr3:136943231-136955100	813	1.30113	1.54252	1.61705	1.82843	1
MSTRG.13531.2	MSTRG.13531	.	.	chr3:140928365-140964492	909	0.922673	1.00064	1.12584	1.71477	1
MSTRG.13544.1	MSTRG.13544	.	.	chr3:143861434-143873535	425	0.899875	1.185	1.25057	1.27821	1
MSTRG.13582.1	MSTRG.13582	.	.	chr3:148509198-148530559	805	1.05091	1.1661	1.16888	1.41092	1
MSTRG.13591.5	MSTRG.13591	.	.	chr3:151988464-151992333	821	1.67475	2.24222	2.28632	2.54808	1
MSTRG.13591.3	MSTRG.13591	.	.	chr3:151988464-151992333	1029	2.8118	2.9062	2.9579	3.47844	1
MSTRG.13597.1	MSTRG.13597	.	.	chr3:152266525-152267167	555	1.56309	1.57096	1.74656	1.78876	1
MSTRG.2587.6	14025	Bcl11a	B cell CLL/lymphoma 11A (zinc finger protein)	chr11:24115474-24173194	917	0.857839	0.952193	1.08202	1.10902	1
MSTRG.2588.4	14025	Bcl11a	B cell CLL/lymphoma 11A (zinc finger protein)	chr11:24166964-24172767	392	3.45034	3.51953	3.6807	3.80577	1
MSTRG.19614.1	14107	Fat1	FAT atypical cadherin 1	chr8:45017593-45022801	3800	1.92688	2.48148	2.50243	2.62141	1
MSTRG.13995.1	14211	Smc2	structural maintenance of chromosomes 2	chr4:52443007-52445431	1163	0.808346	1.06311	1.11862	1.18298	1
MSTRG.14239.1	MSTRG.14239	.	.	chr4:105114713-105121474	411	0.803778	1.1211	1.25252	1.35034	1
MSTRG.14393.1	MSTRG.14393	.	.	chr4:118632386-118636399	1240	8.1433	9.89711	10.3943	10.6626	1
MSTRG.14479.1	MSTRG.14479	.	.	chr4:125137285-125147681	752	2.53691	2.63455	2.78545	3.26686	1
NM_001010930	14548	Mrps33	mitochondrial ribosomal protein S33, transcript variant 2	chr6:39801807-39810936	936	0.851976	0.939486	1.03987	1.0551	1
MSTRG.14567.4	MSTRG.14567	.	.	chr4:129852118-129853260	713	1.24888	1.4401	2.00656	2.01619	1
MSTRG.14778.1	MSTRG.14778	.	.	chr4:140960089-140961226	873	1.12742	1.31949	1.32864	1.61579	1
MSTRG.8317.1	14805	Grik1	glutamate receptor, ionotropic, kainate 1	chr16:88117798-88120366	1565	0.92245	1.19734	1.28098	1.33585	1
NR_027010	14910	Gt(ROSA)26Sor	gene trap ROSA 26, Philippe Soriano, transcript variant 3	chr6:113067429-113077244	603	6.36342	6.80874	6.84656	8.07084	1
MSTRG.14951.1	MSTRG.14951	.	.	chr4:153126348-153136354	605	0.900939	1.03498	1.26762	1.3714	1
MSTRG.15133.1	MSTRG.15133	.	.	chr5:16856172-16881963	782	1.19446	1.26575	1.27599	1.31852	1
MSTRG.15141.12	MSTRG.15141	.	.	chr5:18481539-18495304	1761	0.994529	1.14056	1.59721	1.65238	1
MSTRG.7727.4	15369	Hmox2	heme oxygenase 2	chr16:4735122-4741485	755	0.924079	0.937095	1.04156	1.15209	1
MSTRG.15440.1	MSTRG.15440	.	.	chr5:39336347-39339066	1836	6.53996	6.60004	6.83009	7.30173	1
MSTRG.15509.2	MSTRG.15509	.	.	chr5:54377543-54378785	450	1.00102	1.06137	1.06731	1.12195	1
MSTRG.15601.1	MSTRG.15601	.	.	chr5:75386964-75399398	1570	1.17039	1.3756	1.4023	1.55077	1
MSTRG.15646.1	MSTRG.15646	.	.	chr5:82639373-82652503	978	1.44068	1.53954	1.54686	1.7514	1
MSTRG.15777.1	MSTRG.15777	.	.	chr5:101599338-101602457	289	1.50798	1.67313	1.92608	2.17021	1
MSTRG.15812.5	MSTRG.15812	.	.	chr5:105413286-105415709	1896	1.20256	1.3292	1.60985	1.70551	1
MSTRG.15865.1	15932	Idua	iduronidase, alpha-L-	chr5:108684195-108694572	409	1.13766	1.21767	1.28322	1.62382	1
MSTRG.15984.1	MSTRG.15984	.	.	chr5:115495918-115496408	388	0.692462	1.03888	1.16327	1.22453	1
MSTRG.16001.1	MSTRG.16001	.	.	chr5:116390653-116392814	595	6.56039	7.22685	7.51409	8.63034	1
MSTRG.16033.1	MSTRG.16033	.	.	chr5:118338194-118344771	465	0.492133	0.659602	0.676556	1.02408	1
MSTRG.16047.1	MSTRG.16047	.	.	chr5:119958834-119963731	1652	1.81999	1.88134	2.08637	2.69888	1
MSTRG.16193.2	MSTRG.16193	.	.	chr5:127200693-127214346	449	1.29402	1.67556	1.6901	1.94447	1
MSTRG.16512.1	MSTRG.16512	.	.	chr5:148590843-148608731	1053	1.16584	1.29874	1.44918	1.51761	1
MSTRG.16587.1	MSTRG.16587	.	.	chr6:7766337-7778339	883	7.33261	7.68751	7.7851	9.03706	1
MSTRG.16588.3	MSTRG.16588	.	.	chr6:7809312-7818028	745	1.24765	1.31274	1.36029	1.37605	1
MSTRG.16616.1	MSTRG.16616	.	.	chr6:17373535-17378558	326	0.801396	1.29146	1.38991	1.47842	1
MSTRG.14586.1	16792	Laptm5	lysosomal-associated protein transmembrane 5	chr4:130906527-130913871	802	1.76918	1.83822	1.83896	1.87245	1
MSTRG.16919.1	MSTRG.16919	.	.	chr6:56568659-56570686	852	0.760203	1.08652	1.29853	1.30428	1
MSTRG.17010.2	MSTRG.17010	.	.	chr6:73286805-73294148	726	0.718582	0.963531	1.10335	1.25023	1
MSTRG.17066.1	MSTRG.17066	.	.	chr6:84285601-84287817	2057	1.08054	1.19637	1.24331	1.35076	1
MSTRG.17196.2	MSTRG.17196	.	.	chr6:92269674-92315742	896	0.526937	0.767924	0.848837	1.23351	1
MSTRG.17263.1	MSTRG.17263	.	.	chr6:111585256-111586578	606	0.69005	0.774108	0.809582	1.02168	1
MSTRG.17414.2	MSTRG.17414	.	.	chr6:124279111-124282594	1449	2.11588	2.18035	2.32165	2.32882	1
MSTRG.17454.1	MSTRG.17454	.	.	chr6:125264523-125265513	387	0.741957	0.994752	1.13884	1.29315	1
MSTRG.17470.3	MSTRG.17470	.	.	chr6:126599456-126609999	1228	0.639593	0.721123	1.20319	1.49281	1
MSTRG.17544.1	MSTRG.17544	.	.	chr6:136448617-136461355	3514	1.43508	1.48278	1.55076	1.62515	1
MSTRG.17600.2	MSTRG.17600	.	.	chr6:144665046-144672726	1472	0.394293	0.577243	0.891342	1.15837	1
MSTRG.17602.1	MSTRG.17602	.	.	chr6:144720850-144722095	692	1.6351	1.99061	2.04863	2.24838	1
MSTRG.17727.1	MSTRG.17727	.	.	chr7:6039033-6042929	1408	1.96453	2.14435	2.44706	2.65109	1
MSTRG.17768.1	MSTRG.17768	.	.	chr7:12948555-12961942	2245	1.03151	1.07741	1.2664	1.43069	1
MSTRG.18138.1	MSTRG.18138	.	.	chr7:35953602-35960950	543	0.888305	0.981962	1.31869	1.34485	1
MSTRG.6475.3	18155	Pnoc	prepronociceptin	chr14:65401473-65404270	731	2.50164	3.09531	3.10452	4.00478	1
MSTRG.18155.2	MSTRG.18155	.	.	chr7:38316428-38443416	2178	4.02006	4.34099	4.3673	4.96561	1
MSTRG.6920.1	18163	Ctnnd2	catenin (cadherin associated protein), delta 2	chr15:30673052-30674949	642	2.36409	2.66544	3.11121	3.20711	1
MSTRG.18170.1	MSTRG.18170	.	.	chr7:39151594-39158100	696	1.80536	1.87347	1.92614	2.27895	1
MSTRG.18172.4	MSTRG.18172	.	.	chr7:39317751-39326759	834	1.8319	1.96907	2.11238	2.32454	1
MSTRG.18182.2	MSTRG.18182	.	.	chr7:39797147-39797794	471	19.898	19.933	20.4629	22.6899	1
MSTRG.18185.1	MSTRG.18185	.	.	chr7:40262642-40269761	1273	1.32522	1.70506	1.92974	2.10801	1
MSTRG.4613.1	18191	Nrxn3	neurexin III	chr12:89250272-89254668	1443	2.14299	2.28433	2.29258	2.38033	1
MSTRG.18605.1	MSTRG.18605	.	.	chr7:82836816-82867261	1934	1.94552	2.18249	2.31208	2.45594	1
MSTRG.12597.1	18767	Pkia	protein kinase inhibitor, alpha	chr3:7399895-7503376	810	0.775849	1.1049	1.1383	1.86955	1
MSTRG.18979.4	MSTRG.18979	.	.	chr7:126349840-126351640	1263	1.59126	1.67123	1.95098	2.01368	1
MSTRG.19250.1	MSTRG.19250	.	.	chr7:143600101-143602054	1545	1.15304	1.277	1.3191	1.34729	1
MSTRG.2208.6	19279	Ptprr	protein tyrosine phosphatase, receptor type, R	chr10:116268021-116274925	1380	0.808624	0.882004	0.977674	1.0189	1
MSTRG.17865.1	19294	Nectin2	nectin cell adhesion molecule 2	chr7:19715159-19721469	213	1.15546	1.28162	1.54277	1.68955	1
MSTRG.19343.1	MSTRG.19343	.	.	chr8:11838976-11840403	332	0.799663	1.02599	1.41518	1.41882	1
MSTRG.7282.3	19354	Rac2	RAS-related C3 botulinum substrate 2	chr15:78560871-78564652	423	0.582152	0.776536	1.15674	1.55192	1
MSTRG.19559.1	MSTRG.19559	.	.	chr8:35222929-35226139	617	1.70325	1.73793	1.9271	1.95698	1
MSTRG.19570.5	MSTRG.19570	.	.	chr8:36173915-36176083	1365	1.05074	1.28993	1.49015	1.79981	1
MSTRG.19657.8	MSTRG.19657	.	.	chr8:47744666-47750638	1397	0.593315	0.825122	0.983555	1.04427	1
MSTRG.19658.1	MSTRG.19658	.	.	chr8:47811689-47820420	948	24.9005	25.7987	26.8233	28.9256	1
MSTRG.19667.3	MSTRG.19667	.	.	chr8:49370821-49462579	1421	0.626852	0.847579	1.20742	1.30239	1
MSTRG.20000.1	MSTRG.20000	.	.	chr8:87361868-87387807	2089	0.901716	0.943429	1.10244	1.11281	1
MSTRG.20009.2	MSTRG.20009	.	.	chr8:88044788-88118746	1581	1.40878	1.73709	1.80558	1.99133	1
MSTRG.20060.1	MSTRG.20060	.	.	chr8:94794032-94802495	567	3.89907	4.07473	4.17186	4.3062	1
MSTRG.20224.1	MSTRG.20224	.	.	chr8:110001435-110002273	718	1.13474	1.45255	1.53723	1.71326	1
MSTRG.20270.1	MSTRG.20270	.	.	chr8:112293350-112297281	1469	0.554153	0.830287	0.960619	1.0169	1
MSTRG.20286.1	MSTRG.20286	.	.	chr8:116527524-116529460	1251	2.79909	3.37726	3.43528	3.45763	1
MSTRG.20351.2	MSTRG.20351	.	.	chr8:120847827-120867098	1568	0.553257	0.598224	0.812043	1.53478	1
MSTRG.20351.1	MSTRG.20351	.	.	chr8:120847827-120867117	1794	1.42569	2.34928	3.33053	3.49467	1
MSTRG.20465.2	MSTRG.20465	.	.	chr9:3199836-3215704	1924	0.885048	1.10671	1.32233	1.40085	1
MSTRG.20524.1	MSTRG.20524	.	.	chr9:14771039-14778846	665	1.40595	1.80119	2.38445	2.84422	1
MSTRG.20547.2	MSTRG.20547	.	.	chr9:18645167-18690172	740	1.27663	1.36116	1.61497	1.84473	1
MSTRG.20666.1	MSTRG.20666	.	.	chr9:32349578-32361821	932	1.19388	1.30458	1.36728	1.57109	1
MSTRG.20785.1	MSTRG.20785	.	.	chr9:45166402-45171193	1271	1.03827	1.24436	1.42946	1.60927	1
MSTRG.8468.2	20975	Synj2	synaptojanin 2	chr17:5984926-5988197	1643	1.69327	2.33234	2.7039	2.74313	1
MSTRG.20999.1	MSTRG.20999	.	.	chr9:60965666-60967861	1023	0.921562	1.03751	1.24191	1.28349	1
MSTRG.21167.1	MSTRG.21167	.	.	chr9:77796554-77808944	625	1.10754	1.36235	1.46822	1.84607	1
MSTRG.21345.4	MSTRG.21345	.	.	chr9:103919369-103960147	918	1.19426	1.77676	1.92132	2.54495	1
MSTRG.21386.3	MSTRG.21386	.	.	chr9:106561634-106565840	1361	1.08921	1.20267	1.34764	1.43058	1
MSTRG.21390.1	MSTRG.21390	.	.	chr9:106640919-106643459	528	1.59067	1.94513	2.1662	2.21705	1
MSTRG.21595.1	MSTRG.21595	.	.	chr9:120869990-120870976	284	1.59257	1.62527	1.73097	1.86005	1
MSTRG.22463.1	22109	Tspy-ps	testis specific protein-Y encoded, pseudogene	chrY:1055764-1058868	417	1.40419	1.53209	1.57998	1.81968	1
MSTRG.22463.2	22109	Tspy-ps	testis specific protein-Y encoded, pseudogene	chrY:1055764-1058868	284	0.950778	1.29862	1.42594	1.51554	1
MSTRG.22463.3	22109	Tspy-ps	testis specific protein-Y encoded, pseudogene	chrY:1055764-1058868	331	0.940545	1.17967	1.25221	1.29535	1
MSTRG.22228.1	MSTRG.22228	.	.	chrX:123210457-123212525	817	1.73812	1.79861	1.9179	2.00028	1
MSTRG.17971.4	22718	Zfp60	zinc finger protein 60	chr7:27732390-27736811	3064	1.63097	1.76579	1.77892	1.95206	1
MSTRG.18054.1	26466	Zfp260	zinc finger protein 260	chr7:30095076-30107614	691	1.1236	1.59455	1.62233	1.77869	1
MSTRG.4303.1	27386	Npas3	neuronal PAS domain protein 3	chr12:53302811-53309914	1313	6.20472	6.38717	6.54905	7.70415	1
MSTRG.15214.1	53312	Nub1	negative regulator of ubiquitin-like proteins 1	chr5:24697210-24704663	470	3.40791	4.17839	4.50139	4.5789	1
MSTRG.7305.1	53357	Pla2g6	phospholipase A2, group VI	chr15:79314106-79316931	2105	1.11684	1.35152	1.38342	1.46564	1
MSTRG.13592.1	54120	Gipc2	GIPC PDZ domain containing family, member 2	chr3:152093841-152107433	1597	1.29668	1.31654	1.39417	1.44185	1
MSTRG.1905.1	56214	Scamp4	secretory carrier membrane protein 4	chr10:80612841-80622783	557	6.12783	6.23749	7.02975	7.09394	1
MSTRG.5754.6	56534	Hspb3	heat shock protein 3	chr13:113660831-113686533	1160	1.18125	1.26358	1.28025	1.82192	1
MSTRG.13299.1	56543	Kcnd3	potassium voltage-gated channel, Shal-related family, member 3	chr3:105484469-105488072	1493	0.985226	1.09476	1.17692	1.3866	1
MSTRG.1044.1	56752	Aldh9a1	aldehyde dehydrogenase 9, subfamily A1	chr1:167329877-167350271	613	1.96588	2.22376	2.42753	2.98982	1
MSTRG.21145.2	59046	Arpp19	cAMP-regulated phosphoprotein 19	chr9:75037845-75043396	529	0.937471	1.00415	1.38942	1.52095	1
MSTRG.1792.1	59093	Pcbp3	poly(rC) binding protein 3	chr10:76920613-76936166	512	1.37306	1.44323	1.45759	1.71332	1
MSTRG.16311.7	59310	Myl10	myosin, light chain 10, regulatory	chr5:136697797-136701853	1555	5.83571	9.01161	9.27258	10.6728	1
MSTRG.1311.2	64009	Syne1	spectrin repeat containing, nuclear envelope 1	chr10:5326866-5328840	1077	0.975492	1.16942	1.19902	1.31605	1
MSTRG.20705.2	64011	Nrgn	neurogranin	chr9:37544493-37552745	1499	1.65347	2.37611	2.45209	2.61247	1
MSTRG.8185.2	66497	Cmss1	cms small ribosomal subunit 1	chr16:57561392-57606867	573	18.6153	20.1396	22.6119	23.4409	1
NR_040519	66760	Sox5os3	SRY (sex determining region Y)-box 5, opposite strand 3	chr6:144672868-144693832	904	21.7984	23.0848	23.8029	26.0902	1
MSTRG.15311.1	66845	Mrpl33	mitochondrial ribosomal protein L33	chr5:31613951-31622642	598	1.77438	1.89815	2.241	3.21936	1
MSTRG.10236.3	66961	Neat1	nuclear paraspeckle assembly transcript 1 (non-protein coding)	chr19:5842296-5845949	2719	1.64273	1.91323	2.09768	3.27962	1
MSTRG.834.1	67313	5730559C18Rik	RIKEN cDNA 5730559C18 gene	chr1:136216147-136226059	1701	4.18237	4.26856	4.64151	4.79315	1
NR_033788	67355	1700109G14Rik	RIKEN cDNA 1700109G14 gene	chr14:61292983-61305334	798	30.5075	30.8212	34.9054	37.0889	1
MSTRG.12713.1	67414	Mfn1	mitofusin 1	chr3:32528596-32529483	548	2.11663	2.61589	2.77044	3.03211	1
MSTRG.6245.1	67419	3632451O06Rik	RIKEN cDNA 3632451O06 gene	chr14:49722623-49744648	1124	1.48218	1.51694	1.73531	1.87125	1
MSTRG.21582.5	67561	Wdr48	WD repeat domain 48	chr9:119887398-119894917	621	2.16953	2.17087	2.20261	2.79992	1
MSTRG.2144.3	67569	Mgat4c	MGAT4 family, member C	chr10:102158858-102273517	479	4.16753	4.82983	4.91062	5.09059	1
NR_027825	67637	4930470P17Rik	RIKEN cDNA 4930470P17 gene	chr2:170579418-170602017	1395	0.909668	0.953235	1.40761	1.55716	1
NR_027879	67745	4930583K01Rik	RIKEN cDNA 4930583K01 gene	chr7:118243907-118245551	883	5.84395	5.97664	6.60854	6.92615	1
MSTRG.17058.2	67934	1700124L16Rik	RIKEN cDNA 1700124L16 gene	chr6:83761759-83762508	344	1.26905	1.66409	1.86248	1.97039	1
MSTRG.1447.2	68031	Rnf146	ring finger protein 146	chr10:29357742-29374370	1364	1.5801	1.7309	1.85762	1.86828	1
NM_001162998	68528	Smim6	small integral membrane protein 6	chr11:115912017-115913917	975	12.0519	13.345	15.6379	15.9522	1
MSTRG.4570.1	68581	Tmed10	transmembrane emp24-like trafficking protein 10 (yeast)	chr12:85374019-85376675	620	12.4091	12.416	16.3287	16.4727	1
MSTRG.8473.7	68842	Tulp4	tubby like protein 4	chr17:6106830-6124851	1257	0.59949	0.83314	1.3134	1.85859	1
MSTRG.758.2	69169	Fcmr	Fc fragment of IgM receptor	chr1:130878062-130880797	773	1.75005	2.08776	2.76633	2.98393	1
NR_036590	69319	1700001K23Rik	RIKEN cDNA 1700001K23 gene	chr19:53248736-53255205	488	9.67926	9.72248	12.9233	13.9399	1
MSTRG.10748.2	69319	1700001K23Rik	RIKEN cDNA 1700001K23 gene	chr19:53248736-53255205	401	2.38549	2.67579	3.03903	3.70369	1
MSTRG.10748.3	69319	1700001K23Rik	RIKEN cDNA 1700001K23 gene	chr19:53248736-53255205	672	0.820111	1.08519	1.18568	1.28616	1
MSTRG.10748.1	69319	1700001K23Rik	RIKEN cDNA 1700001K23 gene	chr19:53248736-53255205	759	3.85914	3.97687	4.71448	4.80354	1
MSTRG.22171.1	69388	1700018G05Rik	RIKEN cDNA 1700018G05 gene	chrX:102928372-102929101	541	1.44053	2.86318	2.86467	3.18463	1
NR_040531	69495	1700029B22Rik	RIKEN cDNA 1700029B22 gene	chr7:131146439-131150578	697	22.8778	23.8249	26.0941	26.9059	1
NR_015521	69513	1700030C10Rik	RIKEN cDNA 1700030C10 gene	chr12:20804392-20815779	1724	5.08703	5.29215	5.46255	6.49308	1
MSTRG.17125.2	69538	Antxr1	anthrax toxin receptor 1	chr6:87146354-87147213	515	1.76311	1.97741	2.42405	2.50094	1
MSTRG.20434.1	69627	Fam89a	family with sequence similarity 89, member A	chr8:124739526-124745052	3088	2.01689	2.13368	2.17731	2.19079	1
MSTRG.15587.1	69727	Usp46	ubiquitin specific peptidase 46	chr5:74014170-74029707	580	10.5584	11.0664	11.6869	12.7762	1
MSTRG.2869.6	69864	1810065E05Rik	RIKEN cDNA 1810065E05 gene	chr11:58424741-58426036	680	2.29008	2.763	2.87219	2.89389	1
MSTRG.9245.1	69875	Ndufa11	NADH dehydrogenase (ubiquinone) 1 alpha subcomplex 11	chr17:56717762-56722137	510	3.63175	4.57406	4.60993	4.68212	1
NR_038009	69941	2810408I11Rik	RIKEN cDNA 2810408I11 gene	chr1:64679869-64690659	713	58.6551	63.1488	66.598	69.1195	1
MSTRG.16742.2	69986	1700025N23Rik	RIKEN cDNA 1700025N23 gene	chr6:39063877-39067642	933	4.08922	5.27791	5.39906	5.45163	1
NR_040681	69999	1700027F09Rik	RIKEN cDNA 1700027F09 gene	chr5:64454813-64467942	766	0.66092	0.730438	0.800525	1.31308	1
MSTRG.10113.5	70011	1700030N03Rik	RIKEN cDNA 1700030N03 gene	chr19:3149413-3197703	857	1.22324	1.9399	2.35709	2.41481	1
NR_040592	70055	1700030L20Rik	RIKEN cDNA 1700030L20 gene	chr3:136435270-136449349	985	3.22013	3.27548	3.30041	4.54563	1
MSTRG.13507.7	70055	1700030L20Rik	RIKEN cDNA 1700030L20 gene	chr3:136442002-136449472	703	3.43804	3.51818	3.86089	4.50862	1
MSTRG.13514.1	70604	Dnajb14	DnaJ heat shock protein family (Hsp40) member B14	chr3:137875730-137878161	352	16.5957	17.2317	19.1046	19.2276	1
MSTRG.4333.2	70846	Ttc6	tetratricopeptide repeat domain 6	chr12:57570991-57575863	1118	1.42028	1.55403	1.60348	1.70353	1
MSTRG.12671.2	70862	Spata16	spermatogenesis associated 16	chr3:26850547-26879229	2048	1.30155	1.8786	1.9213	2.0014	1
NR_045506	71056	4933405E24Rik	RIKEN cDNA 4933405E24 gene	chr11:54177772-54213288	1081	3.07449	3.40171	3.47546	3.60514	1
NR_045342	71067	4933411E08Rik	RIKEN cDNA 4933411E08 gene	chr10:117925459-117948307	1704	0.840404	1.23947	1.27691	1.28475	1
MSTRG.4956.1	71071	4933412O06Rik	RIKEN cDNA 4933412O06 gene	chr13:15781664-15802630	1019	1.44487	2.11137	2.30301	2.86793	1
MSTRG.19240.1	71153	4933417O13Rik	RIKEN cDNA 4933417O13 gene	chr7:143322430-143332360	2048	0.983118	1.25034	1.40825	1.901	1
MSTRG.10681.3	71232	4933429K18Rik	RIKEN cDNA 4933429K18 gene	chr19:45726587-45730558	2934	1.31395	1.59989	1.78477	2.02335	1
MSTRG.10997.1	71435	Arhgap21	Rho GTPase activating protein 21	chr2:20881773-20900653	768	44.0872	48.6387	58.9073	59.3178	1
MSTRG.6016.3	71704	Arhgef3	Rho guanine nucleotide exchange factor (GEF) 3	chr14:27387486-27428729	2529	2.41751	2.48717	2.49354	2.5581	1
MSTRG.4909.2	71867	1700016G22Rik	RIKEN cDNA 1700016G22 gene	chr13:5855509-5858092	1559	3.75554	4.15366	4.40989	4.79966	1
MSTRG.5399.2	72061	2010111I01Rik	RIKEN cDNA 2010111I01 gene	chr13:63133008-63134513	1274	0.812231	0.88365	0.912368	1.02816	1
NR_024068	72091	Snhg7	small nucleolar RNA host gene 7	chr2:26637176-26640244	742	2.26186	2.52819	2.5591	2.62946	1
MSTRG.194.4	72097	2010300C02Rik	RIKEN cDNA 2010300C02 gene	chr1:37660735-37671653	2940	1.26221	1.46837	1.56328	1.6184	1
MSTRG.475.2	72208	1700016L21Rik	RIKEN cDNA 1700016L21 gene	chr1:80445932-80469100	490	1.79937	1.86062	2.04068	2.05184	1
NR_045903	72259	1700030M09Rik	RIKEN cDNA 1700030M09 gene	chr8:121544388-121547652	964	3.28145	3.33363	3.61181	3.67181	1
MSTRG.3821.1	72386	2610035D17Rik	RIKEN cDNA 2610035D17 gene	chr11:113144332-113149640	901	0.817618	0.903756	1.04318	1.14693	1
NR_045175	72648	Smc2os	structural maintenance of chromosomes 2, opposite strand	chr4:52430284-52438964	626	1.35957	1.41021	1.42147	1.77118	1
MSTRG.9559.1	72747	Ttc39c	tetratricopeptide repeat domain 39C	chr18:12644544-12648467	1845	1.24032	1.47493	1.53581	1.65516	1
MSTRG.7490.1	72962	Tymp	thymidine phosphorylase	chr15:89374228-89374999	432	1.10245	1.19531	1.27243	1.28366	1
NR_040649	73348	1700045H11Rik	RIKEN cDNA 1700045H11 gene	chr4:150828225-150854949	593	2.37239	2.5475	2.888	3.31579	1
NR_036606	73399	1700060C20Rik	RIKEN cDNA 1700060C20 gene	chr2:158192008-158195734	590	3.46434	3.81018	3.95245	4.63085	1
NR_040526	73409	1700065J11Rik	RIKEN cDNA 1700065J11 gene	chr6:35330846-35336829	428	5.45003	6.12593	6.6733	6.76993	1
NR_045288	73457	1700064M15Rik	.	chr12:99626053-99627974	645	19.2995	19.3929	20.9805	21.3074	1
MSTRG.556.2	73475	1700067G17Rik	RIKEN cDNA 1700067G17 gene	chr1:89016113-89022210	605	6.69432	6.85615	6.86189	7.51018	1
MSTRG.18383.2	73515	Nell1os	NEL-like 1, opposite strand	chr7:50557172-50575980	472	2.09682	2.59502	2.72546	3.1219	1
MSTRG.14732.5	73563	1700095J12Rik	RIKEN cDNA 1700095J12 gene	chr4:138134025-138138518	4235	2.3907	2.7417	2.77854	3.03149	1
MSTRG.5486.1	73584	1700100L14Rik	RIKEN cDNA 1700100L14 gene	chr13:70573241-70576104	1037	13.7377	15.1596	16.1939	18.7568	1
NR_045366	73588	St8sia3os	ST8 alpha-N-acetyl-neuraminide alpha-2,8-sialyltransferase 3, opposite strand	chr18:64157724-64277180	664	2.27764	2.33972	2.48205	2.58953	1
NR_033616	73616	Pldi	polymorphic derived intron containing	chr10:60928226-60938132	853	15.7395	16.1729	16.5494	18.3971	1
MSTRG.6731.3	73631	1700128A07Rik	RIKEN cDNA 1700128A07 gene	chr14:106417287-106486520	644	0.654273	0.967799	1.25203	1.36155	1
NR_040543	73806	4930406D18Rik	RIKEN cDNA 4930406D18 gene	chr3:100426405-100437754	691	39.2692	40.1415	40.8894	44.7802	1
NR_045350	73811	4930405J17Rik	RIKEN cDNA 4930405J17 gene	chr10:20199247-20201854	629	4.87923	5.60752	5.78446	6.37405	1
MSTRG.9486.1	73825	Ppp1r21	protein phosphatase 1, regulatory subunit 21	chr17:88569570-88570455	637	0.88566	0.995438	1.05335	1.44202	1
MSTRG.981.15	73844	Ankrd45	ankyrin repeat domain 45	chr1:161159429-161170507	3296	1.13746	1.23452	2.07246	3.10388	1
MSTRG.17455.3	73870	4930417O13Rik	RIKEN cDNA 4930417O13 gene	chr6:125265525-125273775	1495	1.22668	1.36797	1.37636	1.483	1
MSTRG.17455.2	73870	4930417O13Rik	RIKEN cDNA 4930417O13 gene	chr6:125265525-125273777	690	0.938758	1.00738	1.05708	1.2403	1
NR_040294	73894	4930414N06Rik	RIKEN cDNA 4930414N06 gene	chr19:44972117-44984550	610	42.4697	45.2002	46.245	48.8781	1
NR_001583	73949	Speer9-ps1	spermatogenesis associated glutamate (E)-rich protein 9, pseudogene 1	chr7:3128146-3144992	775	3.45357	3.59424	3.99066	4.17708	1
NR_045961	73977	4930438E09Rik	RIKEN cDNA 4930438E09 gene	chr14:67332042-67397742	776	2.66666	2.94372	3.58869	3.64894	1
MSTRG.1396.1	73990	4930455C13Rik	RIKEN cDNA 4930455C13 gene	chr10:21315815-21342055	2146	2.33001	3.18411	3.41033	3.50184	1
MSTRG.1275.1	74023	Rd3	retinal degeneration 3	chr1:191986926-191990152	260	1.57715	1.82262	2.12738	2.18477	1
NR_045965	74280	1700084F23Rik	RIKEN cDNA 1700084F23 gene	chr13:70004050-70028348	1044	9.18602	9.78826	10.8584	11.6074	1
NR_108037	74303	1700109K24Rik	RIKEN cDNA 1700109K24 gene	chr15:77084398-77096314	1090	3.43362	3.52004	3.78408	4.10242	1
MSTRG.16888.1	74304	1700094M24Rik	RIKEN cDNA 1700094M24 gene	chr6:52492451-52500085	753	11.603	13.2362	13.4161	14.1746	1
MSTRG.562.2	74403	4933400F21Rik	RIKEN cDNA 4933400F21 gene	chr1:89661827-89683892	1329	1.7169	1.90716	2.08885	2.69043	1
MSTRG.16039.1	74627	4930413E15Rik	RIKEN cDNA 4930413E15 gene	chr5:118952339-118961984	1997	0.834796	1.10081	1.11574	1.52842	1
NR_040504	74687	4930443O20Rik	RIKEN cDNA 4930443O20 gene	chr2:85073614-85086461	1443	2.04408	2.39714	2.46465	2.48658	1
NR_040451	74726	4930523O13Rik	RIKEN cDNA 4930523O13 gene	chr15:46435866-46496179	1298	0.699439	0.951679	0.995107	1.15679	1
MSTRG.15542.1	74734	Rhoh	ras homolog family member H	chr5:65867627-65870877	858	1.7207	1.92336	2.11565	2.12776	1
MSTRG.19891.3	74841	Usp38	ubiquitin specific peptidase 38	chr8:80971583-80988493	527	0.9519	1.07453	1.23016	1.35477	1
MSTRG.19891.5	74841	Usp38	ubiquitin specific peptidase 38	chr8:80972431-80988493	524	1.32319	1.63023	1.746	2.03161	1
NR_040736	74879	4930461G14Rik	RIKEN cDNA 4930461G14 gene	chr9:58455173-58469623	780	13.55	14.6505	16.2602	16.7864	1
MSTRG.9858.2	74916	1700066O22Rik	RIKEN cDNA 1700066O22 gene	chr18:57515190-57533844	1157	0.556806	0.770928	0.943156	1.09975	1
NR_027849	74927	Pmis2	Pmis2, sperm specific protein, transcript variant 2	chr7:30670722-30671605	565	9.22907	9.33754	9.99529	10.4369	1
MSTRG.21097.1	74951	4930502A04Rik	RIKEN cDNA 4930502A04 gene	chr9:68470902-68520200	935	1.31196	1.43042	1.54852	1.74098	1
NR_126550	74982	1700100I10Rik	RIKEN cDNA 1700100I10 gene, transcript variant 3	chr14:114940225-114945948	905	2.17495	2.35625	2.463	2.87427	1
NR_040768	74988	4930480G23Rik	RIKEN cDNA 4930480G23 gene	chr4:19979445-20005739	1259	1.54791	1.57564	1.64557	1.83167	1
MSTRG.21658.2	75135	4930526I15Rik	RIKEN cDNA 4930526I15 gene	chr9:124422466-124424856	1352	0.677698	0.790151	0.912067	1.13032	1
MSTRG.21658.3	75135	4930526I15Rik	RIKEN cDNA 4930526I15 gene	chr9:124422466-124424856	2148	1.95245	2.26972	2.3951	2.80541	1
MSTRG.8214.7	75145	4930547E14Rik	RIKEN cDNA 4930547E14 gene	chr16:59639185-59672993	869	1.17778	1.39018	1.82248	2.52097	1
MSTRG.8214.10	75145	4930547E14Rik	RIKEN cDNA 4930547E14 gene	chr16:59639432-59672993	721	3.51454	4.18393	4.21453	5.27955	1
NR_045978	75239	4930543E12Rik	RIKEN cDNA 4930543E12 gene	chr7:113100236-113142015	1427	0.998233	1.10672	1.22387	1.58053	1
NR_131011	75280	4930554G24Rik	RIKEN cDNA 4930554G24 gene	chr11:14072103-14179041	1603	0.758973	1.07163	1.0753	1.11525	1
MSTRG.5013.3	75322	4930557F10Rik	RIKEN cDNA 4930557F10 gene	chr13:23283495-23313407	1729	1.70626	1.84763	1.90641	1.97067	1
MSTRG.13763.2	75332	4930556G01Rik	RIKEN cDNA 4930556G01 gene	chr4:30664580-30682736	492	1.03379	1.08141	1.18455	1.96869	1
MSTRG.14001.3	75367	4930552N02Rik	RIKEN cDNA 4930552N02 gene	chr4:52814611-52854546	2227	1.52411	1.66365	1.75202	1.77731	1
NR_040740	75384	Lyzl4os	lysozyme-like 4, opposite strand	chr9:121587020-121614255	726	29.5893	31.627	33.3507	37.4849	1
MSTRG.15368.1	75416	Nop14	NOP14 nucleolar protein	chr5:34650685-34652292	633	7.59306	7.98524	8.55817	9.65047	1
MSTRG.22170.1	75443	1700011M02Rik	RIKEN cDNA 1700011M02 gene	chrX:102908905-102909641	589	1.25265	1.64444	1.66322	1.92676	1
MSTRG.8238.1	75501	1700010K23Rik	RIKEN cDNA 1700010K23 gene	chr16:66656791-66664626	532	8.88701	8.90905	9.61152	10.5526	1
MSTRG.8238.3	75501	1700010K23Rik	RIKEN cDNA 1700010K23 gene	chr16:66657118-66664626	495	5.52038	5.78726	5.80234	6.38682	1
MSTRG.11723.8	75517	Ccdc34os	coiled-coil domain containing 34, opposite strand	chr2:110031250-110050492	772	0.905677	0.986446	1.14167	1.16373	1
MSTRG.2827.4	75530	Lyrm7	LYR motif containing 7	chr11:54840816-54845694	650	1.66922	1.86261	1.95414	2.11522	1
NM_029363	75610	2010109A12Rik	RIKEN cDNA 2010109A12 gene	chr5:93206518-93213474	548	2.99244	2.99649	3.29561	3.3487	1
MSTRG.2174.27	75630	1700020G17Rik	RIKEN cDNA 1700020G17 gene	chr10:110812814-110896507	464	1.54497	1.67431	1.9437	2.58595	1
MSTRG.8104.7	75722	4932412D23Rik	RIKEN cDNA 4932412D23 gene	chr16:42796388-42875762	1082	3.11161	3.48439	3.97456	4.45334	1
MSTRG.8104.9	75722	4932412D23Rik	RIKEN cDNA 4932412D23 gene	chr16:42874709-42875762	530	0.875726	1.00376	1.12451	1.23508	1
MSTRG.17182.2	75787	4930471M09Rik	RIKEN cDNA 4930471M09 gene	chr6:91430459-91440924	895	0.762273	1.19664	1.34668	1.641	1
MSTRG.17182.3	75787	4930471M09Rik	RIKEN cDNA 4930471M09 gene	chr6:91430459-91440924	944	0.597227	0.880436	0.950335	1.22853	1
MSTRG.20289.2	75796	Cdyl2	chromodomain protein, Y chromosome-like 2	chr8:116605463-116610553	803	1.14727	1.28554	1.33413	1.38332	1
MSTRG.20289.1	75796	Cdyl2	chromodomain protein, Y chromosome-like 2	chr8:116605463-116610553	1049	2.6989	2.92133	2.96939	3.23378	1
NR_045981	75814	4930467D21Rik	RIKEN cDNA 4930467D21 gene	chr5:97392417-97588126	2995	0.932677	1.01497	1.03959	1.11276	1
MSTRG.5131.3	75854	4930579J19Rik	RIKEN cDNA 4930579J19 gene	chr13:38460290-38461793	765	1.82337	1.90995	2.22795	2.26019	1
MSTRG.16702.1	76382	1700012A03Rik	RIKEN cDNA 1700012A03 gene	chr6:32050288-32058915	597	33.356	33.6137	36.2519	39.5586	1
MSTRG.3457.1	76408	Abcc3	ATP-binding cassette, sub-family C (CFTR/MRP), member 3	chr11:94352166-94358061	902	8.34998	8.6936	9.46359	9.71822	1
MSTRG.7143.1	76510	Trappc9	trafficking protein particle complex 9	chr15:72845847-72849048	731	1.08721	1.09964	1.20066	1.79342	1
NR_040548	76657	1700125G22Rik	RIKEN cDNA 1700125G22 gene	chr3:27154026-27157019	861	2.14211	2.5102	2.80359	3.18497	1
NR_027059	76972	Snhg20	small nucleolar RNA host gene 20	chr11:117076783-117078955	600	4.44626	4.85386	4.88883	5.62924	1
MSTRG.2573.6	76993	1700061J23Rik	RIKEN cDNA 1700061J23 gene	chr11:23152140-23166375	608	1.13898	1.1886	1.38412	1.73324	1
MSTRG.2573.1	76993	1700061J23Rik	RIKEN cDNA 1700061J23 gene	chr11:23152140-23166375	730	1.97269	2.2808	2.53519	3.39037	1
MSTRG.2573.3	76993	1700061J23Rik	RIKEN cDNA 1700061J23 gene	chr11:23152140-23166375	759	1.31902	1.56944	1.85549	2.0702	1
MSTRG.2573.5	76993	1700061J23Rik	RIKEN cDNA 1700061J23 gene	chr11:23152140-23166375	566	1.62842	2.14139	2.15221	2.50665	1
MSTRG.18195.1	77001	1700110I07Rik	RIKEN cDNA 1700110I07 gene	chr7:41046567-41090358	3148	1.38882	1.41438	1.42797	1.57881	1
MSTRG.19719.1	77113	Klhl2	kelch-like 2, Mayven	chr8:64775703-64780600	447	1.3011	1.3675	1.57132	1.66337	1
NR_046004	77800	4933406J10Rik	RIKEN cDNA 4933406J10 gene	chr7:82743346-82755644	985	4.18089	4.25083	4.31057	4.52429	1
MSTRG.8265.3	77994	Mir99ahg	Mir99a and Mirlet7c-1 host gene (non-protein coding)	chr16:77351691-77691402	898	4.36955	5.38188	5.4353	6.08339	1
NR_040753	78060	4930593C16Rik	RIKEN cDNA 4930593C16 gene	chr9:120924455-120930802	583	2.43152	2.91779	3.1714	4.20273	1
MSTRG.2262.2	78105	Grip1os1	glutamate receptor interacting protein 1, opposite strand 1	chr10:119847172-119852390	1445	2.44865	2.5976	2.84906	3.3628	1
MSTRG.2262.5	78105	Grip1os1	glutamate receptor interacting protein 1, opposite strand 1	chr10:119847172-119852390	1337	1.94687	2.30109	2.7755	2.99455	1
NR_130991	78110	4930428D20Rik	RIKEN cDNA 4930428D20 gene	chr16:69796141-69800381	540	37.7798	37.7901	41.4294	42.6892	1
NR_130995	78156	4930441H08Rik	RIKEN cDNA 4930441H08 gene	chr7:71909695-71939191	499	2.02111	2.18712	2.43446	2.77364	1
MSTRG.11530.5	78158	4930440I19Rik	RIKEN cDNA 4930440I19 gene	chr2:78051177-78069387	543	1.01182	1.36936	1.7978	1.969	1
MSTRG.11530.1	78158	4930440I19Rik	RIKEN cDNA 4930440I19 gene	chr2:78051177-78069403	673	2.95356	3.37613	3.6952	4.30057	1
MSTRG.17201.1	78178	4930511A08Rik	RIKEN cDNA 4930511A08 gene	chr6:94132923-94158355	547	0.968309	1.15694	1.21444	1.66158	1
MSTRG.9633.1	78199	4930527G23Rik	RIKEN cDNA 4930527G23 gene	chr18:29442200-29452976	1237	3.63149	3.94387	4.32607	4.41182	1
MSTRG.17439.1	78202	4930557K07Rik	RIKEN cDNA 4930557K07 gene	chr6:125009925-125050464	1284	1.21719	1.22954	1.3753	1.41391	1
NR_130999	78312	1810041H14Rik	RIKEN cDNA 1810041H14 gene, transcript variant 2	chr14:121876861-121879408	352	2.78176	3.16073	3.20848	3.77503	1
MSTRG.10745.2	78457	1700054A03Rik	RIKEN cDNA 1700054A03 gene	chr19:53076252-53084392	3122	1.54596	1.69439	1.71271	1.91619	1
MSTRG.20728.3	78500	1700063D05Rik	RIKEN cDNA 1700063D05 gene	chr9:41206155-41217620	972	5.31406	5.53974	6.39033	6.64624	1
MSTRG.8187.1	78749	Filip1l	filamin A interacting protein 1-like	chr16:57391066-57484486	759	341.378	360.356	453.226	481.455	1
MSTRG.5535.1	78771	Mctp1	multiple C2 domains, transmembrane 1	chr13:76510658-76516241	484	0.971402	1.00274	1.16939	1.29297	1
NR_040517	78805	4930545L23Rik	RIKEN cDNA 4930545L23 gene	chr2:135169573-135215616	2502	0.622246	1.06891	1.18466	1.84277	1
MSTRG.10819.1	78832	Cacul1	CDK2 associated, cullin domain 1	chr19:60580802-60583250	359	0.854944	1.07442	1.32832	1.33087	1
MSTRG.13255.3	78908	Igsf3	immunoglobulin superfamily, member 3	chr3:101424622-101426976	577	2.7041	2.82893	2.9	3.13585	1
MSTRG.20632.2	80517	Herpud2	HERPUD family member 2	chr9:25147438-25202896	993	1.21295	1.2687	1.94157	2.11044	1
MSTRG.20278.1	80707	Wwox	WW domain-containing oxidoreductase	chr8:114886750-114890629	622	0.643234	0.981557	1.09287	1.18287	1
MSTRG.3393.1	83560	Tex14	testis expressed gene 14	chr11:87440966-87449564	2567	0.780052	1.09698	1.15551	1.31211	1
MSTRG.8130.3	84544	Cd96	CD96 antigen	chr16:46035618-46040027	605	0.391222	0.682493	1.32692	1.44825	1
MSTRG.958.1	89867	Sec16b	SEC16 homolog B (S. cerevisiae)	chr1:157497811-157510120	747	0.733348	1.00122	1.13721	1.38198	1
MSTRG.1108.1	93842	Igsf9	immunoglobulin superfamily, member 9	chr1:172473406-172482213	2970	4.39765	4.40278	4.76755	5.02819	1
MSTRG.14929.4	100072	Camta1	calmodulin binding transcription activator 1	chr4:151742573-151743983	641	1.23068	1.24817	1.58871	1.69599	1
MSTRG.15279.1	100732	Mapre3	microtubule-associated protein, RP/EB family, member 3	chr5:30816433-30822939	2106	3.44706	3.67719	3.90131	4.15754	1
MSTRG.1600.1	103505	BB019430	expressed sequence BB019430	chr10:58696357-58732173	1136	1.53437	1.77304	2.10018	2.13137	1
MSTRG.6749.2	103978	Gpc5	glypican 5	chr14:116522787-116533707	521	0.491829	0.938245	1.29035	1.36254	1
MSTRG.6705.2	105689	Mycbp2	MYC binding protein 2	chr14:103113411-103116981	2651	1.35768	1.4003	1.44476	1.72159	1
MSTRG.13139.2	107650	Pi4kb	phosphatidylinositol 4-kinase, catalytic, beta polypeptide	chr3:94959752-94974933	305	1.16696	1.41301	1.57057	1.60105	1
MSTRG.21341.1	107993	Bfsp2	beaded filament structural protein 2, phakinin	chr9:103471888-103493702	1825	3.30693	3.35076	3.44038	3.69229	1
MSTRG.21307.1	108970	4930519F24Rik	RIKEN cDNA 4930519F24 gene	chr9:100022300-100034664	710	1.40939	1.47323	1.70473	1.95114	1
MSTRG.1797.7	110532	Adarb1	adenosine deaminase, RNA-specific, B1	chr10:77325539-77370252	460	1.28992	1.38132	1.48603	1.81704	1
MSTRG.224.1	110895	Slc9a4	solute carrier family 9 (sodium/hydrogen exchanger), member 4	chr1:40572142-40580644	381	2.97256	3.14147	3.2437	3.32982	1
MSTRG.210.1	114641	Rpl31	ribosomal protein L31	chr1:39363242-39367858	645	1.70703	1.7613	1.99253	2.0189	1
MSTRG.15403.2	117197	Bloc1s4	biogenesis of lysosomal organelles complex-1, subunit 4, cappuccino	chr5:36748676-36750449	542	3.36705	3.87183	3.88526	4.49446	1
MSTRG.14371.11	140546	Eri3	exoribonuclease 3	chr4:117621219-117674297	999	1.64574	2.08588	2.19919	2.57002	1
MSTRG.15298.1	192292	Nrbp1	nuclear receptor binding protein 1	chr5:31222909-31241250	1439	12.0511	12.5428	16.2168	16.4645	1
MSTRG.2824.1	192786	Rapgef6	Rap guanine nucleotide exchange factor (GEF) 6	chr11:54452745-54531319	1171	1.11654	1.36084	1.5239	1.54082	1
MSTRG.13629.1	209601	Erich3	glutamate rich 3	chr3:154707653-154711296	1683	0.859418	0.986058	1.07147	1.08013	1
MSTRG.13629.8	209601	Erich3	glutamate rich 3	chr3:154708699-154711296	572	1.06615	1.45762	1.60057	1.95904	1
MSTRG.6005.1	211922	Dennd6a	DENN/MADD domain containing 6A	chr14:26595138-26606901	512	1.45669	1.50813	1.61844	1.918	1
MSTRG.4771.2	214663	Slc25a29	solute carrier family 25 (mitochondrial carrier, palmitoylcarnitine transporter), member 29	chr12:108829710-108835211	975	1.40879	1.59825	1.78845	2.15574	1
MSTRG.6089.1	218902	4930503F20Rik	RIKEN cDNA 4930503F20 gene	chr14:33807945-33811517	1306	0.975257	1.64652	1.70589	1.75496	1
MSTRG.7448.1	223754	Tbc1d22a	TBC1 domain family, member 22a	chr15:86194726-86240180	376	4.04008	4.86759	5.49386	5.90554	1
MSTRG.10440.1	226025	Trpm3	transient receptor potential cation channel, subfamily M, member 3	chr19:22514471-22516638	555	2.35386	2.37776	2.43007	2.8271	1
MSTRG.10560.1	226101	Myof	myoferlin	chr19:38015811-38019876	532	2.21809	2.23934	2.26604	2.39055	1
MSTRG.11212.1	227720	Nup214	nucleoporin 214	chr2:32000337-32018215	1794	1.79479	2.05485	2.36024	2.42868	1
MSTRG.11427.1	227998	4933409G03Rik	RIKEN cDNA 4933409G03 gene	chr2:68578094-68582414	902	1.45209	1.45738	1.66456	1.72606	1
MSTRG.13321.1	229707	Strip1	striatin interacting protein 1	chr3:107630113-107634582	1280	0.874232	1.08064	1.28406	1.4614	1
MSTRG.14494.7	230753	Thrap3	thyroid hormone receptor associated protein 3	chr4:126195517-126198900	2969	1.04936	1.31742	1.33255	1.36884	1
MSTRG.16894.3	231991	Creb5	cAMP responsive element binding protein 5	chr6:53583486-53593219	1381	0.723616	0.929753	1.47676	1.632	1
MSTRG.17560.1	232441	Rerg	RAS-like, estrogen-regulated, growth-inhibitor	chr6:137168285-137171067	339	0.85336	1.04725	1.14957	1.27432	1
MSTRG.2407.1	236604	Pisd-ps1	phosphatidylserine decarboxylase, pseudogene 1	chr11:3124021-3184024	1039	2.70475	3.42294	3.71824	4.31699	1
MSTRG.2197.1	237553	Trhde	TRH-degrading enzyme	chr10:114757685-114761108	616	17.8056	19.0076	21.3594	21.807	1
MSTRG.3858.2	237987	Otop2	otopetrin 2	chr11:115323637-115326943	217	0.943707	1.12946	1.32421	1.45004	1
MSTRG.7621.1	239667	Dip2b	disco interacting protein 2 homolog B	chr15:100105025-100108293	784	2.70618	3.17946	3.19063	4.22711	1
MSTRG.7803.1	239719	Mkl2	MKL/myocardin-like 2	chr16:13393598-13469406	1394	1.77019	1.77599	2.16649	2.63333	1
MSTRG.473.1	241128	Fam124b	family with sequence similarity 124, member B	chr1:80198326-80218506	3044	2.31148	2.9836	3.05523	3.72779	1
MSTRG.655.2	241175	Cntnap5b	contactin associated protein-like 5B	chr1:99721037-99791857	589	1.15557	1.84948	1.95468	2.09627	1
MSTRG.12874.1	242050	Igsf10	immunoglobulin superfamily, member 10	chr3:59344253-59351181	481	7.2947	7.4527	7.53039	8.75901	1
MSTRG.16843.2	243372	Zfp775	zinc finger protein 775	chr6:48611158-48613810	997	2.07931	2.3696	3.08534	3.36046	1
MSTRG.17469.1	243634	Ano2	anoctamin 2	chr6:125803352-125812378	1513	0.581672	0.757765	1.20293	1.78994	1
MSTRG.19572.1	244421	Lonrf1	LON peptidase N-terminal domain and ring finger 1	chr8:36208572-36228600	913	1.32594	1.41988	1.43228	1.50851	1
MSTRG.7264.4	245282	Apol10a	apolipoprotein L 10A	chr15:77427972-77495996	1791	2.96751	3.47147	3.53565	4.0012	1
MSTRG.16253.3	269713	Clip2	CAP-GLY domain containing linker protein 2	chr5:134489393-134497372	2252	1.13158	1.18413	1.61911	1.68132	1
NR_037982	319673	9330159M07Rik	RIKEN cDNA 9330159M07 gene, transcript variant 1	chr9:88841798-88858801	2756	0.630788	0.677293	0.727967	1.42513	1
MSTRG.9178.1	319991	Kif6	kinesin family member 6	chr17:49817325-49821874	1627	2.4941	3.56183	3.77216	3.96508	1
MSTRG.4491.1	320808	Dcaf5	DDB1 and CUL4 associated factor 5	chr12:80435074-80435972	724	4.96146	5.08113	5.20059	5.53168	1
MSTRG.6891.1	320865	Cdh18	cadherin 18	chr15:23432409-23437431	840	2.09495	2.14153	2.43731	2.84342	1
NR_040638	327760	Gm20611	predicted gene 20611	chr10:61031303-61038080	1131	7.86224	8.64394	9.44428	9.59635	1
MSTRG.46.1	329096	Gm17644	predicted gene, 17644	chr1:12670547-12671460	462	2.53066	2.77626	3.26342	3.84636	1
NM_001256184	330097	Gm5108	predicted gene 5108	chr5:67941669-67977070	543	0.906388	1.00023	1.24121	1.3496	1
MSTRG.15907.1	330166	Miat	myocardial infarction associated transcript (non-protein coding)	chr5:112215466-112218437	564	3.92069	4.00525	4.07381	4.30572	1
MSTRG.1197.1	338366	Mia3	melanoma inhibitory activity 3	chr1:183345186-183362047	625	2.18573	2.301	2.76181	2.78118	1
MSTRG.12924.1	381452	Gm1647	predicted gene 1647	chr3:69127801-69157177	416	1.04391	1.10134	1.38343	1.64976	1
MSTRG.17647.1	387314	Tmtc1	transmembrane and tetratricopeptide repeat containing 1	chr6:148358615-148365453	922	1.84988	2.04337	2.08904	2.13545	1
MSTRG.4901.2	432720	Akr1c19	aldo-keto reductase family 1, member C19	chr13:4245286-4248360	468	0.567795	0.934348	0.998508	1.09027	1
MSTRG.13394.2	433646	1700061I17Rik	RIKEN cDNA 1700061I17 gene	chr3:117060522-117077762	2002	1.1175	1.38687	1.89482	1.90837	1
MSTRG.5945.1	435391	Dupd1	dual specificity phosphatase and pro isomerase domain containing 1	chr14:21683092-21685121	381	0.668208	0.99008	1.14027	1.21995	1
NR_077226	622208	Gm6297	predicted gene 6297, transcript variant 1	chr4:40720154-40722841	1625	1.12008	1.50466	1.66222	1.73314	1
MSTRG.16546.8	625175	1700028E10Rik	RIKEN cDNA 1700028E10 gene	chr5:151400124-151400908	614	0.614782	0.980207	1.28507	1.33283	1
NR_033457	633947	Gm6225	predicted gene 6225	chr18:3336416-3366863	1700	4.12432	4.37348	5.18328	5.38039	1
MSTRG.8873.1	664702	A530088E08Rik	RIKEN cDNA A530088E08 gene	chr17:32396816-32412462	812	2.21327	2.32853	2.34889	2.65425	1
MSTRG.12461.6	664799	Ctcfl	CCCTC-binding factor (zinc finger protein)-like	chr2:173082778-173098161	769	1.4243	1.54115	1.59492	1.78137	1
NR_028584	670833	Gm11213	predicted gene 11213, transcript variant 1	chr4:63596901-63600764	524	32.8835	33.5527	34.7336	37.9927	1
MSTRG.11654.1	735259	Mir670	microRNA 670	chr2:94248829-94264970	1975	6.07681	6.28179	6.3006	6.70113	1
MSTRG.11654.3	735259	Mir670	microRNA 670	chr2:94251877-94264961	1177	1.28239	1.79106	2.43304	2.7201	1
NM_001243100	100038514	Gm11837	predicted gene 11837	chr4:14930641-14953030	896	305.755	306.556	322.943	325.506	1
NR_029468	100039864	Snhg12	small nucleolar RNA host gene 12	chr4:132308678-132311024	606	2.49946	2.97882	2.9807	3.24753	1
MSTRG.5842.1	100041151	Gm3636	predicted gene 3636	chr14:6351764-6835350	1335	1.00689	1.05325	1.10439	1.29807	1
NR_110518	100041660	Gm3458	predicted gene 3458, transcript variant 2	chr9:71211913-71215386	752	2.0929	2.10133	2.15939	2.38483	1
NR_046075	100043132	Gm4251	predicted gene 4251, transcript variant 1	chr14:71251273-71271059	677	0.89229	1.05553	1.3588	1.35988	1
NR_037958	100043489	1300002E11Rik	RIKEN cDNA 1300002E11 gene, transcript variant 2	chr16:21794347-21809039	588	1.6426	1.76645	1.84452	2.08381	1
MSTRG.1795.1	100169878	Gm10941	predicted gene 10941	chr10:77257773-77259223	487	1.25312	1.49928	1.58127	1.69113	1
MSTRG.15801.1	100271704	Gm17660	predicted gene, 17660	chr5:104070055-104073372	1144	1.3959	1.47776	2.40359	2.45983	1
MSTRG.19584.1	100316806	Mir669e	microRNA 669e	chr8:39872344-39928196	718	9.85399	9.89412	10.1729	10.396	1
NR_045709	100502742	1700007L15Rik	RIKEN cDNA 1700007L15 gene	chr16:33379854-33380736	747	15.8619	16.18	16.3729	17.6457	1
MSTRG.1565.1	100502820	Gm19395	predicted gene, 19395	chr10:53280270-53283687	386	8.68824	10.0703	10.1647	10.3705	1
NR_038015	100502820	Gm19395	predicted gene, 19395	chr10:53280270-53283687	658	17.7232	19.3921	20.3318	20.5119	1
NR_040442	100502959	AV051173	expressed sequence AV051173	chr4:116684965-116686022	624	5.051	6.03945	6.11242	6.48535	1
NR_037971	100503197	Gm19589	.	chr1:88551517-88562166	2622	5.11469	6.18701	6.46724	6.99799	1
MSTRG.13694.1	100503636	1700123M08Rik	RIKEN cDNA 1700123M08 gene	chr4:11966450-11995071	1441	0.823754	0.935326	1.07818	1.33506	1
MSTRG.15496.2	100503884	Ccdc149	coiled-coil domain containing 149	chr5:52440789-52443296	1728	1.01227	1.01464	1.182	1.24273	1
MSTRG.6517.2	100504477	Gm16677	predicted gene, 16677	chr14:69329707-69337137	550	7.47699	7.51755	7.79865	8.45691	1
MSTRG.6517.11	100504477	Gm16677	predicted gene, 16677	chr14:69547957-69555387	722	1.59083	1.63914	1.76012	1.98817	1
MSTRG.17512.1	100504641	1700101I11Rik	RIKEN cDNA 1700101I11 gene	chr6:129532184-129541755	1152	3.1651	3.30205	3.59116	3.77147	1
MSTRG.6733.3	100628607	Mir3964	microRNA 3964	chr14:109247805-109509596	636	1.1489	1.37098	1.45429	1.50883	1
MSTRG.3378.1	102465902	Mir8115	microRNA 8115	chr11:86811787-86866333	4318	1.30076	1.57385	2.18528	2.37834	1
MSTRG.3386.1	102465902	Mir8115	microRNA 8115	chr11:87122064-87126984	443	1.36839	1.49725	1.66478	1.72424	1
MSTRG.14446.6	102633214	Gm12925	predicted gene 12925	chr4:123665188-123669517	2901	2.46119	2.66709	2.967	3.78761	1
MSTRG.19045.7	105180375	Tmem265	transmembrane protein 265	chr7:127561223-127565270	2700	1.12214	1.34648	1.61966	1.774	1

## Sheet: Type 2
Transcript_ID	Gene_ID	Gene_Symbol	Description	Transcript_Locus	Trancript_Length	average_FPKM_3M	average_FPKM_6M	average_FPKM_12M	average_FPKM_18M	type
MSTRG.5223.4	MSTRG.5223	.	.	chr13:49973191-49977078	2803	0.502511	3.2332	3.55389	3.79781	2
MSTRG.5223.10	MSTRG.5223	.	.	chr13:49973191-49977083	2924	0.140147	0.71612	1.1568	1.24076	2
MSTRG.12835.2	MSTRG.12835	.	.	chr3:54868350-54872331	773	0.502693	1.31475	1.52213	1.94877	2
MSTRG.13243.2	MSTRG.13243	.	.	chr3:100417896-100420833	1327	0.482295	1.36576	1.83884	2.35349	2
MSTRG.18411.2	14402	Gabrb3	gamma-aminobutyric acid (GABA) A receptor, subunit beta 3	chr7:57767472-57768726	706	1.26588	2.82585	3.08837	3.26434	2
MSTRG.16611.2	MSTRG.16611	.	.	chr6:16443902-16469975	866	0.379459	0.839417	0.904791	1.39028	2
MSTRG.3186.3	18738	Pitpna	phosphatidylinositol transfer protein, alpha	chr11:75588273-75594790	1251	0.170016	1.66001	1.81809	2.06888	2
MSTRG.20826.2	MSTRG.20826	.	.	chr9:49047687-49055519	356	0.648737	1.69143	1.89539	2.60822	2
MSTRG.21161.2	MSTRG.21161	.	.	chr9:77357336-77363418	1320	0.16001	1.25867	1.3321	2.00967	2
MSTRG.22231.1	MSTRG.22231	.	.	chrX:123448948-123456209	1934	0.29343	1.08767	1.20845	1.3463	2
MSTRG.18639.2	72759	Tmem135	transmembrane protein 135	chr7:89290983-89296579	1032	0.457194	1.01488	1.01542	1.0935	2
MSTRG.2032.10	76640	1700113H08Rik	RIKEN cDNA 1700113H08 gene	chr10:87018927-87058568	2327	0.508706	1.12359	1.8027	1.8515	2
MSTRG.2888.2	94091	Trim11	tripartite motif-containing 11	chr11:58983594-58991752	3695	0.446256	0.937421	1.25117	1.4322	2
MSTRG.14927.1	100072	Camta1	calmodulin binding transcription activator 1	chr4:151404164-151405713	679	0.157218	2.40776	2.72174	2.96951	2
MSTRG.15774.4	231510	Agpat9	1-acylglycerol-3-phosphate O-acyltransferase 9	chr5:100840747-100846656	2392	0.00198533	1.86279	2.52467	4.18967	2
MSTRG.6430.1	668253	Dleu2	deleted in lymphocytic leukemia, 2	chr14:61648326-61668174	2144	0.142474	0.931333	1.08106	1.49258	2
MSTRG.10971.1	102465964	Mir6419	microRNA 6419	chr2:17559039-17569303	1006	1.18174	3.81727	3.94607	4.3276	2

## Sheet: Type 3
Transcript_ID	Gene_ID	Gene_Symbol	Description	Transcript_Locus	Trancript_Length	average_FPKM_3M	average_FPKM_6M	average_FPKM_12M	average_FPKM_18M	type
MSTRG.8320.4	MSTRG.8320	.	.	chr16:88426341-88431788	1271	0	0	1.25756	1.85691	3
MSTRG.15141.2	MSTRG.15141	.	.	chr5:18444498-18495305	1345	0	0	0.985676	1.1404	3
MSTRG.4926.6	66505	Zmynd11	zinc finger, MYND domain containing 11	chr13:9683431-9689455	644	0	0	16.1141	16.9864	3
NR_045056	73204	3110056K07Rik	RIKEN cDNA 3110056K07 gene, transcript variant 2	chr12:71009702-71015823	1147	0.346732	0.564738	1.7732	2.5734	3
MSTRG.2122.5	75025	4930473O22Rik	RIKEN cDNA 4930473O22 gene	chr10:97590993-97644064	2206	0	0	1.3021	1.61254	3
MSTRG.7519.3	239618	Pdzrn4	PDZ domain containing RING finger 4	chr15:92696920-92706158	1350	0	0	0.901327	1.38849	3
MSTRG.8548.3	381058	Unc93a	unc-93 homolog A (C. elegans)	chr17:13066230-13362224	266	0.185136	0.242893	1.22507	1.83294	3

## Sheet: Type 4
Transcript_ID	Gene_ID	Gene_Symbol	Description	Transcript_Locus	Trancript_Length	average_FPKM_3M	average_FPKM_6M	average_FPKM_12M	average_FPKM_18M	type
MSTRG.8211.3	75636	1700022E09Rik	RIKEN cDNA 1700022E09 gene	chr16:59462907-59469220	301	0	0.497893	1.20036	1.65166	4
MSTRG.13839.7	76992	Fam219aos	family with sequence similarity 219, member A, opposite strand	chr4:41517437-41526116	2980	0.000184	0.603809	1.54781	1.63876	4
MSTRG.10022.2	207259	Zbtb7c	zinc finger and BTB domain containing 7C	chr18:76077787-76079013	458	0	0.0109377	1.0471	1.51779	4

## Sheet: Type 5
Transcript_ID	Gene_ID	Gene_Symbol	Description	Transcript_Locus	Trancript_Length	average_FPKM_3M	average_FPKM_6M	average_FPKM_12M	average_FPKM_18M	type
MSTRG.632.2	MSTRG.632	.	.	chr1:95830735-95832221	1438	0	0	0	2.16828	5
MSTRG.2683.1	MSTRG.2683	.	.	chr11:40671421-40672888	368	0	0	0	4.01142	5
MSTRG.3061.4	MSTRG.3061	.	.	chr11:69809916-69815353	4931	0	0	0	3.15509	5
MSTRG.4257.1	MSTRG.4257	.	.	chr12:38962638-38984060	270	0	0	0	2.4322	5
MSTRG.5223.13	MSTRG.5223	.	.	chr13:49973191-49977078	3262	0	0	0	1.48098	5
MSTRG.12467.3	MSTRG.12467	.	.	chr2:173287370-173291150	856	0	0	0	3.15818	5
MSTRG.12915.2	MSTRG.12915	.	.	chr3:68759902-68761079	782	0.459106	0.493335	0.791166	1.76466	5
MSTRG.15110.1	MSTRG.15110	.	.	chr5:11773887-11849151	210	0.0835453	0.100425	0.125069	1.30036	5
MSTRG.16010.8	MSTRG.16010	.	.	chr5:116985464-117004715	6421	0	0	0	1.54587	5
MSTRG.17814.4	MSTRG.17814	.	.	chr7:17283626-17363804	986	0.773377	1.29082	1.31709	3.07272	5
MSTRG.5357.6	18212	Ntrk2	neurotrophic tyrosine kinase, receptor, type 2	chr13:59071205-59084250	942	0.0307833	0.0343717	0.0390497	2.52152	5
MSTRG.2308.1	20503	Slc16a7	solute carrier family 16 (monocarboxylic acid transporters), member 7	chr10:125228110-125230703	200	0	0	0	1.00606	5
MSTRG.4926.8	66505	Zmynd11	zinc finger, MYND domain containing 11	chr13:9683697-9689455	782	0	0	0	12.7692	5
MSTRG.10235.1	66961	Neat1	nuclear paraspeckle assembly transcript 1 (non-protein coding)	chr19:5795690-5846499	2082	0	0	0.000514	1.55306	5
MSTRG.2258.9	67081	1700025F24Rik	RIKEN cDNA 1700025F24 gene	chr10:119413444-119453330	2308	0	0	0.000339333	1.66732	5
MSTRG.18130.9	71981	Tdrd12	tudor domain containing 12	chr7:35466981-35536792	1843	0	0	0	1.2948	5
MSTRG.7383.1	74716	Wbp2nl	WBP2 N-terminal like	chr15:82313918-82314222	221	0	0	0	1.20279	5
MSTRG.1634.1	75539	1700022H01Rik	RIKEN cDNA 1700022H01 gene	chr10:61673853-61680290	454	0	0	0	4.84746	5
MSTRG.13108.6	78382	Lce6a	late cornified envelope 6A	chr3:92584162-92620817	512	0	0	0	1.86051	5
MSTRG.6716.2	320249	D130009I18Rik	RIKEN cDNA D130009I18 gene	chr14:104715773-104733185	219	0	0	0	101.386	5
MSTRG.3432.3	382543	Ankfn1	ankyrin-repeat and fibronectin type III domain containing 1	chr11:89401122-89409649	2690	0	0	0.000221	2.13352	5

## Sheet: Type 6
Transcript_ID	Gene_ID	Gene_Symbol	Description	Transcript_Locus	Trancript_Length	average_FPKM_3M	average_FPKM_6M	average_FPKM_12M	average_FPKM_18M	type
MSTRG.16481.1	264064	Cdk8	cyclin-dependent kinase 8	chr5:146260952-146261853	459	0	60.0057	71.4079	177.17	6

## Sheet: Type 7
Transcript_ID	Gene_ID	Gene_Symbol	Description	Transcript_Locus	Trancript_Length	average_FPKM_3M	average_FPKM_6M	average_FPKM_12M	average_FPKM_18M	type
MSTRG.13108.11	17235	Smcp	sperm mitochondria-associated cysteine-rich protein	chr3:92584222-92604584	271	0	0	0.001828	5.74485	7
MSTRG.406.2	69449	1700027A15Rik	RIKEN cDNA 1700027A15 gene	chr1:73015899-73025507	8352	1.08898	1.23142	3.76122	8.79531	7

## Sheet: Type 8
Transcript_ID	Gene_ID	Gene_Symbol	Description	Transcript_Locus	Trancript_Length	average_FPKM_3M	average_FPKM_6M	average_FPKM_12M	average_FPKM_18M	type
MSTRG.11892.12	75823	Fam227b	family with sequence similarity 227, member B	chr2:125983482-126099505	541	0.00649867	0.0979797	0.278575	2.0159	8
MSTRG.13108.5	78382	Lce6a	late cornified envelope 6A	chr3:92584162-92620817	453	0.42621	1.595	5.51639	25.206	8
MSTRG.18363.8	629141	Gm9999	predicted gene 9999	chr7:46982724-46992591	953	0.00474433	0.0181147	1.2783	9.95722	8
