# Supplementary material for: Transcriptome Analysis of Testicular Aging in Mice
Source: Cells. 2021 Oct 26;10(11):2895. doi: 10.3390/cells10112895 (PMC8616291; doi:10.3390/cells10112895)
Supplement: Supplementary file 1 [file cells-10-02895-s001.zip › Supplementary Table S5.xlsx]

## Sheet: Type 1
Transcript_ID	Gene_ID	Gene_Symbol	Description	Transcript_Locus	Trancript_Length	average_FPKM_3M	average_FPKM_6M	average_FPKM_12M	average_FPKM_18M	type
MSTRG.111.1	MSTRG.111	.	.	chr1:26616963-26679286	1429	2.15147	1.4748	1.36502	1.22423	1
MSTRG.379.1	MSTRG.379	.	.	chr1:66003272-66004931	1404	1.35855	1.34536	1.27709	1.24179	1
MSTRG.863.1	MSTRG.863	.	.	chr1:143317848-143344614	374	3.20753	2.87567	2.78478	2.52222	1
MSTRG.1177.1	MSTRG.1177	.	.	chr1:181567740-181569130	1079	1.12431	1.00703	0.840934	0.740018	1
MSTRG.1371.2	MSTRG.1371	.	.	chr10:19057969-19087248	325	1.3452	1.202	1.00041	0.711696	1
MSTRG.2255.2	MSTRG.2255	.	.	chr10:119027941-119050494	3192	1.30651	1.00573	0.998646	0.821781	1
MSTRG.2314.1	MSTRG.2314	.	.	chr10:126663895-126677963	1046	1.57216	1.01975	1.00845	0.973958	1
MSTRG.3477.2	MSTRG.3477	.	.	chr11:95310253-95324490	800	1.54274	1.40259	1.3393	0.913026	1
MSTRG.3819.1	MSTRG.3819	.	.	chr11:112937531-112960500	2586	1.95068	1.85961	1.77799	1.25248	1
MSTRG.4077.1	MSTRG.4077	.	.	chr12:7636068-7859752	892	1.79648	1.58553	1.53603	1.38241	1
MSTRG.4164.1	MSTRG.4164	.	.	chr12:24424729-24428323	2034	1.84184	1.51073	1.374	1.01381	1
MSTRG.4287.2	MSTRG.4287	.	.	chr12:51581320-51584876	739	3.26138	2.70253	2.52405	1.73494	1
MSTRG.4287.1	MSTRG.4287	.	.	chr12:51581320-51584876	808	12.7474	11.1511	10.5395	9.78095	1
MSTRG.5248.3	MSTRG.5248	.	.	chr13:50989334-50991349	630	1.55606	1.31481	1.29442	1.26846	1
MSTRG.5330.1	MSTRG.5330	.	.	chr13:56963800-56971189	1913	1.36005	1.22643	1.10671	1.05036	1
MSTRG.5518.1	MSTRG.5518	.	.	chr13:74546441-74559999	842	1.76394	1.61163	1.59453	1.28177	1
MSTRG.5791.3	MSTRG.5791	.	.	chr14:3249878-3259317	3443	3.04167	3.03932	3.03887	2.95297	1
MSTRG.6114.2	MSTRG.6114	.	.	chr14:38279076-38312656	1641	1.84066	1.78912	1.68629	1.65732	1
MSTRG.6370.1	MSTRG.6370	.	.	chr14:56863005-56865247	520	1.12322	1.05355	0.996674	0.974546	1
MSTRG.6619.3	MSTRG.6619	.	.	chr14:76665721-76677563	1258	1.55866	1.45044	1.42349	1.42064	1
MSTRG.6766.9	MSTRG.6766	.	.	chr14:119099465-119113565	6835	4.95572	4.46222	4.33773	4.0493	1
MSTRG.6888.1	MSTRG.6888	.	.	chr15:21610196-21615379	440	1.36447	1.34102	1.2344	1.11169	1
MSTRG.8388.1	MSTRG.8388	.	.	chr16:92013683-92015304	860	1.27234	1.10918	1.07922	0.926561	1
MSTRG.10516.1	MSTRG.10516	.	.	chr19:30540552-30542468	1013	1.57923	1.44171	1.37538	1.34858	1
MSTRG.11121.2	MSTRG.11121	.	.	chr2:27442533-27444274	1629	1.15839	1.0894	1.04055	0.983072	1
MSTRG.1722.1	11735	Ank3	ankyrin 3, epithelial	chr10:69636686-69649000	2791	1.53985	1.52334	1.50256	1.49714	1
MSTRG.12420.1	MSTRG.12420	.	.	chr2:170321826-170323377	219	1.03075	0.690831	0.668578	0.640665	1
MSTRG.12439.1	MSTRG.12439	.	.	chr2:171234034-171238921	340	1.13524	0.987362	0.835918	0.667895	1
MSTRG.12467.2	MSTRG.12467	.	.	chr2:173286449-173291174	2625	1.19076	1.18718	1.03886	0.610521	1
MSTRG.12603.3	MSTRG.12603	.	.	chr3:8687446-8692896	2349	1.37774	1.37704	1.22879	1.22481	1
MSTRG.7514.5	12805	Cntn1	contactin 1	chr15:92321853-92339838	745	4.23725	3.84295	3.40314	3.34901	1
MSTRG.13200.1	MSTRG.13200	.	.	chr3:96377037-96385596	1887	2.30008	2.20267	2.09445	1.46454	1
MSTRG.13245.1	MSTRG.13245	.	.	chr3:100451620-100458243	380	1.35021	1.34684	1.30473	0.878562	1
MSTRG.10427.4	13409	Tmc1	transmembrane channel-like gene family 1	chr19:20919160-20954146	2687	1.33934	1.24935	1.23528	1.03545	1
MSTRG.15427.1	13492	Drd5	dopamine receptor D5	chr5:38322379-38344339	2869	3.36365	2.99699	2.9673	2.8079	1
MSTRG.13893.2	MSTRG.13893	.	.	chr4:43046526-43053253	680	1.31925	1.27196	1.23443	1.22968	1
MSTRG.14167.1	MSTRG.14167	.	.	chr4:91940013-92110398	3788	1.19025	1.15058	1.07086	1.02258	1
MSTRG.10792.4	14585	Gfra1	glial cell line derived neurotrophic factor family receptor alpha 1	chr19:58231083-58235748	1582	2.86451	2.8563	2.70662	2.54764	1
MSTRG.14746.1	MSTRG.14746	.	.	chr4:138648440-138649773	984	1.77493	1.49524	1.21517	0.640586	1
MSTRG.15102.1	MSTRG.15102	.	.	chr5:11322921-11329826	2970	2.04833	1.98145	1.93839	1.91746	1
MSTRG.15105.2	MSTRG.15105	.	.	chr5:11423300-11493802	2906	1.85015	1.64089	1.53971	1.34408	1
MSTRG.16006.3	MSTRG.16006	.	.	chr5:116802685-116804568	1256	1.67436	1.66509	1.55136	0.788918	1
MSTRG.16045.4	MSTRG.16045	.	.	chr5:119805275-119808376	1230	4.16903	3.8506	3.83825	3.8039	1
MSTRG.16202.1	MSTRG.16202	.	.	chr5:128570749-128572050	834	2.21725	1.89622	1.88974	1.77205	1
MSTRG.16452.1	MSTRG.16452	.	.	chr5:144494707-144520133	1337	1.72302	1.57666	1.54531	1.34728	1
MSTRG.16531.3	MSTRG.16531	.	.	chr5:149830233-149844404	11966	2.72454	2.62417	2.57768	2.5232	1
MSTRG.17010.1	MSTRG.17010	.	.	chr6:73286802-73294151	732	1.13195	0.915647	0.855462	0.800741	1
MSTRG.4779.6	17263	Meg3	maternally expressed 3	chr12:109545397-109571726	4627	2.74028	2.61162	1.95489	1.68984	1
MSTRG.12907.1	17349	Mlf1	myeloid leukemia factor 1	chr3:67384597-67388274	1893	2.77125	2.60954	2.41749	2.14122	1
MSTRG.13930.1	18507	Pax5	paired box 5	chr4:44632748-44670888	4901	14.4956	14.4504	14.264	13.405	1
MSTRG.20227.1	MSTRG.20227	.	.	chr8:110115321-110131728	4331	12.5485	11.9255	11.8607	11.609	1
MSTRG.20524.2	MSTRG.20524	.	.	chr9:14771039-14779011	826	1.22786	1.10729	0.588879	0.433228	1
MSTRG.9973.1	21413	Tcf4	transcription factor 4	chr18:69636943-69653433	269	1.67457	1.42002	1.28281	1.27029	1
MSTRG.17971.1	22718	Zfp60	zinc finger protein 60	chr7:27725133-27736799	919	1.10221	1.03068	0.926068	0.672572	1
MSTRG.6824.2	23880	Fyb	FYN binding protein	chr15:6583133-6597000	1046	1.18876	0.846481	0.780874	0.684805	1
MSTRG.18674.3	23966	Tenm4	teneurin transmembrane protein 4	chr7:96907585-96932022	584	1.09702	0.965136	0.952701	0.790073	1
MSTRG.6450.1	58865	Tdh	L-threonine dehydrogenase	chr14:63493630-63500120	770	3.70515	3.30799	2.93287	2.27425	1
MSTRG.7637.1	59033	Slc4a8	solute carrier family 4 (anion exchanger), member 8	chr15:100761747-100775087	570	1.94453	1.88331	1.75283	1.68721	1
NR_104357	66433	Chchd7	coiled-coil-helix-coiled-coil-helix domain containing 7, transcript variant 9	chr4:3938888-3943525	481	1.30824	1.08587	0.814603	0.779046	1
MSTRG.8384.3	66609	Cryzl1	crystallin, zeta (quinone reductase)-like 1	chr16:91727458-91729374	1072	9.85446	9.85033	9.69743	9.03316	1
MSTRG.2258.2	67081	1700025F24Rik	RIKEN cDNA 1700025F24 gene	chr10:119413444-119453556	1971	1.48748	1.38479	0.91354	0.483831	1
MSTRG.10039.1	67640	4930465K10Rik	RIKEN cDNA 4930465K10 gene	chr18:77714184-77718887	4296	1.12235	1.08674	0.871198	0.792968	1
MSTRG.17058.3	67934	1700124L16Rik	RIKEN cDNA 1700124L16 gene	chr6:83761759-83762698	430	2.11034	1.83275	1.76178	1.05484	1
NR_027953	68789	Trmt61b	tRNA methyltransferase 61B, transcript variant 3	chr17:71588515-71598281	637	1.46752	1.27871	1.2059	1.08809	1
MSTRG.13833.2	68970	Dcaf12	DDB1 and CUL4 associated factor 12	chr4:41314898-41320524	2272	1.63732	1.11376	1.04737	1.03478	1
MSTRG.1675.4	69433	1700023F02Rik	RIKEN cDNA 1700023F02 gene	chr10:66120609-66124064	522	3.59087	2.96503	2.84841	2.10047	1
NR_038002	69449	1700027A15Rik	RIKEN cDNA 1700027A15 gene, transcript variant 1	chr1:73024586-73025508	416	362.824	334.385	222.41	137.957	1
MSTRG.15514.7	71057	4933402J10Rik	RIKEN cDNA 4933402J10 gene	chr5:59958689-59986002	5542	2.76649	2.69793	2.30847	2.18711	1
MSTRG.6835.1	71175	Nipbl	Nipped-B homolog (Drosophila)	chr15:8350953-8351246	228	1.31565	0.914694	0.673716	0.359079	1
MSTRG.9765.2	71302	Arhgap26	Rho GTPase activating protein 26	chr18:39291443-39307449	935	2.95242	2.84732	2.75309	2.63528	1
MSTRG.13019.1	71913	Tmem79	transmembrane protein 79	chr3:88333694-88334391	294	2.34503	1.59662	0.845755	0.810599	1
MSTRG.20786.1	72229	1700003G13Rik	RIKEN cDNA 1700003G13 gene	chr9:45318266-45322079	553	1.3393	1.31634	1.24411	1.23229	1
NR_027892	73183	5430402O13Rik	RIKEN cDNA 5430402O13 gene, transcript variant 2	chr6:50566643-50594865	940	1.73682	1.49671	1.30295	1.22319	1
MSTRG.10004.1	73606	1700120E14Rik	RIKEN cDNA 1700120E14 gene	chr18:74495678-74531124	2569	1.25072	1.07955	0.852224	0.844878	1
MSTRG.18488.3	73796	4930402F11Rik	RIKEN cDNA 4930402F11 gene	chr7:69496105-69540727	1986	1.74157	1.68297	1.61454	1.3638	1
NR_027909	73937	1700029M20Rik	RIKEN cDNA 1700029M20 gene, transcript variant 2	chr4:135626655-135630198	2834	61.6224	59.51	57.975	56.4564	1
MSTRG.6499.1	73977	4930438E09Rik	RIKEN cDNA 4930438E09 gene	chr14:67324894-67336214	1263	1.69746	1.55308	1.48157	1.45437	1
MSTRG.2533.1	74059	4933406G16Rik	RIKEN cDNA 4933406G16 gene	chr11:19065240-19072352	3767	1.53345	1.49924	1.45762	1.43935	1
MSTRG.20869.1	74072	4933407I05Rik	RIKEN cDNA 4933407I05 gene	chr9:51913885-51914749	342	1.02246	0.916202	0.841416	0.634298	1
NR_045807	74364	4931431C16Rik	RIKEN cDNA 4931431C16 gene	chr5:35581227-35588763	2735	2.9119	2.75269	2.60606	2.52864	1
NR_040505	74846	4930405A21Rik	RIKEN cDNA 4930405A21 gene	chr2:156714539-156720909	995	2.20858	2.13992	2.02254	1.86064	1
MSTRG.5876.2	74859	4930455B14Rik	RIKEN cDNA 4930455B14 gene	chr14:8666390-8673378	987	4.96063	4.47873	3.59894	3.13251	1
MSTRG.6740.9	74982	1700100I10Rik	RIKEN cDNA 1700100I10 gene	chr14:114940716-114945948	665	1.2686	1.06274	1.02055	0.885953	1
NR_045317	75138	4930526L06Rik	RIKEN cDNA 4930526L06 gene	chr19:11196817-11299884	1020	1.74616	1.74172	1.70132	1.66752	1
MSTRG.2678.6	75315	4930553C11Rik	RIKEN cDNA 4930553C11 gene	chr11:38743984-39390225	1291	1.31028	1.08781	0.939847	0.935515	1
MSTRG.6420.2	75349	4930556J02Rik	RIKEN cDNA 4930556J02 gene	chr14:61492688-61525722	1430	3.02729	2.82372	2.77105	2.6686	1
NR_045813	75379	4930599N23Rik	RIKEN cDNA 4930599N23 gene	chr6:39118473-39148312	880	2.32157	2.27569	2.2446	2.2161	1
MSTRG.14084.1	75524	1700018C11Rik	RIKEN cDNA 1700018C11 gene	chr4:63608568-63610817	1058	1.49016	1.45623	1.45471	1.4371	1
MSTRG.5108.2	75543	1700019C18Rik	RIKEN cDNA 1700019C18 gene	chr13:35184760-35212048	711	2.02346	1.69663	1.57518	1.42664	1
MSTRG.8104.4	75722	4932412D23Rik	RIKEN cDNA 4932412D23 gene	chr16:42796388-42875922	1055	2.70923	2.39894	2.36956	2.227	1
MSTRG.17182.1	75787	4930471M09Rik	RIKEN cDNA 4930471M09 gene	chr6:91430456-91440924	803	2.54291	2.38755	2.32996	2.24559	1
MSTRG.1990.1	75804	4930463O16Rik	RIKEN cDNA 4930463O16 gene	chr10:84488163-84499902	8183	1.99175	1.96819	1.79792	1.77411	1
NR_015535	75930	4930567H12Rik	RIKEN cDNA 4930567H12 gene	chr8:125584638-125616670	955	1.55824	0.931372	0.632098	0.416883	1
NR_040299	77059	4931408D14Rik	RIKEN cDNA 4931408D14 gene, transcript variant 2	chr19:37258426-37264095	3059	1.40416	1.3226	0.998289	0.907909	1
MSTRG.1334.1	78056	4930567K20Rik	RIKEN cDNA 4930567K20 gene	chr10:10748903-10758131	2906	6.76977	6.75685	6.41303	5.82601	1
MSTRG.2408.4	78887	Sfi1	Sfi1 homolog, spindle assembly associated (yeast)	chr11:3159678-3165287	660	1.28883	0.745388	0.579737	0.336295	1
MSTRG.20632.3	80517	Herpud2	HERPUD family member 2	chr9:25147439-25202801	820	2.04329	1.78788	1.64066	1.28395	1
MSTRG.2888.1	94091	Trim11	tripartite motif-containing 11	chr11:58983565-58991758	3817	5.72256	5.24605	4.78487	3.74897	1
MSTRG.10375.2	108673	Ccdc86	coiled-coil domain containing 86	chr19:10948714-10949087	254	1.95754	1.51178	1.49232	1.18196	1
MSTRG.13870.1	108816	4933409K07Rik	RIKEN cDNA 4933409K07 gene	chr4:42438344-42439369	389	2.14811	1.85251	1.76281	1.5429	1
MSTRG.12682.1	208691	Eif5a2	eukaryotic translation initiation factor 5A2	chr3:28790312-28805429	2351	1.69292	1.6857	1.43598	1.42028	1
MSTRG.111.2	210940	4931408C20Rik	RIKEN cDNA 4931408C20 gene	chr1:26616987-26771372	842	1.44169	1.2645	1.18407	1.15511	1
MSTRG.1302.2	213783	Plekhg1	pleckstrin homology domain containing, family G (with RhoGef domain) member 1	chr10:3730368-3755235	283	1.24293	1.13824	1.13005	0.735429	1
MSTRG.7552.6	223864	Rapgef3	Rap guanine nucleotide exchange factor (GEF) 3	chr15:97744803-97746959	956	1.02587	0.790091	0.69963	0.58776	1
MSTRG.10437.1	226025	Trpm3	transient receptor potential cation channel, subfamily M, member 3	chr19:21992550-22206435	1089	2.74862	2.58037	2.3879	2.31155	1
MSTRG.287.1	241062	Pgap1	post-GPI attachment to proteins 1	chr1:54518529-54541246	2981	1.33854	1.2127	1.20965	1.20499	1
MSTRG.17469.2	243634	Ano2	anoctamin 2	chr6:125803436-125812374	1845	2.13129	2.05792	2.02752	1.64579	1
MSTRG.7750.5	268859	Rbfox1	RNA binding protein, fox-1 homolog (C. elegans) 1	chr16:6076990-6106679	990	1.79591	1.74193	1.68907	1.49076	1
NR_045777	319247	9530080O11Rik	RIKEN cDNA 9530080O11 gene, transcript variant 2	chr4:95959711-95967035	1197	1.80634	1.75209	1.61885	1.32569	1
MSTRG.17489.2	330427	9330102E08Rik	RIKEN cDNA 9330102E08 gene	chr6:128169700-128200636	9148	2.69366	2.28852	2.24663	1.61733	1
MSTRG.1198.1	338366	Mia3	melanoma inhibitory activity 3	chr1:183353752-183354042	243	3.08313	1.69192	1.67724	1.62316	1
MSTRG.19162.9	381933	6430531B16Rik	RIKEN cDNA 6430531B16 gene	chr7:139976920-139978755	512	2.02844	1.97997	1.922	1.90436	1
MSTRG.19823.5	382019	Zfp882	zinc finger protein 882	chr8:71901801-71922755	580	1.00397	0.790139	0.658995	0.624483	1
MSTRG.5802.2	544990	Gm5795	predicted gene 5795	chr14:3715796-3875013	1090	5.74893	5.44843	5.26621	5.23362	1
MSTRG.5842.10	100041151	Gm3636	predicted gene 3636	chr14:6693293-6848517	372	1.06477	0.990142	0.845032	0.732943	1
MSTRG.3533.4	100141474	4933428G20Rik	RIKEN cDNA 4933428G20 gene	chr11:97488890-97500340	2963	1.64271	1.36378	1.273	0.873415	1
NR_040300	100503869	Mkln1os	muskelin 1, intracellular mediator containing kelch motifs, opposite strand	chr6:31366885-31398773	964	1.02449	0.951949	0.904896	0.781931	1
MSTRG.18510.2	100505025	LOC100505025	uncharacterized LOC100505025	chr7:73310380-73315193	2513	2.96412	2.52173	2.51243	2.37094	1
NR_038186	100616095	Snhg18	small nucleolar RNA host gene 18	chr15:32240568-32244662	1483	1.28083	1.26533	1.1092	1.08106	1
MSTRG.5962.1	102465697	Mir7210	microRNA 7210	chr14:24081569-24131023	27760	1.8938	1.89054	1.84698	1.63364	1
MSTRG.3377.1	102465902	Mir8115	microRNA 8115	chr11:86811784-86816370	4511	1.55768	1.40638	0.746135	0.490082	1
MSTRG.14161.1	102633081	Gm12610	predicted gene 12610	chr4:89294662-89301963	3294	1.09051	1.08498	1.06778	1.04772	1
NR_110517	102635087	Gm32511	predicted gene, 32511	chr9:71168776-71208122	2067	2.26161	2.16362	2.06809	2.02153	1

## Sheet: Type 2
Transcript_ID	Gene_ID	Gene_Symbol	Description	Transcript_Locus	Trancript_Length	average_FPKM_3M	average_FPKM_6M	average_FPKM_12M	average_FPKM_18M	type
MSTRG.5242.4	MSTRG.5242	.	.	chr13:50810806-50815050	2397	2.106	0	0	0	2
MSTRG.5242.6	MSTRG.5242	.	.	chr13:50810806-50815050	3964	3.03043	0	0	0	2
MSTRG.6659.10	MSTRG.6659	.	.	chr14:82130473-82159423	854	2.82686	1.30322	0.670883	0.38607	2
MSTRG.13974.3	MSTRG.13974	.	.	chr4:47993019-48003402	2095	5.81482	2.28733	1.54872	1.11168	2
MSTRG.14521.2	MSTRG.14521	.	.	chr4:127467515-127476841	453	1.16316	0	0	0	2
MSTRG.16792.9	MSTRG.16792	.	.	chr6:43010054-43012686	2588	5.39819	0	0	0	2
MSTRG.16943.4	MSTRG.16943	.	.	chr6:60586762-60599428	1268	2.50304	0	0	0	2
MSTRG.16943.5	MSTRG.16943	.	.	chr6:60586769-60640060	1149	2.04108	0	0	0	2
MSTRG.5357.4	18212	Ntrk2	neurotrophic tyrosine kinase, receptor, type 2	chr13:59070417-59084242	1047	3.18919	1.38234	1.35115	1.16581	2
MSTRG.20198.4	MSTRG.20198	.	.	chr8:107205332-107217701	637	4.11356	2.03696	1.59947	1.35613	2
MSTRG.20226.7	MSTRG.20226	.	.	chr8:110131869-110132463	571	1.92859	0	0	0	2
MSTRG.21202.1	MSTRG.21202	.	.	chr9:82063996-82263486	489	1.97284	0	0	0	2
MSTRG.20949.2	67319	1700041C23Rik	RIKEN cDNA 1700041C23 gene	chr9:57175275-57188681	464	2.23715	0.141254	0.126652	0.0899423	2
MSTRG.11101.2	67512	Agpat2	1-acylglycerol-3-phosphate O-acyltransferase 2 (lysophosphatidic acid acyltransferase, beta)	chr2:26593224-26593495	200	2.14767	0	0	0	2
MSTRG.5481.2	67550	4933416O17Rik	RIKEN cDNA 4933416O17 gene	chr13:69959833-69992204	968	1.76608	0	0	0	2
MSTRG.6598.1	67926	Spert	spermatid associated	chr14:75583371-75583646	200	1.28255	0	0	0	2
MSTRG.22105.6	69357	BC061195	cDNA sequence BC061195	chrX:93156221-93183944	691	20.537	0	0	0	2
MSTRG.22105.5	69357	BC061195	cDNA sequence BC061195	chrX:93156221-93183944	688	21.1981	0	0	0	2
MSTRG.4265.8	93757	Immp2l	IMP2 inner mitochondrial membrane peptidase-like (S. cerevisiae)	chr12:41024346-41263524	714	4.97477	0.0405923	0.0342847	0.0178873	2
MSTRG.2882.1	108660	Rnf187	ring finger protein 187	chr11:58932546-58932772	200	5.97127	2.5417	1.89345	0.966869	2
MSTRG.9022.2	224742	Abcf1	ATP-binding cassette, sub-family F (GCN20), member 1	chr17:35957001-35957455	329	1.4496	0	0	0	2
MSTRG.13864.13	621580	Gm13308	predicted gene 13308	chr4:42293864-42439974	481	1.43622	0	0	0	2
MSTRG.9020.2	667766	Gm8801	predicted gene 8801	chr17:35951866-35952641	520	1.78668	0	0	0	2
MSTRG.20601.1	100049077	LOC100049077	uncharacterized LOC100049077	chr9:21955284-21957613	1447	1.35288	0.0847977	0.0832563	0.0641003	2

## Sheet: Type 3
Transcript_ID	Gene_ID	Gene_Symbol	Description	Transcript_Locus	Trancript_Length	average_FPKM_3M	average_FPKM_6M	average_FPKM_12M	average_FPKM_18M	type
MSTRG.5242.5	MSTRG.5242	.	.	chr13:50810806-50815050	3082	2.65113	1.97145	0	0	3
MSTRG.18090.2	14447	Gapdhs	glyceraldehyde-3-phosphate dehydrogenase, spermatogenic	chr7:30729542-30744237	1578	1.39302	1.17854	0	0	3
MSTRG.21305.4	MSTRG.21305	.	.	chr9:99848005-99859339	1932	1.23204	1.22403	0.170932	0.126775	3
MSTRG.22105.3	69357	BC061195	cDNA sequence BC061195	chrX:93156221-93183944	654	24.5458	16.6922	0	0	3
MSTRG.12838.2	70970	4931419H13Rik	RIKEN cDNA 4931419H13 gene	chr3:55055180-55084491	1365	2.04029	1.52076	0.605432	0.332955	3

## Sheet: Type 4
Transcript_ID	Gene_ID	Gene_Symbol	Description	Transcript_Locus	Trancript_Length	average_FPKM_3M	average_FPKM_6M	average_FPKM_12M	average_FPKM_18M	type
MSTRG.386.3	MSTRG.386	.	.	chr1:67792462-67821660	567	1.15164	0.46517	0	0	4
MSTRG.16010.2	MSTRG.16010	.	.	chr5:116985353-117004737	6652	6.92771	2.23266	0.650471	0.381105	4
MSTRG.14567.3	19244	Ptp4a2	protein tyrosine phosphatase 4a2	chr4:129847774-129853246	215	1.21108	0.002214	0.000133333	1.4e-05	4
MSTRG.1948.1	102115	Dohh	deoxyhypusine hydroxylase/monooxygenase	chr10:81383909-81395392	325	1.48184	0.283903	0.0980103	0.0737403	4

## Sheet: Type5
Transcript_ID	Gene_ID	Gene_Symbol	Description	Transcript_Locus	Trancript_Length	average_FPKM_3M	average_FPKM_6M	average_FPKM_12M	average_FPKM_18M	type
MSTRG.5294.2	MSTRG.5294	.	.	chr13:55184447-55189236	554	1.35471	1.26062	0.778278	0.347995	5
MSTRG.5907.2	MSTRG.5907	.	.	chr14:19507853-19516236	2384	2.98844	2.45005	1.79191	0.505561	5
MSTRG.8280.2	MSTRG.8280	.	.	chr16:78694978-78709318	2329	3.61061	3.59348	3.55295	1.71688	5
MSTRG.22056.1	14069	F8	coagulation factor VIII	chrX:75233536-75233897	218	2.02868	1.67915	1.37404	0	5
MSTRG.15094.3	MSTRG.15094	.	.	chr5:11022302-11099895	1153	2.59289	1.29746	1.12651	0.109732	5
MSTRG.19359.5	MSTRG.19359	.	.	chr8:12872399-12873708	724	6.05692	3.82572	3.36896	1.2547	5
MSTRG.11668.2	20511	Slc1a2	solute carrier family 1 (glial high affinity glutamate transporter), member 2	chr2:102739249-102746751	617	1.42171	0.944029	0.872022	0	5
MSTRG.12973.1	73283	1700036G14Rik	RIKEN cDNA 1700036G14 gene	chr3:85315599-85332027	519	1.19209	0.659792	0.612197	0.277199	5
MSTRG.8214.4	75145	4930547E14Rik	RIKEN cDNA 4930547E14 gene	chr16:59636956-59672993	720	1.53282	1.11884	0.674727	0.007358	5
MSTRG.10022.1	207259	Zbtb7c	zinc finger and BTB domain containing 7C	chr18:76075212-76078955	553	1.52176	1.49635	1.37769	0.550733	5
MSTRG.7754.7	239706	Mettl22	methyltransferase like 22	chr16:8457720-8471111	1091	1.65543	1.589	0.866478	0.420257	5
MSTRG.17689.3	243816	Gp6	glycoprotein 6 (platelet)	chr7:4388248-4393323	517	3.64158	3.53181	3.15182	0.128705	5
MSTRG.5842.6	100041151	Gm3636	predicted gene 3636	chr14:6355051-6835258	794	2.62157	1.5966	1.57542	0.590395	5
NR_136904	101056138	Gm20619	predicted gene 20619, transcript variant 1	chr6:6248659-6364102	1118	1.0507	0.813177	0.618521	0.283526	5

## Sheet: Type 6
Transcript_ID	Gene_ID	Gene_Symbol	Description	Transcript_Locus	Trancript_Length	average_FPKM_3M	average_FPKM_6M	average_FPKM_12M	average_FPKM_18M	type
MSTRG.21288.5	66737	4921534H16Rik	RIKEN cDNA 4921534H16 gene	chr9:98003433-98013555	1469	1.0046	0.00991267	0.00504833	0	6

## Sheet: Type 7
Transcript_ID	Gene_ID	Gene_Symbol	Description	Transcript_Locus	Trancript_Length	average_FPKM_3M	average_FPKM_6M	average_FPKM_12M	average_FPKM_18M	type
MSTRG.5223.31	MSTRG.5223	.	.	chr13:49973193-49977078	3257	1.19078	1.00352	0.312423	0.106855	7
MSTRG.11233.3	13481	Dpm2	dolichol-phosphate (beta-D) mannosyltransferase 2	chr2:32573089-32575706	595	1.80084	1.31552	0.652926	0	7
MSTRG.8214.2	75145	4930547E14Rik	RIKEN cDNA 4930547E14 gene	chr16:59636945-59672993	1031	1.33503	1.31387	0.44676	0.00903233	7

## Sheet: Type 8
Transcript_ID	Gene_ID	Gene_Symbol	Description	Transcript_Locus	Trancript_Length	average_FPKM_3M	average_FPKM_6M	average_FPKM_12M	average_FPKM_18M	type
MSTRG.4074.2	MSTRG.4074	.	.	chr12:5885445-5943604	1238	1.07829	0.490496	0.002161	0	7
MSTRG.11871.9	MSTRG.11871	.	.	chr2:122702861-122721446	861	1.77883	0.841046	0.36083	0.0240133	7
NR_045307	71232	4933429K18Rik	RIKEN cDNA 4933429K18 gene	chr19:45726555-45730558	1015	2.20445	0.505441	0.249956	0.0408347	8
MSTRG.12108.2	74660	4930442J19Rik	RIKEN cDNA 4930442J19 gene	chr2:151088381-151472250	200	2.42386	0.939406	0.359534	0.0344927	8
MSTRG.22078.15	100502723	Tsga8	testis specific gene A8	chrX:83486855-83487349	396	6.58384	2.55541	0.773361	0.0388097	8
MSTRG.3392.3	102465902	Mir8115	microRNA 8115	chr11:87440246-87443108	913	1.70313	0.825791	0.388191	0.110414	8
