# Supplementary material for: Transcriptome Analysis of Testicular Aging in Mice
Source: Cells. 2021 Oct 26;10(11):2895. doi: 10.3390/cells10112895 (PMC8616291; doi:10.3390/cells10112895)
Supplement: Supplementary file 1 [file cells-10-02895-s001.zip › Supplementary Table S8.xlsx]

## Sheet: mRNAs
	Transcript_ID	Gene_ID	Gene_Symbol	Description	Transcript_Locus	Trancript_Length	Class_Code	Read_Count_3M_1	Read_Count_3M_2	Read_Count_3M_3	Read_Count_6M_1	Read_Count_6M_2	Read_Count_6M_3	Read_Count_12M_1	Read_Count_12M_2	Read_Count_12M_3	Read_Count_18M_1	Read_Count_18M_2	Read_Count_18M_3	FPKM_3M_1	FPKM_3M_2	FPKM_3M_3	FPKM_6M_1	FPKM_6M_2	FPKM_6M_3	FPKM_12M_1	FPKM_12M_2	FPKM_12M_3	FPKM_18M_1	FPKM_18M_2	FPKM_18M_3	avg_Read_Count_3M	avg_Read_Count_6M	avg_Read_Count_12M	avg_Read_Count_18M	avg_FPKM_3M	avg_FPKM_6M	avg_FPKM_12M	avg_FPKM_18M
1	NM_009611	11470	Actl7a	actin-like 7a	chr4:56743422-56744925	1504	=	809	849	8748	1461	1277	2335	640	1680	1073	1474	199	1954	9.60363	9.31452	94.1676	17.8387	15.7215	25.936	6.70886	19.2222	10.7047	16.2417	2.34047	16.884	3468.67	1691	1131	1209	37.6952	19.8321	12.2119	11.822
2	NM_013811	13417	Dnah8	dynein, axonemal, heavy chain 8	chr17:30626936-30875264	14583	=	48653	63385	53754	51197	52999	49863	47820	55927	43018	39521	26793	40239	59.5736	71.7434	59.6825	64.4838	67.293	57.1272	51.7762	66.0043	44.2795	44.925	32.5643	35.8593	55264	51353	48921.7	35517.7	63.6665	62.968	54.02	37.7829
3	NM_001301412	14211	Smc2	structural maintenance of chromosomes 2, transcript variant 1	chr4:52439221-52488365	5531	=	1400	1212	1302	1090	1162	1215	126	1150	1573	955	470	1612	4.51786	3.61528	3.80997	3.61721	3.88759	3.66974	0.358375	3.57673	4.26739	2.85997	1.50514	3.78569	1304.67	1155.67	949.667	1012.33	3.98104	3.72485	2.73417	2.71693
4	NM_010615	16551	Kif11	kinesin family member 11	chr19:37376403-37421859	4819	=	1338	1669	2385	1660	1499	1526	1658	1683	1800	1730	1627	1816	4.95507	5.71494	8.01282	6.32392	5.7563	5.28888	5.43109	6.00867	5.60412	5.94956	5.98198	4.89601	1797.33	1561.67	1713.67	1724.33	6.22761	5.7897	5.68129	5.60918
5	NM_001039658	17771	Mtl5	metallothionein-like 5, testis-specific (tesmin), transcript variant 2	chr19:3388857-3398168	2037	=	285	431	299	263	263	334	299	350	294	332	286	302	2.49793	3.48874	2.36902	2.36873	2.38519	2.73487	2.31689	2.95081	2.16631	2.69994	2.487	1.9247	338.333	286.667	314.333	306.667	2.78523	2.49627	2.478	2.37054
6	NM_001285505	20111	Rps6ka1	ribosomal protein S6 kinase polypeptide 1, transcript variant 2	chr4:133847291-133887797	3101	=	1930	1389	1431	0	1309	1785	0	1366	913	2051	0	0	11.1126	7.38958	7.46793	0	7.81226	9.61502	0	7.57676	4.41667	10.9606	0	0	1583.33	1031.33	759.667	683.667	8.6567	5.80909	3.99781	3.65354
7	NM_011972	26447	Poli	polymerase (DNA directed), iota, transcript variant 2	chr18:70508680-70530321	2482	=	1187	1072	489	311	1054	679	472	1124	429	313	1204	423	8.53837	7.12502	3.18489	2.29509	7.86186	4.564	2.99894	7.79284	2.59061	2.08646	8.59483	2.21476	916	681.333	675	646.667	6.28276	4.90698	4.4608	4.29868
8	NM_001253809	26934	Racgap1	Rac GTPase-activating protein 1, transcript variant 3	chr15:99620496-99651656	2930	=	276	336	679	588	240	124	170	104	639	271	208	373	1.67887	1.8882	3.74863	3.68414	1.51066	0.70564	0.911781	0.610248	3.2737	1.53303	1.25223	1.65383	430.333	317.333	304.333	284	2.43857	1.96681	1.59858	1.4797
9	NM_013908	30839	Fbxw5	F-box and WD-40 domain protein 5	chr2:25500778-25505470	2359	=	21508	23757	24446	20804	21135	22263	21327	22315	20262	21995	18297	25779	162.798	166.229	167.786	161.983	165.893	157.674	142.744	162.799	128.927	154.559	137.468	142.017	23237	21400.7	21301.3	22023.7	165.604	161.85	144.823	144.681
10	NM_016845	54137	Acrbp	proacrosin binding protein, transcript variant 1	chr6:125049927-125063265	1913	=	6840	7719	7874	6706	6664	7071	7558	7135	7433	6926	6488	8861	63.8436	66.5945	66.6406	64.382	64.502	61.7559	62.3784	64.1891	58.3199	60.0149	60.1049	60.1944	7477.67	6813.67	7375.33	7425	65.6929	63.5466	61.6291	60.1047
11	NM_021415	58226	Cacna1h	calcium channel, voltage-dependent, T type, alpha 1H subunit, transcript variant 1	chr17:25374287-25433783	8228	=	14446	18598	17836	14508	14672	14537	14837	16100	14280	14646	11875	15171	31.3491	37.3079	35.0975	32.3851	33.0173	29.5183	28.4714	33.6751	26.051	29.5066	25.5801	23.962	16960	14572.3	15072.3	13897.3	34.5848	31.6403	29.3992	26.3496
12	NM_025488	66323	1700001K19Rik	RIKEN cDNA 1700001K19 gene	chr12:110667689-110682619	954	=	487	999	125	88	382	335	396	295	179	154	115	363	9.10455	17.275	2.10915	1.69258	7.41335	5.86078	6.54116	5.32049	2.80674	2.67515	2.11935	4.94036	537	268.333	290	210.667	9.49625	4.98891	4.88946	3.24495
13	NR_028121	67749	Mgarp	mitochondria localized glutamic acid rich protein, transcript variant 2	chr3:51388413-51396547	1429	=	355	191	230	236	251	217	185	299	257	196	162	266	4.43067	2.20219	2.60484	3.02185	3.24765	2.5337	2.03445	3.59373	2.69005	2.26261	2.00843	2.41438	258.667	234.667	247	208	3.07923	2.9344	2.77275	2.22847
14	NR_104465	70351	Ppp4r1	protein phosphatase 4, regulatory subunit 1, transcript variant 3	chr17:65783355-65841926	3320	=	211	188	219	95	128	170	0	180	172	168	0	212	1.13244	0.930478	1.06777	0.521287	0.709861	0.851221	0	0.931207	0.777354	0.835444	0	0.826173	206	131	117.333	126.667	1.04357	0.694123	0.56952	0.553872
15	NM_027725	71227	Daw1	dynein assembly factor with WDR repeat domains 1, transcript variant 1	chr1:83159762-83210572	1353	=	99	136	184	115	186	76	129	136	138	118	92	147	1.2964	1.65105	2.19104	1.55835	2.53384	0.933664	1.4944	1.72764	1.52553	1.43479	1.19219	1.41187	139.667	125.667	134.333	119	1.71283	1.67529	1.58252	1.34629
16	NM_023727	74023	Rd3	retinal degeneration 3, transcript variant 1	chr1:191977370-191988282	3723	=	1679	1634	2732	1392	1552	1627	1546	1633	1751	1649	1324	2049	8.05163	7.24175	11.8788	6.86292	7.71723	7.30005	6.55496	7.549	7.05754	7.34107	6.29924	7.15237	2015	1523.67	1643.33	1674	9.0574	7.2934	7.05383	6.93089
17	NM_001311143	74204	Xpo6	exportin 6, transcript variant 1	chr7:126101715-126200499	4550	=	2960	3329	4524	3644	2661	3464	3219	3472	3218	3113	2874	3861	11.6153	12.0761	16.096	14.71	10.8282	12.7194	11.1679	13.1313	10.6157	11.3407	11.1931	11.0255	3604.33	3256.33	3303	3282.67	13.2625	12.7525	11.6383	11.1864
18	NM_031255	83434	Rsph6a	radial spoke head 6 homolog A (Chlamydomonas), transcript variant 1	chr7:19054687-19074447	2357	=	11392	12534	13433	10576	10770	11253	11970	11922	12170	11584	10497	14605	86.3023	87.7757	92.2725	82.4156	84.6012	79.7647	80.1818	87.0526	77.5053	81.4674	78.9359	80.5242	12453	10866.3	12020.7	12228.7	88.7835	82.2605	81.5799	80.3092
19	NM_031386	83560	Tex14	testis expressed gene 14, transcript variant 2	chr11:87405065-87555823	4763	=	2659	2892	2871	2807	2687	2411	2484	3070	2571	2636	2077	2676	9.96821	10.021	9.75957	10.824	10.443	8.45654	8.23218	11.0903	8.10084	9.17319	7.72898	7.29915	2807.33	2635	2708.33	2463	9.91626	9.90785	9.14111	8.06711
20	NM_026887	108012	Ap1s2	adaptor-related protein complex 1, sigma 2 subunit, transcript variant 1	chrX:163909017-163929546	3327	=	543	686	652	536	529	650	665	500	660	546	580	746	2.91126	3.40277	3.1724	2.95503	2.94202	3.26366	3.15537	2.58624	2.9734	2.71567	3.08587	2.91161	627	571.667	608.333	624	3.16215	3.05357	2.905	2.90438
21	NM_029705	110616	Atxn3	ataxin 3, transcript variant 1	chr12:101918901-101958243	5360	=	1	5309	6112	4978	1	5199	1	5940	2	36	1873	2	0.001255	16.3487	18.4615	17.0561	0.001977	16.2045	0.002104	19.0715	0.003034	0.109545	6.19037	0.003277	3807.33	3392.67	1981	637	11.6038	11.0875	6.3589	2.10106
22	NM_001033669	213980	Fbxw10	F-box and WD-40 domain protein 10, transcript variant 2	chr11:62847123-62877462	3267	=	13326	14605	15012	13310	13235	13334	14857	14252	14508	13506	13479	17715	72.8343	73.7883	74.3978	74.8301	75.0074	68.1882	71.8004	75.0776	66.6576	68.5282	73.127	70.4684	14314.3	13293	14539	14900	73.6735	72.6753	71.1785	70.7078
23	NM_144553	218977	Dlgap5	discs, large (Drosophila) homolog-associated protein 5	chr14:47387779-47418407	2964	=	663	824	889	714	736	703	803	753	785	735	749	851	3.99058	4.58601	4.8554	4.42417	4.59177	3.96029	4.27544	4.37061	3.97463	4.1075	4.47623	3.7306	792	717.667	780.333	778.333	4.47733	4.32541	4.20689	4.10478
24	NM_172268	227720	Nup214	nucleoporin 214	chr2:31974450-32053975	8195	=	625	1026	923	581	823	560	649	843	552	541	513	618	1.35995	2.06551	1.82241	1.30131	1.85882	1.14074	1.2489	1.76945	1.01075	1.09265	1.108	0.979523	858	654.667	681.333	557.333	1.74929	1.43362	1.34303	1.06006
25	NM_153093	231201	AF366264	cDNA sequence AF366264	chr8:13835231-13838089	2859	=	2500	3207	2884	2411	2687	2550	2499	2252	2901	2375	2236	3065	15.6138	18.5145	16.3304	15.4858	17.3966	14.8986	13.8001	13.5547	15.2305	13.7662	13.8584	13.9313	2863.67	2549.33	2550.67	2558.67	16.8196	15.927	14.1951	13.852
26	NM_145150	233406	Prc1	protein regulator of cytokinesis 1, transcript variant 1	chr7:80294451-80316259	3025	=	1701	2215	1902	2011	1615	1846	2024	1689	2018	1601	1802	2207	10.0401	12.0853	10.1792	12.2078	9.88473	10.1929	10.5608	9.60739	10.0139	8.76935	10.5546	9.4786	1939.33	1824	1910.33	1870	10.7682	10.7618	10.0607	9.60085
27	NM_172749	233905	Zfp646	zinc finger protein 646	chr7:127877701-127885996	6310	=	8775	11925	8785	9633	9108	7478	10140	9113	6785	7468	7600	8125	24.8307	31.1931	22.542	28.0389	26.7245	19.8002	25.3715	24.8539	16.1387	19.6177	21.3467	16.7335	9828.33	8739.67	8679.33	7731	26.1886	24.8545	22.1214	19.2326
28	NM_172857	241624	Exd1	exonuclease 3'-5' domain containing 1	chr2:119519404-119547627	3143	=	505	624	236	302	213	661	586	310	175	0	0	599	2.86579	3.2728	1.21084	1.7643	1.25295	3.51294	2.94329	1.69562	0.832805	0	0	2.4742	455	392	357	199.667	2.44981	2.17673	1.8239	0.824732
29	NM_146254	242584	Wdr78	WD repeat domain 78	chr4:103038065-103114299	3793	=	4061	4611	4370	3896	4164	3936	4435	4288	4538	4232	3585	4922	19.1153	20.0636	18.6545	18.8661	20.325	17.3358	18.4606	19.453	17.9562	18.4915	16.7498	16.8612	4347.33	3998.67	4420.33	4246.33	19.2778	18.8423	18.6232	17.3675
30	NM_172912	244562	Abcc12	ATP-binding cassette, sub-family C (CFTR/MRP), member 12	chr8:86504841-86566590	4511	=	3742	3799	3823	3299	3188	3442	2784	4261	2763	3640	3013	3344	14.8117	13.8999	13.7217	13.4315	13.0833	12.7455	9.74163	16.2563	9.19388	13.3739	11.8352	9.63328	3788	3309.67	3269.33	3332.33	14.1445	13.0868	11.7306	11.6141
31	NM_001013767	268958	Capn11	calpain 11	chr17:45630204-45659309	2575	=	2588	2948	2703	2022	2689	2433	2547	2425	2884	2513	2321	3200	17.9401	18.8918	16.9911	14.4215	19.3312	15.7811	15.6128	16.203	16.8096	16.1734	15.9704	16.1499	2746.33	2381.33	2618.67	2678	17.941	16.5113	16.2085	16.0979
32	NM_177191	320558	Sycp2	synaptonemal complex protein 2	chr2:178345296-178407658	5687	=	3638	4727	2500	1580	5213	1978	306	2266	5561	1610	2647	2633	11.4218	13.7195	7.11612	5.10212	16.9712	5.80841	0.847638	6.85511	14.6781	4.69283	8.247	6.01531	3621.67	2923.67	2711	2296.67	10.7525	9.2939	7.46028	6.31838
33	NM_177386	353282	Sfmbt2	Scm-like with four mbt domains 2, transcript variant 1	chr2:10372436-10595253	7833	=	2061	3029	829	3124	421	553	1619	508	463	492	1235	527	4.69626	6.38124	1.713	7.32335	0.993981	1.17742	3.26194	1.11549	0.886206	1.04022	2.79353	0.87285	1973	1366	863.333	751.333	4.2635	3.16492	1.75455	1.56887
34	NM_001033447	381196	Gm960	predicted gene 960	chr19:4625841-4698668	2262	=	139	157	140	128	145	121	129	115	188	124	125	182	1.09286	1.14001	0.998297	1.03263	1.1829	0.889787	0.894801	0.871156	1.24319	0.904676	0.976592	1.0416	145.333	131.333	144	143.667	1.07706	1.03511	1.00305	0.97429
35	NM_001126046	381337	Fam178b	family with sequence similarity 178, member B, transcript variant A	chr1:36562696-36683183	2282	=	432	391	9911	548	449	586	512	803	396	415	461	341	3.37432	2.82465	70.3157	4.4035	3.64223	4.28843	3.54139	6.04949	2.60222	3.00896	3.57884	1.93835	3578	527.667	570.333	405.667	25.5049	4.11139	4.06437	2.84205
36	NM_001029876	382038	Urb2	URB2 ribosome biogenesis 2 homolog (S. cerevisiae)	chr8:124023473-124048504	5773	=	6033	6931	6882	6251	5971	6153	6147	6256	5991	6272	5275	7028	18.6598	19.8159	19.3012	19.8873	19.1513	17.8074	16.8105	18.6479	15.5764	18.0078	16.1939	15.8212	6615.33	6125	6131.33	6191.67	19.259	18.9487	17.0116	16.6743
37	NM_001034102	545047	Gm5800	predicted gene 5800	chr14:51711644-51717132	851	=	1047	678	1478	1202	1198	501	24	741	212	5	720	189	21.9515	13.1496	28.1138	25.9279	26.0617	9.82292	0.440397	14.973	3.72423	0.085447	14.9803	2.87339	1067.67	967	325.667	304.667	21.0716	20.6042	6.37921	5.97972
38	NM_001081407	665270	Plb1	phospholipase B1, transcript variant 1	chr5:32239084-32364356	4853	=	3	1691	1192	1143	2	401	1	0	595	2	2	548	0.007359	5.75025	3.97492	4.323	0.005983	1.3803	0.002352	0	1.83753	0.00353	0.0045	1.46561	962	515.333	198.667	184	3.24418	1.90309	0.613293	0.491212
39	NM_001281466	100040766	Mroh2a	maestro heat-like repeat family member 2A	chr1:88227020-88262289	7502	=	19041	24078	22410	20706	20481	19456	21489	20461	16971	19987	15671	23074	45.3211	52.9755	48.3668	50.6943	50.549	43.3284	45.2273	46.9387	33.9562	44.1639	37.0227	39.9717	21843	20214.3	19640.3	19577.3	48.8878	48.1906	42.0407	40.3861
40	NM_001110853	12916	Crem	cAMP responsive element modulator, transcript variant 9	chr18:3266354-3299556	2253	=	3393	3452	3702	3126	3308	3736	4018	3602	4298	3894	3392	5203	26.8902	25.2854	26.6005	25.4833	27.1861	27.7042	28.1532	27.5124	28.634	28.6464	26.6823	30.0077	3515.67	3390	3972.67	4163	26.2587	26.7912	28.0999	28.4455
41	NM_010341	14767	Nmur1	neuromedin U receptor 1, transcript variant 2	chr1:86386325-86388141	1218	=	195	255	190	262	208	262	263	230	348	282	314	343	2.8485	3.45554	2.51591	3.94407	3.16039	3.58313	3.40802	3.24282	4.28006	3.83736	4.56226	3.65052	213.333	244	280.333	313	2.93998	3.56253	3.64363	4.01671
42	NM_148922	17245	Mdm1	transformed mouse 3T3 cell double minute 1, transcript variant 2	chr10:118141787-118168999	3121	=	358	270	116	360	143	410	316	606	130	549	415	176	2.04816	1.42421	0.600309	2.11411	0.846862	2.19315	1.59523	3.34128	0.624926	2.91502	2.35544	0.731609	248	304.333	350.667	380	1.35756	1.71804	1.85381	2.00069
43	NM_001252222	17966	Nbr1	neighbor of Brca1 gene 1, transcript variant 3	chr11:101552654-101581951	4543	=	307	339	513	1206	1053	250	1692	947	448	1463	1556	333	1.20573	1.23152	1.82676	4.87473	4.28961	0.917408	5.87769	3.58477	1.47983	5.33809	6.06745	0.950647	386.333	836.333	1029	1117.33	1.42134	3.36058	3.64743	4.11873
44	NM_008676	17966	Nbr1	neighbor of Brca1 gene 1, transcript variant 1	chr11:101552654-101581951	4654	=	790	809	961	1687	1491	622	2265	1427	740	2008	2070	882	3.02736	2.86782	3.34018	6.65762	5.9296	2.23197	7.68306	5.27363	2.38389	7.15227	7.88127	2.46161	853.333	1266.67	1477.33	1653.33	3.07845	4.93973	5.11353	5.83172
45	NM_009097	20111	Rps6ka1	ribosomal protein S6 kinase polypeptide 1, transcript variant 1	chr4:133847291-133887797	3134	=	1030	1284	1426	2327	547	1353	2874	1089	854	1793	2552	4627	5.86488	6.75961	7.36483	13.6348	3.22851	7.20902	14.4781	5.97613	4.09018	9.48263	14.4327	19.187	1246.67	1409	1605.67	2990.67	6.66311	8.0241	8.18148	14.3674
46	NM_001271409	20410	Sorbs3	sorbin and SH3 domain containing 3, transcript variant 4	chr14:70180468-70192246	1926	=	198	342	427	298	283	413	402	324	573	416	513	570	1.83553	2.92519	3.58788	2.83458	2.71276	3.57608	3.29022	2.89285	4.46143	3.57929	4.71334	3.84532	322.333	331.333	433	499.667	2.78287	3.04114	3.54817	4.04598
47	NM_145076	21848	Trim24	tripartite motif-containing 24, transcript variant 1	chr6:37870811-37968445	6191	=	241	515	609	349	512	406	323	1042	231	782	425	484	0.692572	1.373	1.59212	1.03448	1.53099	1.09461	0.823779	2.89651	0.560023	2.09192	1.21478	1.01577	455	422.333	532	563.667	1.21923	1.22003	1.42677	1.44082
48	NM_031172	56631	Trim17	tripartite motif-containing 17	chr11:58963781-58973075	3026	=	18193	18124	17460	16903	16444	18413	20063	18412	21951	19434	18252	26725	107.356	98.8618	93.4197	102.599	100.621	101.664	104.685	104.719	108.889	106.459	106.904	114.775	17925.7	17253.3	20142	21470.3	99.8792	101.628	106.098	109.379
49	NM_008807	56734	Tulp2	tubby-like protein 2, transcript variant 1	chr7:45513706-45522387	1767	=	23959	22803	24033	22606	21602	23505	26082	22543	28156	25748	23495	30372	242.108	213.001	220.219	234.988	226.359	222.243	233.057	219.563	239.183	241.555	235.666	223.38	23598.3	22571	25593.7	26538.3	225.109	227.863	230.601	233.533
50	NR_027509	64707	Suv39h2	suppressor of variegation 3-9 homolog 2 (Drosophila), transcript variant 2	chr2:3455815-3474986	4136	=	142	421	247	254	134	503	723	267	288	422	364	791	0.609745	1.67901	0.965901	1.12401	0.596863	2.02847	2.7596	1.10966	1.04184	1.69086	1.55939	2.48472	270	297	426	525.667	1.08489	1.24978	1.63703	1.91166
51	NM_025372	66131	Tipin	timeless interacting protein, transcript variant 1	chr9:64281585-64305422	1863	=	133	88	223	213	143	206	329	134	280	208	291	296	1.26659	0.773987	1.93674	2.09986	1.4128	1.84126	2.78589	1.23369	2.25491	1.84384	2.76724	2.06043	148	187.333	247.667	265	1.32577	1.78464	2.0915	2.22384
52	NM_025490	66328	Scp2d1	SCP2 sterol-binding domain containing 1	chr2:144823666-144824415	750	=	9608	8302	9090	8815	8081	8886	9532	7910	12234	10109	9516	13565	228.741	182.697	196.227	215.873	199.495	197.942	200.671	181.503	244.856	223.431	224.866	235.045	9000	8594	9892	11063.3	202.555	204.437	209.01	227.78
53	NM_001284205	66479	1700029F12Rik	RIKEN cDNA 1700029F12 gene, transcript variant 3	chr13:97021864-97034362	1098	=	461	419	424	416	393	448	564	489	525	439	468	804	7.4897	6.28408	6.25007	6.94925	6.61372	6.81078	8.10007	7.65375	7.17647	6.62211	7.54232	9.51383	434.667	419	526	570.333	6.67461	6.79125	7.64343	7.89276
54	NM_025651	66595	Aste1	asteroid homolog 1 (Drosophila), transcript variant 1	chr9:105395392-105405756	2753	=	234	297	453	290	306	399	389	399	424	467	492	563	1.51379	1.77556	2.66234	1.92844	2.0554	2.42086	2.22846	2.49155	2.30924	2.80902	3.16582	2.65424	328	331.667	404	507.333	1.9839	2.1349	2.34308	2.87636
55	NM_025778	66813	Bcl2l14	BCL2-like 14 (apoptosis facilitator)	chr6:134396329-134438724	2220	=	22854	21951	24519	22259	21940	24655	27266	24029	27101	25076	23710	33811	183.823	163.208	178.821	184.166	182.993	185.549	193.922	186.282	183.245	187.242	189.298	197.927	23108	22951.3	26132	27532.3	175.284	184.236	187.816	191.489
56	NM_025951	67073	Pi4k2b	phosphatidylinositol 4-kinase type 2 beta, transcript variant 1	chr5:52741574-52769344	3143	=	4921	4261	4603	4608	3906	5782	4859	5086	6940	6061	6365	5719	27.957	22.3751	23.7082	26.925	23.0082	30.7316	24.4083	27.8505	33.1425	31.9642	35.8896	23.6475	4595	4765.33	5628.33	6048.33	24.6801	26.8883	28.4671	30.5005
57	NM_026092	67328	Lyzl1	lysozyme-like 1	chr18:4165832-4182236	850	=	3159	2872	3415	3224	3118	3637	3783	3323	4502	4281	3662	4734	66.3499	55.757	65.0426	69.6667	67.9129	71.4713	70.2576	67.268	79.5044	83.4855	76.3603	72.3674	3148.67	3326.33	3869.33	4225.67	62.3832	69.6836	72.3433	77.4044
58	NM_001163767	67344	Tctex1d1	Tctex1 domain containing 1, transcript variant 3	chr4:102986379-103005594	1997	=	130	192	2393	1705	1615	101	2142	122	2819	158	2283	3132	1.15789	1.57918	19.4022	15.6752	14.9713	0.844866	16.9346	1.04515	21.1872	1.30636	20.2545	20.3797	905	1140.33	1694.33	1857.67	7.37975	10.4971	13.0556	13.9802
59	NM_001146021	67580	Lrrc18	leucine rich repeat containing 18, transcript variant 2	chr14:32991382-33009398	1249	=	21441	20356	22745	20205	19828	21627	23178	20662	26597	22766	22261	30635	306.519	269.003	294.848	297.136	293.945	289.293	293.001	284.705	319.64	302.151	315.9	318.76	21514	20553.3	23479	25220.7	290.124	293.458	299.115	312.27
60	NM_026286	67634	Ftmt	ferritin mitochondrial	chr18:52331536-52332996	1461	=	3931	3589	4626	4257	4003	4717	5086	4289	5275	4618	4594	5964	48.0432	40.5397	51.2607	53.5187	50.7268	53.9423	54.9646	50.5135	54.1889	52.3932	55.7221	53.0474	4048.67	4325.67	4883.33	5058.67	46.6146	52.7293	53.2223	53.7209
61	NM_001199090	67646	4930522H14Rik	RIKEN cDNA 4930522H14 gene, transcript variant 2	chr4:109505332-109531204	882	=	1567	1499	1367	1559	1395	1416	1783	1384	2028	1860	1690	2226	31.7155	28.0456	25.0802	32.4618	29.2669	26.8213	31.9187	26.9999	34.5143	34.9408	33.9569	32.7967	1477.67	1456.67	1731.67	1925.33	28.2804	29.5167	31.1443	33.8981
62	NM_001290443	67652	Spaca1	sperm acrosome associated 1, transcript variant 2	chr4:34024872-34050065	1177	=	5873	2567	2973	6133	2953	3060	7586	3806	7336	7568	7011	9170	89.097	35.9987	40.8939	95.7017	46.4419	43.437	101.756	55.6436	93.5532	106.584	105.566	101.251	3804.33	4048.67	6242.67	7916.33	55.3299	61.8602	83.6509	104.467
63	NM_001161773	67653	4930544G11Rik	RIKEN cDNA 4930544G11 gene	chr6:65952571-65954014	1444	=	10979	10911	12546	10515	10360	11980	12477	10703	14038	11920	11645	16018	135.759	124.711	140.672	133.742	132.846	138.605	136.428	127.563	145.923	136.832	142.932	144.16	11478.7	10951.7	12406	13194.3	133.714	135.064	136.638	141.308
64	NM_026315	67687	1700011L22Rik	RIKEN cDNA 1700011L22 gene	chr8:79210430-79248583	978	=	6512	6323	6941	6537	6158	7114	8127	7073	8376	7723	6999	10096	118.887	106.71	114.905	122.761	116.577	121.517	131.201	124.458	128.555	130.894	126.836	134.148	6592	6603	7858.67	8272.67	113.501	120.285	128.071	130.626
65	NM_001164141	67926	Spert	spermatid associated, transcript variant 3	chr14:75582834-75591985	1623	=	2461	2262	2677	2401	2616	1934	2268	2177	3537	2486	2500	3855	27.0718	22.9992	26.7032	27.1634	29.8374	19.8994	22.0595	23.0774	32.7043	25.3833	27.2917	30.8664	2466.67	2317	2660.67	2947	25.5914	25.6334	25.9471	27.8471
66	NM_026501	67998	Fam134c	.	chr11:101096516-101119824	3093	=	3184	3248	3197	3174	2949	3555	3580	3306	4009	3589	3446	4270	18.3803	17.3323	16.7347	18.845	17.6526	19.2015	18.2713	18.3949	19.454	19.233	19.7463	17.9415	3209.67	3226	3631.67	3768.33	17.4824	18.5664	18.7067	18.9736
67	NM_026624	68222	Fam166a	family with sequence similarity 166, member A	chr2:25218745-25222281	1126	=	10784	10266	10010	9958	9543	10768	11267	9948	13891	10620	10262	15437	171.01	150.49	143.934	162.426	156.918	159.763	157.984	152.048	185.172	156.345	161.529	178.168	10353.3	10089.7	11702	12106.3	155.145	159.702	165.068	165.347
68	NM_026634	68243	A930018P22Rik	RIKEN cDNA A930018P22 gene	chr2:104122769-104124746	819	=	950	1044	1166	974	1056	1163	1213	1047	1417	1232	1182	1497	20.6911	21.0386	23.0389	21.8397	23.8659	23.713	23.3686	21.9934	25.9647	24.924	25.5639	23.752	1053.33	1064.33	1225.67	1303.67	21.5895	23.1395	23.7756	24.7466
69	NM_027018	69286	Glipr1l1	GLI pathogenesis-related 1 like 1	chr10:112060189-112078510	896	=	2553	2507	3232	2394	2615	3007	3173	2849	3584	3346	2962	4202	50.8732	46.1681	58.3879	49.0643	54.0236	56.0659	55.8997	54.7228	60.033	61.9039	58.5924	60.9384	2764	2672	3202	3503.33	51.8097	53.0512	56.8852	60.4782
70	NM_027046	69339	Ccdc54	coiled-coil domain containing 54	chr16:50589859-50591154	1296	=	18803	18663	17882	17720	17085	18408	20486	18709	20406	19329	18800	26827	259.066	237.687	223.404	251.13	244.097	237.306	249.585	248.449	236.35	247.229	257.11	269.013	18449.3	17737.7	19867	21652	240.052	244.178	244.795	257.784
71	NM_027056	69364	1700012P22Rik	RIKEN cDNA 1700012P22 gene	chr4:144418191-144438772	972	=	2568	2617	3250	2590	2666	2973	3202	2877	3631	3056	2994	4367	47.1692	44.4285	54.1265	48.9244	50.7773	51.1023	51.9998	50.9333	56.0703	52.1134	54.5886	58.3882	2811.67	2743	3236.67	3472.33	48.5748	50.268	53.0011	55.0301
72	NM_027070	69397	1700019A02Rik	.	chr1:53158577-53187617	627	=	3795	3884	4224	3736	3604	4158	4358	3624	5457	4279	4097	6065	108.057	102.243	109.069	109.421	106.412	110.782	109.746	99.4554	130.633	113.117	115.805	125.7	3967.67	3832.67	4479.67	4813.67	106.456	108.872	113.278	118.207
73	NM_001171640	70362	Actl10	actin-like 10	chr2:154551776-154553276	1501	=	1129	1050	1312	1117	1140	1361	1368	1256	1555	1402	1282	1759	13.4286	11.5402	14.1482	13.6573	14.0559	15.1453	14.3825	14.4015	15.5443	15.4771	15.1325	15.2293	1163.67	1206	1393	1481	13.039	14.2862	14.7761	15.2796
74	NM_001042653	70645	Oip5	Opa interacting protein 5	chr2:119609532-119618505	1557	=	442	430	474	405	432	439	517	464	447	513	433	678	5.05989	4.55516	4.92305	4.77574	5.12749	4.70111	5.2384	5.12893	4.30443	5.45886	4.9209	5.65085	448.667	425.333	476	541.333	4.84604	4.86811	4.89059	5.34354
75	NM_001081046	70894	Efcab3	EF-hand calcium binding domain 3	chr11:105092219-105117537	1744	=	8935	8940	9351	8736	8310	9936	11052	8689	11712	9808	9777	13022	91.4806	84.606	86.8085	92.0077	88.2264	95.1822	100.058	85.7438	100.807	93.2267	99.3542	97.0379	9075.33	8994	10484.3	10869	87.6317	91.8054	95.5363	96.5396
76	NM_027599	70902	Lpcat2b	lysophosphatidylcholine acyltransferase 2B	chr5:107431549-107435039	2782	=	8145	8063	7652	8342	7382	8181	9291	8321	9564	9006	10212	10659	52.2725	47.8351	44.5313	55.0732	49.1316	49.1298	52.7319	51.4774	51.5998	53.6617	65.0598	49.7908	7953.33	7968.33	9058.67	9959	48.213	51.1115	51.9364	56.1708
77	NM_027612	70941	4921539E11Rik	RIKEN cDNA 4921539E11 gene, transcript variant 1	chr4:103230445-103290863	2448	=	4944	4659	4887	4599	4119	5138	5339	4882	5229	5023	5287	5771	36.0563	31.4112	32.3203	34.5045	31.151	35.0612	34.4355	34.3232	32.0633	34.0114	38.2732	30.6348	4830	4618.67	5150	5360.33	33.2626	33.5722	33.6073	34.3065
78	NM_027673	71099	Tssk4	testis-specific serine kinase 4, transcript variant 1	chr14:55650184-55652539	1243	=	1168	1324	1220	1204	1143	1768	1550	1420	1629	1605	1508	1835	16.7696	17.5717	15.8899	17.7803	17.0177	23.7626	19.6817	19.6556	19.6698	21.3974	21.5003	19.1802	1237.33	1371.67	1533	1649.33	16.7437	19.5202	19.669	20.6926
79	NM_027754	71300	Rnf148	ring finger protein 148	chr6:23653895-23655136	1242	=	3237	3095	2999	3006	2851	3090	3295	2974	4099	3529	3079	4761	46.5301	41.1307	39.0854	44.447	42.4901	41.5665	41.8847	41.2057	49.5386	47.0931	43.9263	49.8132	3110.33	2982.33	3456	3789.67	42.2487	42.8345	44.2097	46.9442
80	NM_001177882	71306	Mfap3l	microfibrillar-associated protein 3-like, transcript variant 3	chr8:60655557-60676731	6248	=	10485	4283	11981	10256	4732	11877	13157	11254	11429	11682	11115	15943	29.9628	11.3136	31.0474	30.1479	14.0219	31.7598	33.2483	30.9993	27.4576	30.9923	31.5284	33.1617	8916.33	8955	11946.7	12913.3	24.108	25.3099	30.5684	31.8941
81	NM_183089	72107	Dscc1	DNA replication and sister chromatid cohesion 1	chr15:55076101-55090478	1309	=	445	320	230	228	322	432	436	283	594	554	445	550	6.05965	4.03052	2.8347	3.18834	4.54365	5.51249	5.25411	3.71848	6.81032	7.01288	6.01557	5.45579	331.667	327.333	437.667	516.333	4.30829	4.41483	5.26097	6.16142
82	NM_133750	73225	Fam118a	family with sequence similarity 118, member A	chr15:85037062-85062830	2545	=	780	414	638	652	567	781	812	693	817	943	857	1112	5.47252	2.68271	4.05584	4.70093	4.12513	5.12652	5.03566	4.68317	4.81648	6.13764	5.96568	5.67422	610.667	666.667	774	970.667	4.07036	4.65086	4.8451	5.92585
83	NM_001276397	73318	Ube2d2b	ubiquitin-conjugating enzyme E2D 2B	chr5:107830162-107831777	1616	=	15125	16026	17119	14351	14989	16232	17522	15946	18859	16006	16155	22242	167.12	163.687	171.522	163.11	171.741	167.813	171.196	169.823	175.174	164.182	177.178	178.869	16090	15190.7	17442.3	18134.3	167.443	167.555	172.064	173.41
84	NM_001018013	73456	Izumo1	izumo sperm-egg fusion 1	chr7:45621811-45627242	1493	=	3000	2934	2823	3055	2731	3474	3718	3034	4229	3747	3323	4428	35.8793	32.432	30.6089	37.5836	33.8659	38.8723	39.3185	34.9648	42.5103	41.5953	39.4409	38.5382	2919	3086.67	3660.33	3832.67	32.9734	36.7739	38.9312	39.8581
85	NM_028557	73503	Mbd3l1	.	chr9:18478395-18485292	828	=	3390	2716	2936	2937	2929	2840	3563	3058	3858	3606	3359	4370	73.0937	54.1383	57.3955	65.1458	65.4977	57.2911	67.9298	63.5635	69.9369	72.1852	71.8914	68.5837	3014	2902	3493	3778.33	61.5425	62.6449	67.1434	70.8868
86	NM_028568	73547	Dusp21	dual specificity phosphatase 21	chrX:18145870-18146692	823	=	760	732	735	700	623	838	858	794	1116	917	806	1190	16.488	14.6713	14.4405	15.6088	13.9951	16.995	16.4455	16.5924	20.3417	18.4548	17.3559	18.7863	742.333	720.333	922.667	971	15.1999	15.533	17.7932	18.199
87	NM_028654	73808	Tex36	testis expressed 36	chr7:133587024-133602115	915	=	4532	4283	5108	4549	4457	5426	5731	4862	6039	5713	5315	6809	88.4311	77.2589	90.3884	91.3055	90.1831	99.0619	98.8825	91.4482	99.063	103.496	102.952	96.7075	4641	4810.67	5544	5945.67	85.3595	93.5168	96.4646	101.052
88	NM_028687	73936	Ccdc175	coiled-coil domain containing 175	chr12:72101292-72185029	2630	=	8137	8698	9776	8832	8281	9609	11027	9133	10356	9465	9527	12425	55.2405	54.5847	60.1805	61.6801	58.301	61.038	66.1992	59.7627	59.1047	59.6588	64.2018	61.3932	8870.33	8907.33	10172	10472.3	56.6685	60.3397	61.6888	61.7513
89	NM_001270718	74482	Ifitm7	interferon induced transmembrane protein 7	chr16:13981702-13986867	865	=	894	1056	1044	911	909	1013	1095	986	1281	1012	1037	1683	18.4521	20.1335	19.5276	19.3383	19.4563	19.5571	19.9778	19.6101	22.2135	19.3797	21.2368	25.2774	998	944.333	1120.67	1244	19.3711	19.4506	20.6005	21.9647
90	NM_029062	74708	Pih1d3	PIH1 domain containing 3	chr1:31222839-31224287	1449	=	608	638	705	602	575	688	676	614	818	627	707	1003	7.48398	7.26409	7.87706	7.62283	7.34551	7.92967	7.36091	7.28234	8.46545	7.16915	8.64811	8.98752	650.333	621.667	702.667	779	7.54171	7.63267	7.7029	8.26826
91	NM_029181	75140	Slxl1	Slx-like 1	chrX:55226876-55243736	743	=	1008	861	1126	986	824	1067	1179	892	1214	945	1097	1441	24.2047	19.111	24.5354	24.3604	20.5309	23.9874	25.0381	20.6513	24.5261	21.0741	26.1535	25.2046	998.333	959	1095	1161	22.617	22.9596	23.4052	24.144
92	NM_029245	75305	Ankrd53	ankyrin repeat domain 53	chr6:83762646-83768326	1737	=	3418	3685	3996	3402	3442	3847	4147	3692	4382	4035	3767	5267	35.1348	35.0087	37.2486	35.9718	36.6915	37.0021	37.6902	36.5794	37.8653	38.5071	38.4327	39.4024	3699.67	3563.67	4073.67	4356.33	35.7974	36.5551	37.3783	38.7807
93	NM_029287	75437	1700006E09Rik	RIKEN cDNA 1700006E09 gene	chr11:101987056-101992264	698	=	4024	3590	3584	3674	3394	3733	4065	3485	5223	3887	3903	5846	102.937	84.8894	83.1337	96.6782	90.0194	89.3507	91.9512	85.9213	112.304	92.2942	99.102	108.832	3732.67	3600.33	4257.67	4545.33	90.32	92.0161	96.7256	100.076
94	NR_027648	75553	Zc3h14	zinc finger CCCH type containing 14, transcript variant 5	chr12:98746968-98787774	2961	=	270	313	284	302	262	333	322	309	406	355	277	463	1.62573	1.74132	1.54921	1.87171	1.63552	1.87387	1.71687	1.79269	2.05558	1.98275	1.65369	2.02862	289	299	345.667	365	1.63875	1.7937	1.85505	1.88836
95	NM_029367	75622	Spaca3	sperm acrosome associated 3	chr11:80858389-80867814	814	=	5193	4970	6066	5361	5058	6281	6512	5524	7410	6949	6357	8514	113.904	100.765	120.648	120.97	115.041	128.905	126.316	116.785	136.641	141.509	138.402	135.922	5409.67	5566.67	6482	7273.33	111.772	121.639	126.581	138.611
96	NM_029370	75642	Spata25	spermatogenesis associated 25	chr2:164827382-164828534	783	=	1821	1817	1730	1701	1569	1853	1897	1597	2714	2163	1872	2813	41.5079	38.2974	35.7548	39.8958	37.0835	39.539	38.2507	35.0888	52.0213	45.7855	42.371	46.686	1789.33	1707.67	2069.33	2282.67	38.52	38.8394	41.7869	44.9475
97	NM_029373	75647	Ssmem1	serine-rich single-pass membrane protein 1, transcript variant 2	chr6:30512286-30520253	1154	=	4001	3630	4376	3953	3739	4064	4998	4318	4810	4387	4441	5920	61.8984	51.9093	61.3898	62.9161	59.9794	58.8315	68.3844	64.3948	62.5581	63.0086	68.2042	66.6608	4002.33	3918.67	4708.67	4916	58.3992	60.5757	65.1124	65.9578
98	NM_029379	75667	Tmem225	transmembrane protein 225	chr9:40148122-40150878	991	=	2834	2470	3353	2964	2822	3418	3505	3038	3818	3547	3461	4223	51.0508	41.1389	54.7724	54.9352	52.7183	57.6111	55.841	52.7541	57.83	59.3241	61.8942	55.3695	2885.67	3068	3453.67	3743.67	48.9874	55.0882	55.475	58.8626
99	NM_001289658	76223	Agbl3	ATP/GTP binding protein-like 3, transcript variant 4	chr6:34780432-34785710	1328	=	91	123	140	99	184	119	120	167	170	169	131	186	1.22185	1.52553	1.70641	1.36463	2.55596	1.48786	1.41501	2.15181	1.91283	2.09951	1.74776	1.81513	118	134	152.333	162	1.4846	1.80282	1.82655	1.88747
100	NM_029681	76629	Wbscr28	Williams-Beuren syndrome chromosome region 28 (human), transcript variant 2	chr5:134901593-134906733	933	=	1137	1082	1060	891	1007	1464	1431	1162	1698	1378	1470	1671	21.7546	19.1418	18.3884	17.5316	19.9844	26.2087	24.2071	21.4339	27.3123	24.4722	27.9161	23.2643	1093	1120.67	1430.33	1506.33	19.7616	21.2416	24.3178	25.2176
101	NM_001122685	76867	Rhbdd1	rhomboid domain containing 1, transcript variant 2	chr1:82339049-82445367	3688	=	3395	3292	2601	3144	2774	2955	3326	3076	3833	3140	3215	4515	16.4363	14.7327	11.4154	15.6547	13.9232	13.3831	14.2355	14.3509	15.599	14.111	15.448	15.9096	3096	2957.67	3411.67	3623.33	14.1948	14.3203	14.7285	15.1562
102	NM_030055	78217	Tmem210	transmembrane protein 210	chr2:25288145-25289187	516	=	1958	1799	2429	2020	1957	2310	2197	1993	2902	2488	2384	3181	67.7267	57.5362	76.195	71.8817	70.204	74.7855	67.2058	66.4612	84.4169	79.9254	81.875	80.1068	2062	2095.67	2364	2684.33	67.1526	72.2904	72.6946	80.6357
103	NM_001033184	78459	1700057G04Rik	RIKEN cDNA 1700057G04 gene	chr9:92309377-92357876	1052	=	1017	1031	1108	888	1061	1087	1075	867	1593	1335	1019	1567	17.2525	16.167	17.0459	15.4979	18.6597	17.2485	16.13	14.1801	22.7277	21.0229	17.1536	19.3571	1052	1012	1178.33	1307	16.8218	17.1354	17.6793	19.1779
104	NM_030224	78919	Fndc8	fibronectin type III domain containing 8	chr11:82892145-82900737	2081	=	5563	5398	5075	5246	4800	5470	5908	5160	7787	5683	5947	7855	47.7285	42.8096	39.4813	46.3018	42.7016	43.9133	44.821	42.6718	56.1673	45.2642	50.6477	49.0494	5345.33	5172	6285	6495	43.3398	44.3056	47.8867	48.3204
105	NM_001167914	110616	Atxn3	ataxin 3, transcript variant 2	chr12:101932924-101958243	1002	=	5056	2121	2311	2091	4772	2233	5377	1648	7080	5341	1985	7514	90.0869	34.9305	37.3418	38.3218	88.1761	37.2213	84.7205	28.2949	106.052	88.3574	35.11	97.4557	3162.67	3032	4701.67	4946.67	54.1198	54.573	73.0225	73.641
106	NM_054073	116732	Tsga13	testis specific gene A13	chr6:30896981-30915573	1141	=	370	170	324	321	357	353	341	287	637	277	462	655	5.78709	2.45202	4.58446	5.15545	5.79156	5.15766	4.71814	4.31963	8.37109	4.01247	7.1646	7.44939	288	343.667	421.667	464.667	4.27452	5.36822	5.80295	6.20882
107	NM_174993	207854	Fmr1nb	fragile X mental retardation 1 neighbor, transcript variant 1	chrX:68761839-68804560	930	=	288	276	236	217	266	295	338	271	319	293	307	401	5.52955	4.89856	4.09348	4.27001	5.28023	5.2827	5.73148	5.012	5.14432	5.20757	5.83369	5.59311	266.667	259.333	309.333	333.667	4.84053	4.94431	5.29593	5.54479
108	NM_001085499	209005	Gm595	predicted gene 595	chrX:48841466-48877713	2122	=	1848	1718	2051	1876	1548	1973	2177	1711	2163	1897	1913	2525	15.5473	13.3591	15.6444	16.2338	13.5002	15.5333	16.1932	13.872	15.2965	14.8151	15.9729	15.4603	1872.33	1799	2017	2111.67	14.8503	15.0891	15.1205	15.4161
109	NM_001029935	214158	Trim38	tripartite motif-containing 38	chr13:23782541-23791528	1480	=	180	190	255	206	209	205	274	279	213	248	237	318	2.1679	2.11417	2.78763	2.55391	2.61476	2.30754	2.9183	3.23814	2.15102	2.7687	2.82886	2.78574	208.333	206.667	255.333	267.667	2.35657	2.49207	2.76915	2.79444
110	NM_177628	219148	Fam167a	family with sequence similarity 167, member A	chr14:63436394-63465502	4235	=	192	328	1144	1076	1021	1177	2669	1212	218	1277	2392	335	0.809314	1.27737	4.37234	4.66565	4.46194	4.64291	9.94894	4.92424	0.769826	4.99834	10.0074	1.0273	554.667	1091.33	1366.33	1334.67	2.15301	4.59016	5.21433	5.34436
111	NM_177663	229504	Isg20l2	interferon stimulated exonuclease gene 20-like 2	chr3:87930314-87940686	2893	=	6960	7210	7354	6579	6596	7452	7596	6591	9423	7481	7621	10109	42.9544	41.1318	41.1552	41.7664	42.2169	43.0326	41.4569	39.2098	48.8906	42.8642	46.6856	45.4109	7174.67	6875.67	7870	8403.67	41.7471	42.3386	43.1858	44.9869
112	NM_173412	235067	Cypt4	cysteine-rich perinuclear theca 4	chr9:24625185-24625828	644	=	400	329	383	361	398	366	425	345	576	412	414	597	11.0904	8.42017	9.61277	10.2857	11.431	9.47629	10.4019	9.21297	13.4242	10.5862	11.371	12.0398	370.667	375	448.667	474.333	9.70779	10.3977	11.013	11.3323
113	NM_172901	243996	4933405O20Rik	RIKEN cDNA 4933405O20 gene	chr7:50599190-50600528	1339	=	3238	2738	3752	3225	3180	3470	3816	3450	4066	3792	3567	4283	43.1749	33.7462	45.3672	44.2385	43.9741	43.2854	44.9948	44.3423	45.5744	46.938	47.2122	41.5645	3242.67	3291.67	3777.33	3880.67	40.7628	43.8327	44.9705	45.2382
114	NM_173436	245566	Cypt2	cysteine-rich perinuclear theca 2	chrX:105499772-105500637	695	=	2421	2225	2158	2203	2215	2261	3014	2282	3236	2747	2571	3664	62.1796	52.8203	50.2543	58.21	59.0003	54.3303	68.4558	56.5068	69.8887	65.5154	65.5509	68.5101	2268	2226.33	2844	2994	55.0847	57.1802	64.9504	66.5255
115	NR_110781	320604	Ccdc169	coiled-coil domain containing 169, transcript variant 6	chr3:55142241-55172936	2205	=	139	148	165	113	198	149	124	180	229	274	153	218	1.12333	1.10089	1.20776	0.939045	1.65585	1.12868	0.881518	1.39809	1.55626	2.05513	1.22309	1.28137	150.667	153.333	177.667	215	1.14399	1.24119	1.27862	1.51987
116	NR_110780	320604	Ccdc169	coiled-coil domain containing 169, transcript variant 5	chr3:55142241-55172936	2171	=	220	212	214	162	302	257	176	272	391	342	232	321	1.803	1.60659	1.59093	1.36325	2.57525	1.97606	1.2737	2.15466	2.70298	2.60954	1.89015	1.9185	215.333	240.333	279.667	298.333	1.66684	1.97152	2.04378	2.1394
117	NM_001033455	381580	Ccdc27	coiled-coil domain containing 27	chr4:154026644-154042677	2084	=	5433	4983	5850	5796	5203	5905	6853	5779	7372	6390	6280	7820	46.5478	39.4608	45.4454	51.0797	46.2244	47.3396	51.9165	47.7255	53.0997	50.8278	53.4029	48.7634	5422	5634.67	6668	6830	43.818	48.2145	50.9139	50.998
118	NM_027740	382406	Poc1b	POC1 centriolar protein B	chr10:99107171-99197988	2727	=	815	272	766	793	523	690	991	691	750	748	932	930	5.33201	1.64145	4.54544	5.33905	3.55019	4.22321	5.73667	4.35812	4.12838	4.5412	6.05416	4.42959	617.667	668.667	810.667	870	3.83963	4.37082	4.74106	5.00832
119	NM_001081657	546282	Gm5935	predicted gene 5935	chrX:24753162-24775164	875	=	295	294	296	306	229	380	367	366	350	395	374	422	6.01523	5.54285	5.46095	6.41256	4.82502	7.24838	6.61878	7.19311	5.98993	7.47598	7.5609	6.26022	295	305	361	397	5.67301	6.16199	6.60061	7.09903
120	NM_001037143	641361	Pinlyp	phospholipase A2 inhibitor and LY6/PLAUR domain containing	chr7:24541658-24546005	730	=	98	91	173	45	124	184	159	117	158	153	138	190	2.37945	2.0424	3.81864	1.12006	3.14404	4.19743	3.43093	2.74898	3.2299	3.47081	3.33286	3.37231	120.667	117.667	144.667	160.333	2.74683	2.82051	3.1366	3.39199
121	NM_001101623	100040160	Gm20826	predicted gene, 20826	chrY:7167020-7167777	758	=	52	35	50	39	40	55	57	49	56	60	48	60	1.2025	0.747279	1.06681	0.943052	0.968372	1.19173	1.18219	1.09178	1.10538	1.29662	1.12158	1.02341	45.6667	44.6667	54	56	1.00553	1.03439	1.12645	1.1472

## Sheet: lncRNAs
	Transcript_ID	Gene_ID	Gene_Symbol	Description	Transcript_Locus	Trancript_Length	Class_Code	Read_Count_3M_1	Read_Count_3M_2	Read_Count_3M_3	Read_Count_6M_1	Read_Count_6M_2	Read_Count_6M_3	Read_Count_12M_1	Read_Count_12M_2	Read_Count_12M_3	Read_Count_18M_1	Read_Count_18M_2	Read_Count_18M_3	FPKM_3M_1	FPKM_3M_2	FPKM_3M_3	FPKM_6M_1	FPKM_6M_2	FPKM_6M_3	FPKM_12M_1	FPKM_12M_2	FPKM_12M_3	FPKM_18M_1	FPKM_18M_2	FPKM_18M_3	avg_Read_Count_3M	avg_Read_Count_6M	avg_Read_Count_12M	avg_Read_Count_18M	avg_FPKM_3M	avg_FPKM_6M	avg_FPKM_12M	avg_FPKM_18M
1	NR_038002	69449	1700027A15Rik	RIKEN cDNA 1700027A15 gene, transcript variant 1	chr1:73024586-73025508	416	=	8888	8377	9625	7240	8084	8061	9148	7735	1	65	4	13161	381.506	332.365	374.602	319.64	359.79	323.727	347.209	320.005	0.016081	2.57988	0.148679	411.142	8963.33	7795	5628	4410	362.824	334.385	222.41	137.957
2	NR_027909	73937	1700029M20Rik	RIKEN cDNA 1700029M20 gene, transcript variant 2	chr4:135626655-135630198	2834	=	9535	11256	10369	9384	8955	10043	10248	9683	10957	9596	8910	12544	60.0739	65.5554	59.238	60.8173	58.5058	59.2069	57.0919	58.8017	58.0313	56.1273	55.7209	57.5209	10386.7	9460.67	10296	10350	61.6224	59.51	57.975	56.4564
3	MSTRG.6499.1	73977	4930438E09Rik	RIKEN cDNA 4930438E09 gene	chr14:67324894-67336214	1263	o	179	73	127	128	85	119	79	134	139	121	127	98	2.52824	0.941213	1.62293	1.85395	1.24065	1.56463	0.979272	1.81495	1.65048	1.5795	1.77826	1.00536	126.333	110.667	117.333	115.333	1.69746	1.55308	1.48157	1.45437
4	NR_045807	74364	4931431C16Rik	RIKEN cDNA 4931431C16 gene	chr5:35581227-35588763	2735	=	445	528	449	441	423	400	488	446	401	392	394	561	2.89929	3.18343	2.65297	2.9595	2.85909	2.43949	2.81428	2.80332	2.20059	2.37036	2.55224	2.66331	474	421.333	445	449	2.9119	2.75269	2.60606	2.52864
5	NR_045813	75379	4930599N23Rik	RIKEN cDNA 4930599N23 gene	chr6:39118473-39148312	880	=	119	118	128	113	106	119	143	96	136	115	109	158	2.40502	2.20554	2.35414	2.34928	2.2275	2.2503	2.5594	1.86061	2.31379	2.15286	2.17635	2.31908	121.667	112.667	125	127.333	2.32157	2.27569	2.2446	2.2161
6	NR_136904	101056138	Gm20619	predicted gene 20619, transcript variant 1	chr6:6248659-6364102	1118	=	56	125	29	93	39	20	31	78	17	23	8	35	0.894251	1.8416	0.416267	1.51961	0.633845	0.286077	0.437661	1.19099	0.226911	0.332724	0.112205	0.405649	70	50.6667	42	22	1.0507	0.813177	0.618521	0.283526
7	NR_033788	67355	1700109G14Rik	RIKEN cDNA 1700109G14 gene	chr14:61292983-61305334	798	=	1416	1516	1405	1317	1332	1494	1640	1508	2115	1811	1634	2295	31.6789	31.3503	28.4934	30.2943	30.9015	31.2677	32.4333	32.5079	39.7749	37.6094	36.2884	37.3689	1445.67	1381	1754.33	1913.33	30.5075	30.8212	34.9054	37.0889
8	NR_027879	67745	4930583K01Rik	RIKEN cDNA 4930583K01 gene	chr7:118243907-118245551	883	=	339	271	307	287	285	318	382	292	431	344	353	494	6.84157	5.06105	5.62924	5.95505	5.9597	6.01517	6.82087	5.68201	7.32275	6.44272	7.07251	7.26321	305.667	296.667	368.333	397	5.84395	5.97664	6.60854	6.92615
9	MSTRG.406.2	69449	1700027A15Rik	RIKEN cDNA 1700027A15 gene	chr1:73015899-73025507	8352	j	520	552	550	575	600	552	696	559	4907	9215	3298	706	1.11074	1.09064	1.06554	1.26281	1.32807	1.10338	1.31428	1.15126	8.81813	18.2899	6.9981	1.09791	540.667	575.667	2054	4406.33	1.08898	1.23142	3.76122	8.79531
10	NR_040531	69495	1700029B22Rik	RIKEN cDNA 1700029B22 gene	chr7:131146439-131150578	697	=	928	936	979	951	897	943	1111	958	1370	1125	1074	1432	23.7617	22.1486	22.723	25.0528	23.8201	22.6018	25.1517	23.6333	29.4973	26.7352	27.2913	26.6913	947.667	930.333	1146.33	1210.33	22.8778	23.8249	26.0941	26.9059
11	NR_040681	69999	1700027F09Rik	RIKEN cDNA 1700027F09 gene	chr5:64454813-64467942	766	=	13	14	66	33	33	29	51	33	33	79	36	83	0.293546	0.295414	1.3938	0.772292	0.79525	0.623772	1.04215	0.724439	0.634985	1.70417	0.828615	1.40646	31	31.6667	39	66	0.66092	0.730438	0.800525	1.31308
12	NR_040592	70055	1700030L20Rik	RIKEN cDNA 1700030L20 gene	chr3:136435270-136449349	985	=	163	164	242	205	168	170	214	185	214	279	283	292	2.94723	2.73865	3.9745	3.80974	3.14534	2.87135	3.42435	3.22705	3.24981	4.6936	5.09074	3.85254	189.667	181	204.333	284.667	3.22013	3.27548	3.30041	4.54563
13	MSTRG.13507.7	70055	1700030L20Rik	RIKEN cDNA 1700030L20 gene	chr3:136442002-136449472	703	j	108	179	148	129	161	125	166	198	143	215	158	244	2.72259	4.19867	3.39286	3.36908	4.22613	2.95932	3.72155	4.82421	3.0369	5.06526	3.96242	4.49818	145	138.333	169	205.667	3.43804	3.51818	3.86089	4.50862
14	NR_045903	72259	1700030M09Rik	RIKEN cDNA 1700030M09 gene	chr8:121544388-121547652	964	=	184	166	216	159	194	189	232	196	228	218	208	257	3.3932	2.83941	3.61175	3.01255	3.72356	3.26477	3.78751	3.49829	3.54964	3.74356	3.82025	3.45161	188.667	180.667	218.667	227.667	3.28145	3.33363	3.61181	3.67181
15	NR_040649	73348	1700045H11Rik	RIKEN cDNA 1700045H11 gene	chr4:150828225-150854949	593	=	75	97	81	70	81	107	118	76	133	113	131	133	2.24348	2.67959	2.19408	2.14982	2.50016	2.99253	3.11611	2.20175	3.34614	3.13425	3.91417	2.89895	84.3333	86	109	125.667	2.37239	2.5475	2.888	3.31579
16	NR_045288	73457	1700064M15Rik	.	chr12:99626053-99627974	645	=	711	746	764	678	708	718	919	764	863	858	713	1107	19.6558	19.0685	19.1743	19.2921	20.3125	18.574	22.4961	20.3727	20.0728	22.0372	19.5856	22.2994	740.333	701.333	848.667	892.667	19.2995	19.3929	20.9805	21.3074
17	NR_045366	73588	St8sia3os	ST8 alpha-N-acetyl-neuraminide alpha-2,8-sialyltransferase 3, opposite strand	chr18:64157724-64277180	664	=	85	94	92	85	86	92	94	93	125	104	99	131	2.27672	2.31345	2.24274	2.331	2.38514	2.303	2.22549	2.40873	2.81193	2.58016	2.63705	2.55137	90.3333	87.6667	104	111.333	2.27764	2.33972	2.48205	2.58953
18	NR_040543	73806	4930406D18Rik	RIKEN cDNA 4930406D18 gene	chr3:100426405-100437754	691	=	1605	1509	1721	1407	1563	1704	1784	1407	2159	1832	1724	2457	41.4568	36.0389	40.3119	37.3788	41.8615	41.1843	40.7526	35.0236	46.8919	43.9323	44.2073	46.2009	1611.67	1558	1783.33	2004.33	39.2692	40.1415	40.8894	44.7802
19	NR_045961	73977	4930438E09Rik	RIKEN cDNA 4930438E09 gene	chr14:67332042-67397742	776	=	101	119	152	112	99	179	210	157	157	163	156	234	2.31885	2.51991	3.16122	2.63869	2.35987	3.83259	4.26904	3.47208	3.02495	3.48184	3.55051	3.91446	124	130	174.667	184.333	2.66666	2.94372	3.58869	3.64894
20	NR_108037	74303	1700109K24Rik	RIKEN cDNA 1700109K24 gene	chr15:77084398-77096314	1090	=	232	209	226	212	207	228	249	244	284	273	261	330	3.78521	3.16411	3.35154	3.56864	3.50153	3.48996	3.60641	3.8384	3.90742	4.14309	4.23443	3.92974	222.333	215.667	259	288	3.43362	3.52004	3.78408	4.10242
21	NR_027849	74927	Pmis2	Pmis2, sperm specific protein, transcript variant 2	chr7:30670722-30671605	565	=	299	297	336	283	286	320	340	330	394	338	377	418	9.42554	8.65763	9.60402	9.19696	9.3703	9.44536	9.4902	10.051	10.4446	9.90099	11.817	9.59258	310.667	296.333	354.667	377.667	9.22907	9.33754	9.99529	10.4369
22	NR_040548	76657	1700125G22Rik	RIKEN cDNA 1700125G22 gene	chr3:27154026-27157019	861	=	107	125	97	116	125	124	165	140	150	169	133	238	2.21274	2.39213	1.82144	2.46497	2.67377	2.39185	3.01432	2.79062	2.60582	3.24199	2.73111	3.58181	109.667	121.667	151.667	180	2.14211	2.5102	2.80359	3.18497
23	NR_040753	78060	4930593C16Rik	RIKEN cDNA 4930593C16 gene	chr9:120924455-120930802	583	=	106	33	114	86	114	86	102	96	154	151	123	207	3.22217	0.918858	3.15354	2.69513	3.59926	2.45897	2.74474	2.80856	3.96091	4.27535	3.73711	4.59573	84.3333	95.3333	117.333	160.333	2.43152	2.91779	3.1714	4.20273
24	NR_040517	78805	4930545L23Rik	RIKEN cDNA 4930545L23 gene	chr2:135169573-135215616	2502	=	194	43	32	33	79	358	176	310	53	431	345	46	1.38302	0.27945	0.204271	0.237049	0.584181	2.3855	1.10981	2.1298	0.314384	2.85172	2.4403	0.236277	89.6667	156.667	179.667	274	0.622246	1.06891	1.18466	1.84277
25	NR_028584	670833	Gm11213	predicted gene 11213, transcript variant 1	chr4:63596901-63600764	524	=	1109	969	983	1000	914	1047	1106	1011	1317	1226	1137	1484	37.7822	30.4978	30.3705	35.0279	32.2742	33.3561	33.2992	33.1747	37.7269	38.761	38.4305	36.7866	1020.33	987	1144.67	1282.33	32.8835	33.5527	34.7336	37.9927
